# Supplementary material for: Regulation of mycobacterial infection by macrophage Gch1 and tetrahydrobiopterin
Source: Nat Commun. 2018 Dec 20;9:5409. doi: 10.1038/s41467-018-07714-9 (PMC6302098; doi:10.1038/s41467-018-07714-9)
Supplement: Supplementary file 4 — Supplementary Dataset 1 [file 41467_2018_7714_MOESM4_ESM.xlsx]

## Sheet: Sheet1
ProbesetID	logFC	AveExpr	t	P.Value	adj.P.Val	Gene_assignment
10379228	8.445	8.2329	51.0433	8.54613e-27	3.03866e-22	M87039 // Nos2 /// ENSMUST00000018610 // Nos2
10466127	5.825	8.73613	49.3082	2.0117e-26	3.5764e-22	NR_102366 // AW112010 /// EF660528 // AW112010 /// ENSMUST00000099676 // AW112010
10489204	3.8675	8.19032	44.2522	2.91693e-25	3.45715e-21	NM_009373 // Tgm2 /// BC016492 // Tgm2 /// M55154 // Tgm2 /// ENSMUST00000103122 // Tgm2
10533720	5.8075	7.16258	38.6723	8.08053e-24	7.18278e-20	NM_030701 // Hcar2 /// AJ300198 // Hcar2 /// ENSMUST00000057145 // Hcar2
10416837	7.3325	9.18323	38.0759	1.18414e-23	8.42067e-20	NM_008392 // Irg1 /// L38281 // Irg1 /// AK089891 // Irg1 /// ENSMUST00000022722 // Irg1
10437668	4.6975	5.90871	36.8878	2.58032e-23	1.23704e-19	NM_001271603 // Socs1 /// NM_009896 // Socs1 /// AF120490 // Socs1 /// AF180302 // Socs1 /// AB000677 // Socs1 /// AB000710 // Socs1 /// BC132366 // Socs1 /// BC132368 // Socs1 /// U88325 // Socs1 /// ENSMUST00000038099 // Socs1
10567995	4.08	8.51581	37.2039	2.09253e-23	1.23704e-19	NM_019738 // Nupr1 /// AF131196 // Nupr1 /// BC002109 // Nupr1 /// ENSMUST00000032961 // Nupr1 /// ENSMUST00000131174 // Nupr1
10358434	3.405	9.17129	36.7742	2.78332e-23	1.23704e-19	XM_006529252 // Pla2g4a /// NM_008869 // Pla2g4a /// BC003816 // Pla2g4a /// M72394 // Pla2g4a /// AK004701 // Pla2g4a /// ENSMUST00000070200 // Pla2g4a /// ENSMUST00000111926 // Pla2g4a
10480035	3.3475	8.23226	36.0925	4.40577e-23	1.74057e-19	NM_001177756 // Pfkfb3 /// NM_001177753 // Pfkfb3 /// NM_001177752 // Pfkfb3 /// NM_133232 // Pfkfb3 /// NM_001177757 // Pfkfb3 /// NM_001177755 // Pfkfb3 /// NM_001177754 // Pfkfb3 /// NM_001177758 // Pfkfb3 /// ENSMUST00000114846 // Pfkfb3 /// ENSMUST00000028114 // Pfkfb3 /// ENSMUST00000179584 // Pfkfb3
10350516	8.115	8.97516	35.5584	6.35145e-23	2.25832e-19	NM_011198 // Ptgs2 /// BC052900 // Ptgs2 /// M64291 // Ptgs2 /// M88242 // Ptgs2 /// M94967 // Ptgs2 /// ENSMUST00000035065 // Ptgs2
10564631	4.785	8.3671	34.5697	1.26777e-22	4.09789e-19	NM_001038643 // Slco3a1 /// BC094464 // Slco3a1 /// ENSMUST00000098371 // Slco3a1
10580457	2.3475	9.1771	34.1789	1.67491e-22	4.96275e-19	NM_030563 // N4bp1 /// BC004022 // N4bp1 /// BC111031 // N4bp1 /// ENSMUST00000034074 // N4bp1
10374236	6.355	6.40387	33.9361	1.99433e-22	5.45465e-19	NM_009477 // Upp1 /// D44464 // Upp1 /// ENSMUST00000020677 // Upp1 /// ENSMUST00000170444 // Upp1
10406334	-3.7675	7.78452	-33.4626	2.81275e-22	7.14357e-19	XM_006517472 // Mctp1 /// ENSMUST00000125209 // Mctp1
10422493	5.0725	6.85613	32.9055	4.24088e-22	8.89994e-19	NM_182806 // Gpr18 /// BC034872 // Gpr18 /// AK156039 // Gpr18 /// ENSMUST00000055475 // Gpr18
10598093	4.4575	7.94355	32.749	4.76488e-22	8.89994e-19	XM_006539979 // Tarm1 /// NM_177363 // Tarm1 /// DQ973493 // Tarm1
10367919	2.9275	7.33452	32.8892	4.29232e-22	8.89994e-19	NM_029075 // Stx11 /// NM_001163590 // Stx11 /// NM_001163591 // Stx11 /// ENSMUST00000163425 // Stx11 /// ENSMUST00000042861 // Stx11
10519060	2.575	8.96161	32.8419	4.44632e-22	8.89994e-19	XM_006538833 // Tnfrsf14 /// NM_178931 // Tnfrsf14 /// AF515707 // Tnfrsf14 /// AY264405 // Tnfrsf14 /// BC022125 // Tnfrsf14 /// BC104054 // Tnfrsf14 /// BC104055 // Tnfrsf14 /// ENSMUST00000045919 // Tnfrsf14 /// ENSMUST00000123514 // Tnfrsf14 /// ENSMUST00000152687 // Tnfrsf14
10441815	2.44	10.4794	32.6829	5.00616e-22	8.89994e-19	NM_013671 // Sod2 /// ENSMUST00000007012 // Sod2
10538356	-3.1175	5.71516	-32.7566	4.738e-22	8.89994e-19	NM_001163640 // Chn2 /// AK030336 // Chn2 /// ENSMUST00000046856 // Chn2 /// ENSMUST00000133315 // Chn2 /// ENSMUST00000114403 // Chn2
10571657	2.9475	10.2694	32.1819	7.30184e-22	1.23631e-18	XM_006509262 // Acsl1 /// XM_006509263 // Acsl1 /// NM_007981 // Acsl1 /// BC056644 // Acsl1 /// AK158388 // Acsl1 /// ENSMUST00000034046 // Acsl1 /// ENSMUST00000110372 // Acsl1 /// ENSMUST00000128746 // Acsl1 /// ENSMUST00000130563 // Acsl1 /// ENSMUST00000135955 // Acsl1
10592023	-2.625	10.3532	-32.0971	7.78734e-22	1.25858e-18	NM_001102455 // Aplp2 /// NM_009691 // Aplp2 /// NM_001102456 // Aplp2 /// BC051999 // Aplp2 /// BC052396 // Aplp2 /// U15571 // Aplp2 /// AK088391 // Aplp2 /// ENSMUST00000072634 // Aplp2 /// ENSMUST00000079758 // Aplp2
10450325	5.5775	7.97387	31.9625	8.62889e-22	1.33395e-18	NM_008198 // Cfb /// NM_001142706 // Cfb /// BC005451 // Cfb /// M57890 // Cfb /// ENSMUST00000141295 // Cfb /// ENSMUST00000128767 // Cfb /// ENSMUST00000154526 // Cfb /// ENSMUST00000153400 // Cfb /// ENSMUST00000176332 // Cfb /// ENSMUST00000025229 // Cfb /// ENSMUST00000176203 // Cfb /// ENSMUST00000146299 // Gm20547 /// ENSMUST00000129891 // Gm20547
10404783	4.6925	5.61484	31.8519	9.39091e-22	1.39126e-18	NM_010104 // Edn1 /// BC029547 // Edn1 /// ENSMUST00000021796 // Edn1
10444824	4.575	8.75548	31.7121	1.04559e-21	1.42988e-18	XR_385920 // H2-Q6 /// NM_023124 // H2-Q8 /// NM_207648 // H2-Q6 /// ENSMUST00000174699 // H2-Q6 /// ENSMUST00000174699 // H2-Q8 /// ENSMUST00000113879 // H2-Q6 /// ENSMUST00000113879 // H2-Q8
10422496	-3.885	5.97452	-31.7268	1.03384e-21	1.42988e-18	NM_183031 // Gpr183 /// ENSMUST00000049872 // Gpr183
10423363	-3.9425	7.16	-31.4553	1.275e-21	1.67904e-18	NM_020332 // Ank /// DQ832285 // Ank /// ENSMUST00000022875 // Ank
10396476	-2.9275	6.20129	-31.3501	1.38359e-21	1.75697e-18	NM_023275 // Rhoj /// AK166480 // Rhoj /// ENSMUST00000118602 // Rhoj /// ENSMUST00000118966 // Rhoj /// ENSMUST00000055390 // Rhoj
10368144	3.07	8.13581	30.7533	2.21081e-21	2.7106e-18	XM_006512702 // Tnfaip3 /// NM_009397 // Tnfaip3 /// NM_001166402 // Tnfaip3 /// BC054806 // Tnfaip3 /// BC060221 // Tnfaip3 /// ENSMUST00000019997 // Tnfaip3 /// ENSMUST00000105527 // Tnfaip3 /// ENSMUST00000154590 // Tnfaip3
10489759	-3.9	6.88548	-30.6751	2.35226e-21	2.7879e-18	ENSMUST00000109249 // Sulf2
10583519	2.99	9.39129	30.5626	2.57256e-21	2.95064e-18	NM_010493 // Icam1 /// ENSMUST00000086399 // Icam1
10496592	4.685	10.2584	30.479	2.75003e-21	2.95368e-18	NM_010260 // Gbp2 /// AF077007 // Gbp2 /// M63961 // Gbp2b /// ENSMUST00000165774 // Gbp2 /// ENSMUST00000169572 // Gbp2
10441244	3.9325	4.37581	30.491	2.72387e-21	2.95368e-18	AF494380 // Fam3b
10462390	3.5475	10.8745	30.4457	2.82442e-21	2.95368e-18	NM_021893 // Cd274 /// BC066841 // Cd274 /// ENSMUST00000016640 // Cd274
10401244	-2.985	9.17548	-30.3494	3.05097e-21	3.09944e-18	XM_006515384 // Actn1 /// NM_134156 // Actn1 /// BC054830 // Actn1 /// DQ288940 // Actn1 /// BC038919 // Actn1 /// ENSMUST00000021554 // Actn1 /// ENSMUST00000167327 // Actn1
10403871	2.495	10.2935	30.3014	3.17077e-21	3.13166e-18	XM_006516681 // Aoah /// NM_012054 // Aoah /// NM_001281854 // Aoah /// AF018172 // Aoah /// BC089580 // Aoah /// ENSMUST00000021757 // Aoah
10346551	2.4875	8.85419	30.068	3.82759e-21	3.67821e-18	NM_001293804 // Cflar /// NM_001289704 // Cflar /// AK009498 // Cflar /// AK152515 // Cflar /// ENSMUST00000149874 // Cflar /// ENSMUST00000140940 // Cflar
10509838	-2.9075	4.75323	-29.9466	4.22371e-21	3.95206e-18	XM_006534676 // Padi2 /// NM_008812 // Padi2 /// BC040350 // Padi2 /// BC049947 // Padi2 /// D16580 // Padi2 /// ENSMUST00000030765 // Padi2
10531987	7.78	7.8671	29.6647	5.31673e-21	4.80806e-18	NM_008620 // Gbp4 /// NM_001256005 // Gbp4 /// EF494423 // Gbp4 /// EF494424 // Gbp4 /// ENSMUST00000100962 // Gbp4
10531407	7.74	8.11806	29.6437	5.409e-21	4.80806e-18	NM_008599 // Cxcl9 /// ENSMUST00000113093 // Cxcl9
10487597	5.53	7.72161	29.572	5.73737e-21	4.97556e-18	NM_008361 // Il1b /// AK224980 // Il1b /// BC011437 // Il1b /// M15131 // Il1b /// ENSMUST00000028881 // Il1b
10587683	4.72	8.40645	29.1676	8.01895e-21	6.76423e-18	NM_007534 // Bcl2a1b /// NM_007536 // Bcl2a1d /// NM_009742 // Bcl2a1a /// NM_007535 // Bcl2a1c /// BC027536 // Bcl2a1d /// BC028762 // Bcl2a1a /// BC100462 // Bcl2a1b /// BC116240 // Bcl2a1d /// BC116241 // Bcl2a1b /// BC120720 // Bcl2a1c /// CT010250 // Bcl2a1a /// L16462 // Bcl2a1a /// ENSMUST00000068569 // Bcl2a1b /// ENSMUST00000098486 // Bcl2a1d /// ENSMUST00000066460 // Bcl2a1c /// ENSMUST…
10548030	-3.825	9.73613	-29.1437	8.18039e-21	6.76423e-18	NM_007657 // Cd9 /// BC070474 // Cd9 /// L08115 // Cd9 /// ENSMUST00000032492 // Cd9 /// ENSMUST00000130132 // Cd9
10346562	2.615	9.21935	29.0964	8.50973e-21	6.87664e-18	NM_207653 // Cflar /// NM_001293805 // Cflar /// NM_001293804 // Cflar /// NM_001289704 // Cflar /// ENSMUST00000114313 // Cflar
10497931	2.4025	9.20742	28.7105	1.17692e-20	9.2992e-18	NM_009805 // Cflar /// BC085105 // Cflar /// ENSMUST00000056409 // Cflar /// ENSMUST00000114309 // Cflar
10522060	2.6825	8.13677	28.5906	1.30285e-20	1.00705e-17	NM_026667 // Fam114a1 /// BC110359 // Fam114a1 /// ENSMUST00000031080 // Fam114a1
10566050	3.9325	8.15258	28.5331	1.36813e-20	1.03501e-17	NM_010531 // Il18bp /// AF122907 // Il18bp /// BC018332 // Il18bp /// ENSMUST00000094134 // Il18bp
10587690	4.59	8.23774	28.458	1.45844e-20	1.0583e-17	NM_007534 // Bcl2a1b /// NM_007536 // Bcl2a1d /// BC027536 // Bcl2a1d /// BC100462 // Bcl2a1b /// BC116240 // Bcl2a1d /// BC116241 // Bcl2a1b /// ENSMUST00000068569 // Bcl2a1b /// ENSMUST00000098486 // Bcl2a1d
10573128	1.9475	9.06581	28.4679	1.44619e-20	1.0583e-17	NM_027758 // Tbc1d9 /// NM_001111304 // Tbc1d9 /// ENSMUST00000034145 // Tbc1d9
10496539	6.5725	7.99613	28.3342	1.62121e-20	1.10853e-17	BC058555 // Gbp5
10589884	4.595	6.61129	28.3575	1.58916e-20	1.10853e-17	NM_007535 // Bcl2a1c /// BC120720 // Bcl2a1c /// ENSMUST00000066460 // Bcl2a1c
10387372	3.5675	6.7329	28.3568	1.59017e-20	1.10853e-17	NM_001017426 // Kdm6b /// ENSMUST00000094077 // Kdm6b
10370497	-2.36	9.52645	-28.0881	2.00327e-20	1.32848e-17	NM_172134 // Pdxk /// BC027745 // Pdxk /// ENSMUST00000041616 // Pdxk /// ENSMUST00000105385 // Pdxk
10463911	-2.63	6.46097	-28.0799	2.01761e-20	1.32848e-17	NM_001164099 // Add3 /// NM_001164101 // Add3 /// ENSMUST00000111741 // Add3
10597996	5.0475	4.98484	27.9369	2.28348e-20	1.47621e-17	NM_011798 // Xcr1 /// BC141368 // Xcr1 /// BC141369 // Xcr1 /// ENSMUST00000182350 // Xcr1
10548333	6.67	6.10161	27.8622	2.43651e-20	1.53719e-17	XM_006505463 // Cd69 /// NM_001033122 // Cd69 /// ENSMUST00000032259 // Cd69
10439312	3.75	8.98161	27.8492	2.46428e-20	1.53719e-17	XM_006521741 // Cd86 /// NM_019388 // Cd86 /// BC013807 // Cd86 /// ENSMUST00000089620 // Cd86 /// ENSMUST00000154485 // Cd86
10554789	2.595	11.0181	27.7645	2.65311e-20	1.62645e-17	XM_006507319 // Ctsc /// NM_009982 // Ctsc /// BC067063 // Ctsc /// U74683 // Ctsc /// U89269 // Ctsc /// AK152524 // Ctsc /// ENSMUST00000032779 // Ctsc /// ENSMUST00000128791 // Ctsc /// ENSMUST00000131108 // Ctsc
10443527	2.655	9.79774	27.265	4.11825e-20	2.44047e-17	BC042885 // Pim1 /// ENSMUST00000024811 // Pim1
10425335	-2.7275	8.03387	-27.2685	4.10548e-20	2.44047e-17	NM_009303 // Syngr1 /// NM_207708 // Syngr1 /// BC138728 // Syngr1 /// BC138729 // Syngr1 /// ENSMUST00000009728 // Syngr1 /// ENSMUST00000009727 // Syngr1
10444268	2.69	8.48129	27.1868	4.41511e-20	2.53212e-17	ENSMUST00000025197 // Tap2
10434758	-3.195	6.59613	-27.1867	4.41533e-20	2.53212e-17	NM_145933 // St6gal1 /// BC092222 // St6gal1 /// BC096026 // St6gal1 /// ENSMUST00000023601 // St6gal1
10444244	2.6125	9.82613	27.1099	4.72837e-20	2.6686e-17	NM_001161730 // Tap1 /// NM_013683 // Tap1 /// AK040629 // Tap1 /// ENSMUST00000170086 // Tap1 /// ENSMUST00000166287 // Tap1 /// ENSMUST00000166853 // Tap1 /// ENSMUST00000041633 // Tap1
10393449	5.4575	7.51194	27.0728	4.88755e-20	2.71534e-17	NM_007707 // Socs3 /// BC052031 // Socs3 /// U88328 // Socs3 /// ENSMUST00000054002 // Socs3
10595633	4.635	8.42258	26.8719	5.85246e-20	3.11531e-17	NM_007534 // Bcl2a1b /// NM_007536 // Bcl2a1d /// NM_009742 // Bcl2a1a /// BC027536 // Bcl2a1d /// BC028762 // Bcl2a1a /// BC100462 // Bcl2a1b /// BC116240 // Bcl2a1d /// BC116241 // Bcl2a1b /// CT010250 // Bcl2a1a /// L16462 // Bcl2a1a /// ENSMUST00000068569 // Bcl2a1b /// ENSMUST00000098486 // Bcl2a1d /// ENSMUST00000098485 // Bcl2a1a
10462603	3.385	7.97774	26.8685	5.87033e-20	3.11531e-17	NM_007987 // Fas /// BC061160 // Fas /// DQ846748 // Fas /// DQ846749 // Fas /// M83649 // Fas /// ENSMUST00000025691 // Fas
10419082	-2.66	8.99903	-26.7075	6.78871e-20	3.51559e-17	XM_006519529 // Fam213a /// XM_006519531 // Fam213a /// XM_006519533 // Fam213a /// NM_027464 // Fam213a /// BC056635 // Fam213a /// AK177362 // Fam213a /// AK181149 // Fam213a /// ENSMUST00000022317 // Fam213a /// ENSMUST00000118466 // Fam213a /// ENSMUST00000136661 // Fam213a /// ENSMUST00000153830 // Fam213a
10422728	-3.885	10.5671	-26.702	6.82236e-20	3.51559e-17	NM_001037905 // Dab2 /// NM_001102400 // Dab2 /// NM_023118 // Dab2 /// U18869 // Dab2 /// ENSMUST00000080880 // Dab2 /// ENSMUST00000110663 // Dab2 /// ENSMUST00000161812 // Dab2 /// ENSMUST00000160134 // Dab2 /// ENSMUST00000110664 // Dab2
10391301	1.775	9.88839	26.6477	7.16669e-20	3.64027e-17	NM_213660 // Stat3 /// NM_011486 // Stat3 /// NM_213659 // Stat3 /// ENSMUST00000103114 // Stat3 /// ENSMUST00000127638 // Stat3
10348321	-1.715	8.31839	-26.5784	7.63251e-20	3.82228e-17	XM_006529471 // Dgkd /// NM_177646 // Dgkd /// ENSMUST00000027517 // Dgkd
10351509	3.6875	9.99871	26.4172	8.84086e-20	4.36591e-17	NM_144559 // Fcgr4 /// AF499613 // Fcgr4 /// BC027310 // Fcgr4 /// EU050648 // Fcgr4 /// ENSMUST00000078825 // Fcgr4
10407211	4.36	6.15613	26.3623	9.29695e-20	4.52825e-17	NM_008247 // Ppap2a /// NM_008903 // Ppap2a /// BC061161 // Ppap2a /// D84376 // Ppap2a /// L43371 // Ppap2a /// ENSMUST00000016144 // Ppap2a /// ENSMUST00000070951 // Ppap2a
10498802	3.005	8.75323	26.2584	1.02271e-19	4.84844e-17	XM_006502252 // Rapgef2 /// XM_006502254 // Rapgef2 /// NM_001099624 // Rapgef2 /// AB093228 // Rapgef2 /// BC067056 // Rapgef2 /// ENSMUST00000118100 // Rapgef2 /// ENSMUST00000118340 // Rapgef2
10444814	2.6725	9.37677	26.2697	1.0121e-19	4.84844e-17	XR_385290 // H2-Q4 /// XM_006537275 // H2-Q4 /// NM_001143689 // H2-Q4 /// BC010602 // H2-Q4 /// ENSMUST00000081435 // H2-Q4 /// ENSMUST00000173975 // H2-Q4
10577025	2.6725	7.53774	26.2265	1.05318e-19	4.92721e-17	BC089570 // Rab20 /// AK145566 // Rab20 /// ENSMUST00000033900 // Rab20
10523766	2.29	10.0848	26.1577	1.12215e-19	5.18173e-17	NM_133897 // Lrrc8c /// AB081508 // Lrrc8c /// BC026572 // Lrrc8c /// ENSMUST00000067924 // Lrrc8c /// ENSMUST00000150981 // Lrrc8c
10393341	1.85	8.73645	26.0817	1.20373e-19	5.42185e-17	XM_006533108 // Rhbdf2 /// NM_001167680 // Rhbdf2 /// NM_172572 // Rhbdf2 /// AY167043 // Rhbdf2 /// BC052182 // Rhbdf2 /// ENSMUST00000103029 // Rhbdf2 /// ENSMUST00000103028 // Rhbdf2
10480699	-1.8	8.98484	-26.0809	1.20465e-19	5.42185e-17	XR_374142 // Dpp7 /// NM_031843 // Dpp7 /// BC027205 // Dpp7 /// BC052861 // Dpp7 /// AK140420 // Dpp7 /// ENSMUST00000028332 // Dpp7 /// ENSMUST00000139108 // Dpp7 /// ENSMUST00000139971 // Dpp7 /// ENSMUST00000149953 // Dpp7
10531994	5.895	9.05323	25.9723	1.33227e-19	5.85224e-17	NM_194336 // Gbp6 /// BC007143 // Gbp6 /// ENSMUST00000050011 // Gbp6
10495659	5.29	6.38968	25.9716	1.3332e-19	5.85224e-17	NM_028044 // Cnn3 /// BC055711 // Cnn3 /// ENSMUST00000029773 // Cnn3
10455970	9.125	6.52452	25.8163	1.54077e-19	6.68095e-17	XR_397994 // BC023105 /// BC023105 // BC023105
10514133	2.1375	6.96032	25.7118	1.69911e-19	7.27876e-17	XM_006538239 // Ttc39b /// NM_027238 // Ttc39b /// BC151021 // Ttc39b /// AK043383 // Ttc39b /// ENSMUST00000102823 // Ttc39b /// ENSMUST00000143362 // Ttc39b
10542181	4.4025	4.02581	25.5763	1.92996e-19	8.16923e-17	NM_001205363 // Clec9a /// NM_001205364 // Clec9a /// NM_001205365 // Clec9a /// NM_172732 // Clec9a /// BC087955 // Clec9a /// ENSMUST00000058352 // Clec9a /// ENSMUST00000088075 // Clec9a /// ENSMUST00000164513 // Clec9a
10490903	2.42	9.82161	25.5312	2.01374e-19	8.42359e-17	NM_024495 // Car13 /// AF231123 // Car13 /// BC064050 // Car13 /// ENSMUST00000029071 // Car13
10387568	-2.2	9	-25.386	2.31044e-19	9.55234e-17	NM_023517 // Tnfsf13 /// NM_001159503 // Tnfsf12Tnfsf13 /// NM_001159505 // Tnfsf13 /// NM_001034097 // Tnfsf12Tnfsf13 /// ENSMUST00000180587 // Tnfsf12Tnfsf13 /// ENSMUST00000180587 // Tnfsf12
10472350	3.635	6.92677	25.3287	2.43982e-19	9.87053e-17	NM_145523 // Gca /// AF518325 // Gca /// BC021450 // Gca /// AK046347 // Gca /// ENSMUST00000028257 // Gca
10501586	-3.6875	7.9329	-25.3273	2.44293e-19	9.87053e-17	NM_007901 // S1pr1 /// BC051023 // S1pr1 /// ENSMUST00000055676 // S1pr1
10444890	3.505	7.67935	25.2281	2.6851e-19	1.07271e-16	X67644 // Ier3 /// ENSMUST00000003635 // Ier3
10519983	5.0525	9.17226	25.1989	2.76101e-19	1.09078e-16	NM_008013 // Fgl2 /// BC028893 // Fgl2 /// ENSMUST00000035799 // Fgl2
10465474	2.1775	9.80871	25.1757	2.82302e-19	1.10055e-16	AF124994 // Prdx5 /// AB041573 // Prdx5 /// BC008174 // Prdx5 /// AK009858 // Prdx5 /// ENSMUST00000145300 // Prdx5 /// ENSMUST00000025904 // Prdx5
10411373	-2.06	9.63032	-25.1664	2.84836e-19	1.10055e-16	NM_010422 // Hexb /// ENSMUST00000022169 // Hexb
10348432	-3.315	7.07774	-25.1553	2.8786e-19	1.10055e-16	NM_178119 // Agap1 /// NM_001037136 // Agap1 /// ENSMUST00000027521 // Agap1
10345445	2.955	6.55613	25.096	3.04681e-19	1.14034e-16	XM_006495849 // Arid5a /// NM_001172206 // Arid5a /// NM_145996 // Arid5a /// NM_001172205 // Arid5a /// NM_001290726 // Arid5a /// NM_001290727 // Arid5a /// NR_033310 // Arid5a /// BC027152 // Arid5a /// AK156622 // Arid5a /// AK156934 // Arid5a /// ENSMUST00000126413 // Arid5a /// ENSMUST00000142319 // Arid5a /// ENSMUST00000150747 // Arid5a /// ENSMUST00000145179 // Arid5a /// ENSMUST00000124…
10568392	-2.6175	8.61387	-25.097	3.04416e-19	1.14034e-16	XM_006508139 // Rgs10 /// XM_006508140 // Rgs10 /// NM_026418 // Rgs10 /// EF410104 // Rgs10 /// ENSMUST00000033133 // Rgs10
10461093	4.5275	6.96	25.0517	3.17928e-19	1.17753e-16	XM_006526921 // Pla2g16 /// NM_139269 // Pla2g16 /// AK039703 // Pla2g16 /// AK052657 // Pla2g16 /// ENSMUST00000025925 // Pla2g16 /// ENSMUST00000136756 // Pla2g16 /// ENSMUST00000136465 // Pla2g16 /// ENSMUST00000141887 // Pla2g16
10397351	3.385	6.67065	25.0331	3.23652e-19	1.18637e-16	NM_001205052 // Jdp2 /// BC019780 // Jdp2 /// ENSMUST00000177587 // Jdp2
10496569	3.8575	10.1945	24.9272	3.58435e-19	1.30046e-16	NM_001083312 // Gbp7 /// NM_145545 // Gbp7 /// BC010229 // Gbp7 /// ENSMUST00000171263 // Gbp7 /// ENSMUST00000045097 // Gbp7
10577164	-3.03	8.84645	-24.911	3.64066e-19	1.30755e-16	NM_019521 // Gas6 /// BC005444 // Gas6 /// ENSMUST00000033828 // Gas6
10399234	-2.7	6.79387	-24.7257	4.35681e-19	1.54911e-16	NM_001082483 // Efr3b /// BC147643 // Efr3b /// BC157968 // Efr3b /// ENSMUST00000111178 // Efr3b
10597279	4.0175	8.30323	24.6742	4.58114e-19	1.61274e-16	XM_006512186 // Ccrl2 /// NM_017466 // Ccrl2 /// AF030185 // Ccrl2 /// AB009384 // Ccrl2 /// BC038631 // Ccrl2 /// ENSMUST00000111888 // Ccrl2
10357249	-2.77	8.15387	-24.5969	4.93993e-19	1.722e-16	XM_006529846 // Steap3 /// NM_001085409 // Steap3 /// NM_133186 // Steap3 /// ENSMUST00000112641 // Steap3 /// ENSMUST00000112640 // Steap3
10445412	2.435	8.69645	24.555	5.14666e-19	1.75898e-16	XM_006523789 // Nfkbie
10578916	-2.5275	9.97645	-24.5455	5.19443e-19	1.75898e-16	NM_025436 // Msmo1 /// BC006802 // Msmo1 /// AK154682 // Msmo1 /// ENSMUST00000034015 // Msmo1 /// ENSMUST00000145216 // Msmo1 /// ENSMUST00000132013 // Msmo1 /// ENSMUST00000140861 // Msmo1
10466925	-2.9425	7.94194	-24.5472	5.18593e-19	1.75898e-16	NM_021299 // Ak3 /// BC024871 // Ak3 /// BC058191 // Ak3 /// AK192225 // Ak3 /// AK192626 // Ak3 /// AK210153 // Ak3 /// ENSMUST00000025696 // Ak3
10595793	1.6125	11.2571	24.4962	5.45179e-19	1.81713e-16	XM_006510784 // Atp1b3 /// NM_007502 // Atp1b3 /// BC079916 // Atp1b3 /// BC114530 // Atp1b3 /// U59761 // Atp1b3 /// AK148495 // Atp1b3 /// AK188243 // Atp1b3 /// AK201992 // Atp1b3 /// AK202123 // Atp1b3 /// AK205378 // Atp1b3 /// AK216038 // Atp1b3 /// AK219621 // Atp1b3 /// ENSMUST00000034983 // Atp1b3
10493812	-4.1925	8.65645	-24.4931	5.46837e-19	1.81713e-16	NM_011311 // S100a4 /// D00208 // S100a4 /// ENSMUST00000107330 // S100a4 /// ENSMUST00000001046 // S100a4
10572497	4.7475	5.4429	24.4716	5.58515e-19	1.83875e-16	NM_008353 // Il12rb1 /// BC057212 // Il12rb1 /// U23922 // Il12rb1 /// ENSMUST00000000808 // Il12rb1
10428536	1.8525	8.62452	24.448	5.716e-19	1.86457e-16	NM_032000 // Trps1 /// AF346836 // Trps1 /// BC037058 // Trps1 /// BC049857 // Trps1 /// BC083110 // Trps1 /// BC099962 // Trps1 /// ENSMUST00000165201 // Trps1 /// ENSMUST00000184458 // Trps1 /// ENSMUST00000183757 // Trps1 /// ENSMUST00000183997 // Trps1 /// ENSMUST00000184885 // Trps1 /// ENSMUST00000077935 // Trps1
10575291	2.35	6.96	24.3462	6.31856e-19	2.04239e-16	NM_001286391 // Zfp821 /// NM_001286393 // Zfp821 /// NM_001167946 // Zfp821 /// ENSMUST00000034163 // Zfp821
10519951	1.96	8.85613	24.1292	7.83368e-19	2.50039e-16	XM_006535665 // Gsap /// XM_006535667 // Gsap /// XM_006535669 // Gsap /// NM_175437 // Gsap /// BC022737 // Gsap /// BC059054 // Gsap /// AK137494 // Gsap /// ENSMUST00000036031 // Gsap
10412909	-3.53	7.85548	-24.1238	7.87613e-19	2.50039e-16	XM_006518546 // Fdft1 /// XM_006518547 // Fdft1 /// NM_010191 // Fdft1 /// BC054722 // Fdft1 /// BC138301 // Fdft1 /// BC138302 // Fdft1 /// AK136159 // Fdft1 /// AK146766 // Fdft1 /// AK169317 // Fdft1 /// ENSMUST00000054963 // Fdft1 /// ENSMUST00000038304 // Gm6781
10496580	5.07	9.25355	24.1097	7.98741e-19	2.51328e-16	NM_001289492 // Gbp3 /// NM_018734 // Gbp3 /// BC019195 // Gbp3 /// ENSMUST00000106222 // Gbp3 /// ENSMUST00000128609 // Gbp3 /// ENSMUST00000029935 // Gbp3 /// ENSMUST00000142731 // Gbp3
10394068	5.4625	4.70645	24.0592	8.39934e-19	2.60912e-16	XM_006532748 // Sectm1a /// XM_006532751 // Sectm1a /// NM_145373 // Sectm1a /// BC010462 // Sectm1a /// ENSMUST00000106119 // Sectm1a /// ENSMUST00000026162 // Sectm1a /// ENSMUST00000100126 // Sectm1a /// ENSMUST00000106120 // Sectm1a
10359861	-3.84	7.12129	-24.0545	8.43878e-19	2.60912e-16	NM_025569 // Mgst3 /// BC029669 // Mgst3 /// ENSMUST00000028005 // Mgst3
10475517	4.3075	7.74355	23.9578	9.29469e-19	2.84898e-16	NM_001004174 // AA467197 /// BC049633 // AA467197 /// ENSMUST00000047498 // AA467197
10462363	2.9325	9.15387	23.9402	9.46032e-19	2.87497e-16	XM_006526715 // Jak2 /// NM_008413 // Jak2 /// NM_001048177 // Jak2 /// ENSMUST00000065796 // Jak2 /// ENSMUST00000025705 // Jak2
10455015	3.5425	8.87871	23.9055	9.795e-19	2.93933e-16	NR_027885 // Vaultrc5 /// ENSMUST00000083211 // Vaultrc5
10538290	2.1	8.42839	23.9012	9.83744e-19	2.93933e-16	NM_001127349 // Snx10 /// BC010334 // Snx10 /// AK152949 // Snx10 /// ENSMUST00000049152 // Snx10
10505008	-2.245	8.28839	-23.7263	1.17322e-18	3.47626e-16	XM_006537532 // Slc44a1 /// NM_001159633 // Slc44a1 /// NM_133891 // Slc44a1 /// AY249865 // Slc44a1 /// AY249866 // Slc44a1 /// BC113167 // Slc44a1 /// BC113169 // Slc44a1 /// ENSMUST00000107646 // Slc44a1 /// ENSMUST00000102911 // Slc44a1 /// ENSMUST00000136607 // Slc44a1 /// ENSMUST00000107651 // Slc44a1 /// ENSMUST00000107647 // Slc44a1
10491300	2.31	8.39613	23.6701	1.24174e-18	3.64888e-16	NM_011386 // Skil /// NM_001039090 // Skil /// NM_001271772 // Skil /// AK162952 // Skil /// ENSMUST00000118470 // Skil /// ENSMUST00000144756 // Skil /// ENSMUST00000029194 // Skil
10534102	-1.95	10.6339	-23.618	1.30911e-18	3.8153e-16	NM_010368 // Gusb /// BC071226 // Gusb /// J03047 // Gusb /// M19279 // Gusb /// M28540 // Gusb /// M28541 // Gusb /// M63836 // Gusb /// ENSMUST00000026613 // Gusb
10368644	4.8725	7.50097	23.598	1.33592e-18	3.86179e-16	NM_175449 // Fam26f /// BC095946 // Fam26f /// ENSMUST00000062784 // Fam26f
10477717	4.6475	8.68355	23.5836	1.35558e-18	3.88701e-16	NM_011171 // Procr /// BC028755 // Procr /// L39017 // Procr /// ENSMUST00000029140 // Procr /// ENSMUST00000143493 // Procr /// ENSMUST00000155095 // Procr /// ENSMUST00000132608 // Procr
10492402	3.95	4.94161	23.5201	1.44612e-18	4.07978e-16	XM_006501056 // Kcnab1
10362294	-2.2575	8.42806	-23.5126	1.45723e-18	4.07978e-16	XM_006512885 // Arhgap18 /// NM_176837 // Arhgap18 /// BC030858 // Arhgap18 /// ENSMUST00000039557 // Arhgap18
10406434	-2.265	8.07226	-23.5174	1.45013e-18	4.07978e-16	NM_001170537 // Mef2c /// NM_025282 // Mef2c /// AK009139 // Mef2c /// ENSMUST00000163888 // Mef2c /// ENSMUST00000005722 // Mef2c
10404132	-3.9375	5.18258	-23.4973	1.48007e-18	4.11135e-16	NM_001111110 // Cmah /// NM_001284519 // Cmah /// AB061276 // Cmah /// AB061277 // Cmah /// ENSMUST00000167746 // Cmah
10548552	3.3425	6.37129	23.4576	1.54122e-18	4.24804e-16	NM_008462 // Klra2 /// NM_001170851 // Klra2 /// BC064711 // Klra2 /// ENSMUST00000032306 // Klra2
10542287	3.95	4.04387	23.2456	1.9154e-18	5.23876e-16	NM_025778 // Bcl2l14 /// ENSMUST00000032321 // Bcl2l14
10445442	2.41	8.65097	23.2339	1.9385e-18	5.26148e-16	NM_001145979 // Gtpbp2 /// NM_019581 // Gtpbp2 /// AF168991 // Gtpbp2 /// BC049089 // Gtpbp2 /// BC051958 // Gtpbp2 /// ENSMUST00000169383 // Gtpbp2 /// ENSMUST00000024748 // Gtpbp2 /// ENSMUST00000172170 // Gtpbp2 /// ENSMUST00000166563 // Gtpbp2
10607658	-3.175	6.53903	-23.1843	2.04031e-18	5.49586e-16	NM_178256 // Reps2 /// NM_001290633 // Reps2 /// ENSMUST00000112334 // Reps2 /// ENSMUST00000154424 // Reps2 /// ENSMUST00000101102 // Reps2
10590801	2.135	8.78516	23.0125	2.43731e-18	6.51585e-16	XM_006509831 // Birc3 /// XM_006509832 // Birc3 /// NM_007464 // Birc3 /// U88908 // Birc3 /// AK156097 // Birc3 /// ENSMUST00000013949 // Birc3
10453867	2.4525	7.11355	22.9047	2.72679e-18	7.23536e-16	NM_001252495 // Rbbp8 /// NR_045527 // Rbbp8 /// BC050849 // Rbbp8 /// ENSMUST00000115861 // Rbbp8
10400405	2.48	10.4168	22.8879	2.77506e-18	7.25516e-16	NM_010907 // Nfkbia /// ENSMUST00000021413 // Nfkbia
10417526	6.905	5.59355	22.8794	2.79979e-18	7.26638e-16	NM_007870 // Dnase1l3 /// ENSMUST00000026315 // Dnase1l3
10444821	3.025	8.43839	22.8699	2.82783e-18	7.28597e-16	NR_051981 // H2-Q5 /// ENSMUST00000174854 // H2-Q5 /// ENSMUST00000172979 // H2-Q5
10450145	2.0875	9.64226	22.8607	2.85496e-18	7.30296e-16	XM_006537281 // Psmb9 /// XM_006537282 // Psmb9 /// NM_013585 // Psmb9 /// D44454 // Psmb9 /// D44456 // Psmb9 /// D44457 // Psmb9 /// D44458 // Psmb9 /// D44461 // Psmb9 /// AK152743 // Psmb9 /// ENSMUST00000174576 // Psmb9 /// ENSMUST00000178857 // Psmb9 /// ENSMUST00000114230 // Psmb9 /// ENSMUST00000171321 // Psmb9
10436662	4.3675	6.26	22.7856	3.08857e-18	7.72486e-16	NR_029565 // Mir155 /// AY096003 // LOC100653389 /// ENSMUST00000083463 // Mir155 /// ENSMUST00000180991 // LOC100653389
10541683	2.7675	7.33742	22.7903	3.07337e-18	7.72486e-16	NM_023143 // C1ra /// NM_001113356 // C1rb /// AF148216 // C1ra /// AF459018 // C1rb /// BC004637 // C1ra /// BC093528 // C1ra /// BC172078 // C1ra /// AK138817 // C1ra /// ENSMUST00000068593 // C1ra /// ENSMUST00000184647 // C1rb
10538338	1.81	8.52387	22.7803	3.10587e-18	7.72486e-16	NR_015553 // 9430076C15Rik /// AK034642 // 9430076C15Rik /// AK035031 // 9430076C15Rik /// AK084024 // Creb5 /// AK166503 // 9430076C15Rik /// AK170766 // Creb5
10497222	-2.195	6.22935	-22.7066	3.35551e-18	8.28531e-16	NM_133218 // Zfp704 /// AF292939 // Zfp704 /// ENSMUST00000041124 // Zfp704
10532169	2.5075	7.53968	22.6436	3.58572e-18	8.79268e-16	XM_006534932 // Mfsd7a /// XM_006534933 // Mfsd7a /// NM_172883 // Mfsd7a /// BC094512 // Mfsd7a /// AK087226 // Mfsd7a /// AK171069 // Mfsd7a /// ENSMUST00000031455 // Mfsd7a
10412345	1.6325	8.81935	22.5864	3.8091e-18	9.27646e-16	NM_001081009 // Parp8 /// BC021315 // Parp8 /// BC022679 // Parp8 /// ENSMUST00000022239 // Parp8
10542275	1.9725	8.11452	22.5754	3.85355e-18	9.32087e-16	NM_007961 // Etv6 /// AK155150 // Etv6 /// ENSMUST00000081028 // Etv6 /// ENSMUST00000111963 // Etv6 /// ENSMUST00000164648 // Etv6
10561453	2.13	9.7671	22.545	3.97951e-18	9.56051e-16	NM_011756 // Zfp36 /// BC021391 // Zfp36 /// M57422 // Zfp36 /// M58565 // Zfp36 /// M58691 // Zfp36 /// AK088525 // Zfp36 /// ENSMUST00000051241 // Zfp36
10376513	2.3025	8.58677	22.5193	4.08917e-18	9.75803e-16	NM_145827 // Nlrp3 /// ENSMUST00000101148 // Nlrp3
10478678	4.7925	7.93	22.4312	4.48988e-18	1.06428e-15	NM_170702 // Cd40 /// NM_170704 // Cd40 /// NM_170703 // Cd40 /// NM_011611 // Cd40 /// NR_027852 // Cd40 /// BC029254 // Cd40 /// CT010343 // Cd40 /// M83312 // Cd40 /// ENSMUST00000154443 // Cd40 /// ENSMUST00000017799 // Cd40 /// ENSMUST00000081310 // Cd40 /// ENSMUST00000140951 // Cd40 /// ENSMUST00000184221 // Cd40 /// ENSMUST00000073707 // Cd40
10426301	1.595	9.36774	22.393	4.67617e-18	1.09385e-15	NM_001159750 // Tcea1 /// NM_001159751 // Tcea1 /// NM_011541 // Tcea1 /// BC006022 // Tcea1 /// BC061490 // Tcea1 /// BC083127 // Tcea1 /// M18210 // Tcea1 /// AK131928 // Tcea1 /// ENSMUST00000081551 // Tcea1 /// ENSMUST00000165720 // Tcea1 /// ENSMUST00000120989 // Gm15223 /// ENSMUST00000117942 // Tcea1-ps1
10458547	-1.645	9.30129	-22.3762	4.76061e-18	1.10633e-15	NM_011937 // Gnpda1 /// NR_028061 // Gm8615 /// AF088903 // Gnpda1 /// AF160355 // Gnpda1 /// BC014800 // Gnpda1 /// ENSMUST00000063814 // Gnpda1 /// ENSMUST00000153291 // Gnpda1 /// ENSMUST00000025307 // Gm8615
10446965	-5.33	6.4629	-22.3667	4.80951e-18	1.11044e-15	NM_207246 // Rasgrp3 /// BC066127 // Rasgrp3 /// ENSMUST00000095204 // Rasgrp3
10559312	-2.7175	7.54161	-22.3581	4.85384e-18	1.11344e-15	NM_007856 // Dhcr7 /// ENSMUST00000139748 // Dhcr7 /// ENSMUST00000128454 // Dhcr7 /// ENSMUST00000073878 // Dhcr7
10486061	3.85	6.23871	22.2737	5.31162e-18	1.20293e-15	NM_011246 // Rasgrp1 /// BC057120 // Rasgrp1 /// BC057341 // Rasgrp1 /// ENSMUST00000102534 // Rasgrp1 /// ENSMUST00000178884 // Rasgrp1
10358421	-4.0525	7.18419	-22.279	5.28165e-18	1.20293e-15	NM_022881 // Rgs18 /// AB042807 // Rgs18 /// BC099387 // Rgs18 /// BC132544 // Rgs18 /// BC132546 // Rgs18 /// ENSMUST00000027603 // Rgs18
10466210	1.9125	10.9816	22.2558	5.41451e-18	1.21847e-15	NM_026835 // Ms4a6d /// AF237911 // Ms4a6d /// AB026047 // Ms4a6d /// AY039037 // Ms4a6d /// BC018331 // Ms4a6d /// BC029738 // Ms4a6d /// ENSMUST00000025582 // Ms4a6d /// ENSMUST00000155669 // Ms4a6d /// ENSMUST00000125291 // Ms4a6d
10462406	1.8175	8.27581	22.2468	5.46656e-18	1.22245e-15	XR_386465 // C030046E11Rik /// NM_001081319 // C030046E11Rik /// ENSMUST00000043610 // C030046E11Rik /// ENSMUST00000162184 // C030046E11Rik
10395259	2.3225	10.2765	22.188	5.8227e-18	1.29395e-15	NM_021524 // Nampt /// AF234625 // Nampt /// AY679720 // Nampt /// BC004059 // Nampt /// BC018358 // Nampt /// ENSMUST00000020886 // Nampt
10448278	4.89	5.48742	22.1178	6.27934e-18	1.38676e-15	NM_001033339 // Mmp25 /// BC059059 // Mmp25 /// ENSMUST00000024696 // Mmp25
10511588	3.2275	7.74516	22.0774	6.55914e-18	1.43961e-15	NM_177861 // Tmem67 /// NR_110955 // Tmem67 /// ENSMUST00000131145 // Tmem67 /// ENSMUST00000108293 // Tmem67 /// ENSMUST00000050686 // Tmem67
10533929	-2.4225	9.12129	-22.0598	6.68447e-18	1.45812e-15	XM_006504285 // Scarb1 /// NM_001205082 // Scarb1 /// NM_016741 // Scarb1 /// BC004656 // Scarb1 /// AK202996 // Scarb1 /// ENSMUST00000086075 // Scarb1 /// ENSMUST00000111390 // Scarb1
10516956	2.15	8.55774	22.0474	6.77436e-18	1.46871e-15	NM_133888 // Smpdl3b /// BC009087 // Smpdl3b /// ENSMUST00000030709 // Smpdl3b
10511703	2.355	7.90548	22.0402	6.82746e-18	1.47126e-15	ENSMUST00000037035 // Ripk2 /// ENSMUST00000183871 // Ripk2
10424349	-3.8975	8.15806	-21.9521	7.51078e-18	1.60875e-15	NM_009270 // Sqle /// BC056361 // Sqle /// AK148419 // Sqle /// ENSMUST00000162142 // Sqle /// ENSMUST00000022977 // Sqle /// ENSMUST00000100640 // Sqle
10373223	-1.5575	10.7932	-21.9325	7.67209e-18	1.63347e-15	NM_008512 // Lrp1 /// AF367720 // Lrp1 /// ENSMUST00000049149 // Lrp1 /// ENSMUST00000135188 // Lrp1
10514128	2.3925	6.41742	21.8921	8.01637e-18	1.69661e-15	NM_027238 // Ttc39b /// BC151021 // Ttc39b /// ENSMUST00000102823 // Ttc39b
10508392	2.3525	9.26387	21.8835	8.09131e-18	1.70234e-15	NM_029219 // Rnf19b /// BC117807 // Rnf19b /// ENSMUST00000152565 // Rnf19b /// ENSMUST00000097874 // Rnf19b /// ENSMUST00000168461 // Rnf19b /// ENSMUST00000030584 // Rnf19b
10507594	2.0825	10.4729	21.8729	8.18525e-18	1.71197e-15	NM_011400 // Slc2a1 /// BC055340 // Slc2a1 /// M23384 // Slc2a1 /// ENSMUST00000030398 // Slc2a1 /// ENSMUST00000134105 // Slc2a1
10581813	2.49	8.79613	21.8532	8.36251e-18	1.72871e-15	XM_006531442 // Mlkl /// NM_029005 // Mlkl /// BC023755 // Mlkl /// ENSMUST00000056157 // Mlkl /// ENSMUST00000120432 // Mlkl
10440964	1.4075	8.05548	21.8544	8.35204e-18	1.72871e-15	XR_384942 // Cryzl1 /// XR_384943 // Cryzl1 /// XM_006523074 // Cryzl1 /// NM_026994 // Cryzl1 /// NM_133679 // Cryzl1 /// BC010479 // Cryzl1 /// BC019387 // Cryzl1 /// ENSMUST00000073466 // Cryzl1 /// ENSMUST00000117644 // Cryzl1 /// ENSMUST00000140199 // Cryzl1 /// ENSMUST00000122254 // Cryzl1
10548345	4.3025	3.62903	21.8424	8.46198e-18	1.73916e-15	NM_033078 // Klrk1 /// NM_001286018 // Klrk1 /// NM_001083322 // Klrk1 /// BC057147 // Klrk1 /// ENSMUST00000095412 // Klrk1 /// ENSMUST00000168919 // Klrk1
10538590	3.075	9.74226	21.7939	8.9217e-18	1.8231e-15	AK015214 // Herc6
10351197	5.115	5.30387	21.7882	8.97653e-18	1.82383e-15	XM_006496718 // Sell /// NM_011346 // Sell /// NM_001164059 // Sell /// BC052681 // Sell /// M25324 // Sell /// ENSMUST00000097491 // Sell /// ENSMUST00000027871 // Sell
10470182	-2.765	5.77581	-21.7199	9.67283e-18	1.94309e-15	BC061001 // Bmyc /// ENSMUST00000061483 // Bmyc
10353993	1.9875	9.81161	21.6878	1.00194e-17	2.0014e-15	NM_198006 // Coa5 /// ENSMUST00000027286 // Coa5
10375145	2.155	9.65581	21.6009	1.10225e-17	2.18947e-15	U20159 // Lcp2 /// AK037970 // Lcp2 /// AK088552 // Lcp2 /// AK170491 // Lcp2 /// ENSMUST00000052413 // Lcp2 /// ENSMUST00000109329 // Lcp2
10365559	-3.7	9.91323	-21.5791	1.12897e-17	2.2301e-15	NM_001111275 // Igf1 /// NM_010512 // Igf1 /// AK050118 // Igf1 /// ENSMUST00000095360 // Igf1
10429843	2.7325	7.94742	21.5362	1.18364e-17	2.32517e-15	NM_001163575 // Parp10 /// NM_001163576 // Parp10 /// BC024074 // Parp10 /// AK035309 // Parp10 /// ENSMUST00000165738 // Parp10 /// ENSMUST00000166151 // Parp10 /// ENSMUST00000075689 // Parp10 /// ENSMUST00000169255 // Parp10
10360053	-4.8325	7.68323	-21.531	1.19051e-17	2.32581e-15	XM_006496957 // Pcp4l1 /// NM_025557 // Pcp4l1 /// AY304481 // Pcp4l1 /// ENSMUST00000111332 // Pcp4l1
10379511	4.2325	8.87548	21.5114	1.21654e-17	2.35084e-15	NM_011333 // Ccl2 /// BC055070 // Ccl2 /// BC145867 // Ccl2 /// BC145869 // Ccl2 /// ENSMUST00000000193 // Ccl2 /// ENSMUST00000124479 // Ccl2
10582997	2.615	9.57645	21.5153	1.21134e-17	2.35084e-15	NM_007609 // Casp4 /// BC061255 // Casp4 /// AK078836 // Casp4 /// AK138730 // Casp4 /// ENSMUST00000162846 // Casp4 /// ENSMUST00000027012 // Casp4 /// ENSMUST00000160064 // Casp4 /// ENSMUST00000152651 // Casp4
10376060	3.68	9.7129	21.4446	1.30984e-17	2.51745e-15	NM_001159393 // Irf1 /// NM_008390 // Irf1 /// M21065 // Irf1 /// AK080949 // Irf1 /// ENSMUST00000108920 // Irf1 /// ENSMUST00000140866 // Irf1 /// ENSMUST00000108922 // Irf1 /// ENSMUST00000128336 // Irf1
10474700	3.875	7.80613	21.3988	1.378e-17	2.63421e-15	NM_011580 // Thbs1 /// BC042422 // Thbs1 /// BC050917 // Thbs1 /// M87276 // Thbs1 /// ENSMUST00000039559 // Thbs1
10504692	-3.0075	6.76935	-21.3839	1.40111e-17	2.66406e-15	XM_006537772 // Tmod1 /// NM_021883 // Tmod1 /// BC106849 // Tmod1 /// BC106850 // Tmod1 /// ENSMUST00000107773 // Tmod1
10379530	6.1925	6.56903	21.3508	1.45345e-17	2.74887e-15	NM_011331 // Ccl12 /// AF065934 // Ccl12 /// AF065935 // Ccl12 /// AF065936 // Ccl12 /// AF065937 // Ccl12 /// AF065938 // Ccl12 /// BC027520 // Ccl12 /// U50712 // Ccl12 /// U66670 // Ccl12 /// ENSMUST00000000194 // Ccl12 /// ENSMUST00000124916 // Ccl12
10598994	1.74	10.4545	21.324	1.49755e-17	2.80745e-15	XM_006510784 // Atp1b3 /// NM_007502 // Atp1b3 /// BC079916 // Atp1b3 /// BC114530 // Atp1b3 /// U59761 // Atp1b3 /// AK148495 // Atp1b3 /// AK177007 // Atp1b3 /// AK183986 // Atp1b3 /// ENSMUST00000034983 // Atp1b3 /// ENSMUST00000120711 // Gm1848
10390271	1.51	9.49516	21.3224	1.50021e-17	2.80745e-15	NM_008686 // Nfe2l1 /// NM_001130454 // Nfe2l1 /// NM_001130451 // Nfe2l1 /// NM_001130450 // Nfe2l1 /// NM_001130452 // Nfe2l1 /// NM_001130453 // Nfe2l1 /// BC043063 // Nfe2l1 /// BC047283 // Nfe2l1 /// AK190756 // Nfe2l1 /// AK193052 // Nfe2l1 /// AK201206 // Nfe2l1 /// ENSMUST00000107658 // Nfe2l1 /// ENSMUST00000169828 // Nfe2l1 /// ENSMUST00000167110 // Nfe2l1 /// ENSMUST00000081775 // Nfe2…
10458498	-2.5225	6.64	-21.3032	1.53263e-17	2.8531e-15	NM_139206 // Arap3 /// NM_001205336 // Arap3 /// AK220486 // Arap3 /// BC026945 // Arap3 /// BC068145 // Arap3 /// ENSMUST00000042944 // Arap3
10442643	-3.1125	6.42871	-21.2807	1.57152e-17	2.91026e-15	NM_019730 // Nme3 /// AF153449 // Nme3 /// AF288689 // Nme3 /// BC028503 // Nme3 /// ENSMUST00000024978 // Nme3 /// ENSMUST00000150500 // Nme3 /// ENSMUST00000145688 // Nme3 /// ENSMUST00000125532 // Nme3 /// ENSMUST00000154236 // Mrps34
10601857	-3.055	7.07968	-21.2398	1.64497e-17	3.03049e-15	XR_406459 // LOC102642808 /// NM_001110233 // Ngfrap1 /// NM_001110234 // Ngfrap1 /// NM_009750 // Ngfrap1 /// AF097440 // Ngfrap1 /// AF187066 // Ngfrap1 /// BC027815 // Ngfrap1 /// AK214623 // Ngfrap1 /// AK216804 // Ngfrap1 /// ENSMUST00000053540 // Ngfrap1 /// ENSMUST00000113112 // Ngfrap1 /// ENSMUST00000113113 // Ngfrap1 /// ENSMUST00000178632 // Ngfrap1
10607486	-2.9825	7.63484	-21.2088	1.70291e-17	3.12107e-15	XM_006528793 // Ptchd1 /// XM_006528794 // Ptchd1 /// NM_001093750 // Ptchd1 /// BC116312 // Ptchd1 /// BC116313 // Ptchd1 /// ENSMUST00000038665 // Ptchd1 /// ENSMUST00000170236 // Ptchd1
10448124	5.455	7.1229	21.1839	1.75114e-17	3.193e-15	NM_013521 // Fpr1 /// ENSMUST00000061516 // Fpr1
10471833	3.695	5.30645	21.1702	1.77804e-17	3.22552e-15	NM_010710 // Lhx2 /// ENSMUST00000000253 // Lhx2
10557591	5.555	6.73968	21.1189	1.88351e-17	3.3995e-15	XM_006507393 // Itgal /// NM_001253874 // Itgal /// NM_001253872 // Itgal /// NM_008400 // Itgal /// NM_001253873 // Itgal /// M60778 // Itgal /// AK154115 // Itgal /// ENSMUST00000117762 // Itgal /// ENSMUST00000106306 // Itgal /// ENSMUST00000120857 // Itgal /// ENSMUST00000170971 // Itgal
10455961	6.665	7.76742	21.1095	1.90342e-17	3.41808e-15	NM_001146275 // Iigp1 /// BC004649 // Iigp1 /// AK089702 // Iigp1 /// ENSMUST00000032473 // Iigp1
10412466	-2.775	8.34097	-21.1019	1.91977e-17	3.43011e-15	NM_145942 // Hmgcs1 /// NM_001291439 // Hmgcs1
10596053	-1.9175	6.53548	-21.0944	1.93612e-17	3.44203e-15	XM_006511369 // Pccb /// XM_006511370 // Pccb /// NM_025835 // Pccb /// AF327060 // Pccb /// ENSMUST00000149322 // Pccb /// ENSMUST00000035116 // Pccb
10522712	1.4925	9.27903	21.069	1.99204e-17	3.52383e-15	NM_011263 // Rest /// AB024496 // Rest /// BC127065 // Rest /// DQ644039 // Rest /// JN019832 // Rest /// ENSMUST00000080359 // Rest /// ENSMUST00000113449 // Rest
10607403	-3.935	5.5929	-21.0608	2.01061e-17	3.53907e-15	XM_006528778 // Kctd12b /// NM_175429 // Kctd12b /// BC064459 // Kctd12b /// ENSMUST00000039424 // Kctd12b /// ENSMUST00000112572 // Kctd12b
10552140	-3.1575	6.43	-21.0269	2.08884e-17	3.65866e-15	NM_007678 // Cebpa /// NM_001287523 // Cebpa /// NM_001287515 // Cebpa /// NM_001287521 // Cebpa /// NM_001287514 // Cebpa /// BC011118 // Cebpa /// BC028890 // Cebpa /// BC051102 // Cebpa /// BC058161 // Cebpa /// ENSMUST00000042985 // Cebpa
10563099	2.255	7.0029	20.9774	2.2088e-17	3.84981e-15	NR_000004 // Snord35b /// ENSMUST00000082833 // Snord35b
10372028	-3.2875	8.65194	-20.9571	2.26005e-17	3.91992e-15	NM_018797 // Plxnc1 /// AF190578 // Plxnc1 /// ENSMUST00000099337 // Plxnc1
10395466	1.66	8.21129	20.9496	2.27943e-17	3.93433e-15	NM_172803 // Dock4 /// AK030389 // Dock4 /// ENSMUST00000037488 // Dock4
10400321	-2.4225	7.67226	-20.9243	2.34545e-17	4.02873e-15	NM_134054 // Sptssa /// BC022674 // Sptssa /// ENSMUST00000056228 // Sptssa
10547976	2.9625	7.98774	20.904	2.40004e-17	4.10269e-15	XM_006505862 // Tapbpl /// NM_145391 // Tapbpl /// BC017613 // Tapbpl /// ENSMUST00000043422 // Tapbpl
10443589	1.295	8.60032	20.8633	2.51343e-17	4.27596e-15	XM_006524028 // Zfand3 /// NM_148926 // Zfand3 /// BC034396 // Zfand3 /// BC083124 // Zfand3 /// BC100559 // Zfand3 /// X80437 // Zfand3 /// AK188465 // Zfand3 /// ENSMUST00000057897 // Zfand3
10502510	1.9575	9.4771	20.8133	2.66061e-17	4.50479e-15	NM_001161770 // Lmo4 /// NM_001161769 // Lmo4 /// NM_010723 // Lmo4 /// BC010278 // Lmo4 /// ENSMUST00000120539 // Lmo4 /// ENSMUST00000121796 // Lmo4 /// ENSMUST00000121112 // Lmo4
10415052	3.425	6.91774	20.7484	2.86477e-17	4.82748e-15	NM_008608 // Mmp14 /// BC076638 // Mmp14 /// U54984 // Mmp14 /// AK040968 // Mmp14 /// AK149636 // Mmp14 /// ENSMUST00000089688 // Mmp14
10469289	3.97	7.26677	20.7438	2.87979e-17	4.8299e-15	XM_006497357 // Il15ra /// XM_006497359 // Il15ra /// XM_006497360 // Il15ra /// NM_001271500 // Il15ra /// NM_008358 // Il15ra /// NM_001271501 // Il15ra /// NM_001271499 // Il15ra /// AY219715 // Il15ra /// AY219716 // Il15ra /// AY219717 // Il15ra /// AK041949 // Il15ra /// ENSMUST00000138856 // Il15ra /// ENSMUST00000124448 // Il15ra /// ENSMUST00000078834 // Il15ra /// ENSMUST00000114834 // …
10425808	2.01	9.52129	20.7317	2.91961e-17	4.87369e-15	NM_009775 // Tspo /// BC002055 // Tspo /// D21207 // Tspo /// ENSMUST00000047419 // Tspo
10456699	-1.5	7.42097	-20.6932	3.05098e-17	5.02225e-15	NM_177470 // Acaa2 /// BC028901 // Acaa2 /// ENSMUST00000041053 // Acaa2
10362811	-3.255	8.3	-20.694	3.04826e-17	5.02225e-15	NM_001162908 // Sesn1 /// BC100403 // Sesn1 /// ENSMUST00000099931 // Sesn1
10482762	-4.015	7.00871	-20.6985	3.03263e-17	5.02225e-15	NM_145360 // Idi1 /// BC004801 // Idi1 /// BC110313 // Idi1 /// ENSMUST00000169314 // Idi1
10413059	-1.74	8.07161	-20.6813	3.09299e-17	5.06795e-15	AK135530 // Vcl
10374453	-2.6375	9.32677	-20.5925	3.42447e-17	5.55984e-15	NM_008131 // Glul /// AY044241 // Glul /// BC015086 // Glul /// U09114 // Glul /// X16314 // Glul /// ENSMUST00000086199 // Glul /// ENSMUST00000139476 // Glul /// ENSMUST00000140685 // Glul /// ENSMUST00000120291 // Glns-ps1
10357604	2.115	9.03065	20.5721	3.50543e-17	5.63977e-15	NM_019777 // Ikbke /// AB016589 // Ikbke /// AK220324 // Ikbke /// BC037446 // Ikbke /// AK218764 // Ikbke /// ENSMUST00000162437 // Ikbke /// ENSMUST00000062108 // Ikbke /// ENSMUST00000161764 // Ikbke
10598638	-1.7075	8.68516	-20.5758	3.49082e-17	5.63977e-15	NM_026524 // Mid1ip1 /// NM_001166635 // Mid1ip1 /// BC004014 // Mid1ip1 /// BC052899 // Mid1ip1 /// ENSMUST00000115524 // Mid1ip1 /// ENSMUST00000008179 // Mid1ip1
10398665	1.7775	10.8794	20.5039	3.7918e-17	6.07302e-15	XR_381521 // Tnfaip2 /// XR_381522 // Tnfaip2 /// NM_009396 // Tnfaip2 /// BC138106 // Tnfaip2 /// BC138107 // Tnfaip2 /// AK087680 // Tnfaip2 /// ENSMUST00000102745 // Tnfaip2 /// ENSMUST00000109792 // Tnfaip2 /// ENSMUST00000172783 // Tnfaip2 /// ENSMUST00000156003 // Tnfaip2 /// ENSMUST00000129467 // Tnfaip2 /// ENSMUST00000174298 // Tnfaip2
10420030	1.8225	10.3568	20.4841	3.87926e-17	6.18524e-15	NM_011190 // Psme2 /// BC005680 // Psme2 /// BC057859 // Psme2 /// ENSMUST00000161807 // Psme2b /// ENSMUST00000161807 // Psme2
10428983	1.275	9.54387	20.442	4.07289e-17	6.46498e-15	NM_144846 // Fam49b /// ENSMUST00000063838 // Fam49b
10356267	2.77	6.67581	20.4312	4.12411e-17	6.5172e-15	XM_001473524 // Gm2427 /// XR_389818 // LOC102634585 /// XM_006535862 // LOC100041708 /// XM_006535879 // LOC100041877 /// BC094285 // A530032D15Rik /// ENSMUST00000162925 // Gm2427 /// ENSMUST00000162925 // Sp140 /// ENSMUST00000161724 // A530032D15Rik /// ENSMUST00000162896 // Gm6264
10404774	1.7475	8.75677	20.4144	4.20488e-17	6.61543e-15	NM_007772 // Hivep1 /// AK039808 // Hivep1 /// ENSMUST00000060148 // Hivep1
10389190	3.9175	4.84452	20.4012	4.2697e-17	6.62941e-15	XM_006533903 // Heatr9 /// NM_001045543 // Heatr9 /// ENSMUST00000019069 // Heatr9
10543512	2.4	8.30677	20.4028	4.26174e-17	6.62941e-15	XM_006505152 // Zfp800 /// NM_001081678 // Zfp800 /// BC066073 // Zfp800 /// AK036691 // Zfp800 /// ENSMUST00000115320 // Zfp800 /// ENSMUST00000035930 // Zfp800
10387111	1.47	7.17097	20.4085	4.23367e-17	6.62941e-15	NM_025510 // Adprm /// ENSMUST00000146338 // Adprm
10607910	-1.3175	8.68032	-20.3676	4.43913e-17	6.8328e-15	XM_006528741 // Msl3 /// XM_006528744 // Msl3 /// NM_010832 // Msl3 /// AF117066 // Msl3 /// BC010226 // Msl3 /// AK156705 // Msl3 /// ENSMUST00000033725 // Msl3 /// ENSMUST00000112137 // Msl3 /// ENSMUST00000145564 // Msl3
10399178	-2.755	6.56645	-20.3689	4.43243e-17	6.8328e-15	NM_146040 // Cdca7l /// BC006933 // Cdca7l /// ENSMUST00000021592 // Cdca7l /// ENSMUST00000176735 // Cdca7l /// ENSMUST00000177339 // Cdca7l
10571984	3.3575	8.11774	20.3584	4.4866e-17	6.87611e-15	NM_001293783 // Ddx60 /// AK036495 // Ddx60 /// ENSMUST00000154398 // Ddx60 /// ENSMUST00000070631 // Ddx60 /// ENSMUST00000093485 // Ddx60
10442098	2.4525	4.77839	20.3451	4.55645e-17	6.95318e-15	NM_008039 // Fpr2 /// ENSMUST00000149944 // Fpr2
10461558	1.425	10.8665	20.3154	4.7165e-17	7.16666e-15	NM_023044 // Slc15a3 /// AF121080 // Slc15a3 /// ENSMUST00000025646 // Slc15a3
10351414	-2.38	8.15355	-20.2719	4.96121e-17	7.50642e-15	NM_019993 // Aldh9a1 /// AB296386 // Aldh9a1 /// ENSMUST00000028004 // Aldh9a1
10578964	3.115	7.61194	20.1979	5.40912e-17	8.14944e-15	BC016246 // Tma16 /// ENSMUST00000143972 // Tma16
10350742	-1.8275	9.42677	-20.1871	5.47752e-17	8.21767e-15	NM_011882 // Rnasel /// AF281045 // Rnasel /// BC138013 // Rnasel /// JX443419 // Rnasel /// AK054205 // Rnasel /// ENSMUST00000086209 // Rnasel /// ENSMUST00000182722 // Rnasel /// ENSMUST00000183241 // Rnasel /// ENSMUST00000182131 // Rnasel
10574145	2.905	8.0529	20.1476	5.73657e-17	8.57014e-15	XM_006531166 // Nlrc5 /// NM_001033207 // Nlrc5 /// FJ889356 // Nlrc5 /// ENSMUST00000053085 // Nlrc5
10459590	1.9	8.24419	20.1359	5.81584e-17	8.65222e-15	NM_008977 // Ptpn2 /// NM_001127177 // Ptpn2 /// M81477 // Ptpn2 /// ENSMUST00000120934 // Ptpn2 /// ENSMUST00000025420 // Ptpn2
10531972	4.9625	6.82581	20.0892	6.14314e-17	9.10107e-15	NM_029509 // Gbp8 /// BC031475 // Gbp8 /// ENSMUST00000031235 // Gbp8
10482517	2.39	7.87774	20.0669	6.3064e-17	9.30416e-15	XM_006498219 // Nmi /// NM_001141948 // Nmi /// NM_001141949 // Nmi /// NM_019401 // Nmi /// AF019249 // Nmi /// BC002019 // Nmi /// ENSMUST00000028314 // Nmi /// ENSMUST00000112705 // Nmi /// ENSMUST00000145481 // Nmi /// ENSMUST00000142868 // Nmi
10534596	-2.255	8.15258	-20.0374	6.52898e-17	9.59275e-15	NM_198602 // Cux1 /// NM_001291238 // Cux1 /// NM_001291240 // Cux1 /// NM_001291239 // Cux1 /// BC014289 // Cux1 /// BC079570 // Cux1 /// ENSMUST00000175998 // Cux1 /// ENSMUST00000176216 // Cux1 /// ENSMUST00000176745 // Cux1
10465812	1.34	9.09194	20.0064	6.77194e-17	9.90877e-15	NM_027412 // Ttc9c /// BC035304 // Ttc9c /// ENSMUST00000096751 // Ttc9c
10364650	-1.695	8.66226	-19.9898	6.90527e-17	1.00293e-14	NM_001142701 // Hmha1 /// ENSMUST00000099501 // Hmha1 /// ENSMUST00000140974 // Hmha1
10354389	-1.95	9.37097	-19.9892	6.91076e-17	1.00293e-14	XM_006495933 // Slc39a10 /// XM_006495934 // Slc39a10 /// NM_172653 // Slc39a10 /// BC059214 // Slc39a10 /// BC062918 // Slc39a10 /// AK030685 // Slc39a10 /// ENSMUST00000027131 // Slc39a10
10470564	2.525	8.30097	19.982	6.9695e-17	1.00735e-14	NM_009058 // Ralgds /// NM_001145834 // Ralgds /// L07924 // Ralgds /// ENSMUST00000135803 // Ralgds /// ENSMUST00000028170 // Ralgds
10382425	-2.4275	5.42065	-19.9717	7.05429e-17	1.01548e-14	XM_006534165 // Gprc5c /// NM_001110337 // Gprc5c /// ENSMUST00000122967 // Gprc5c
10400057	2.4075	6.02387	19.9498	7.23902e-17	1.03787e-14	BC003725 // Arl4a /// ENSMUST00000136441 // Arl4a /// ENSMUST00000144910 // Arl4a
10441422	-3.1075	7.8829	-19.9443	7.28627e-17	1.04044e-14	XM_006523217 // Zdhhc14 /// XM_006523219 // Zdhhc14 /// NM_146073 // Zdhhc14 /// BC059814 // Zdhhc14 /// ENSMUST00000089185 // Zdhhc14
10507933	2.3675	8.34258	19.9239	7.46453e-17	1.06164e-14	NM_008385 // Inpp5b /// AY007563 // Inpp5b /// BC028864 // Inpp5b /// ENSMUST00000094782 // Inpp5b /// ENSMUST00000153837 // Inpp5b /// ENSMUST00000184454 // Inpp5b /// ENSMUST00000154229 // Inpp5b
10398039	7.885	6.23968	19.909	7.59745e-17	1.07623e-14	NM_001168294 // Serpina3f /// NM_001168295 // Serpina3f /// ENSMUST00000121337 // Serpina3f /// ENSMUST00000167049 // Serpina3f
10472820	-2.6575	7.75355	-19.8986	7.69174e-17	1.08527e-14	NM_001277970 // Itga6 /// NM_008397 // Itga6 /// BC058095 // Itga6 /// ENSMUST00000112101 // Itga6
10572679	-1.39	9.10903	-19.89	7.77028e-17	1.08772e-14	NM_146211 // Glt25d1 /// BC032165 // Glt25d1 /// ENSMUST00000047903 // Glt25d1
10499854	-2.3075	9.36645	-19.8932	7.74094e-17	1.08772e-14	NM_011309 // S100a1 /// BC005590 // S100a1 /// ENSMUST00000060738 // S100a1 /// ENSMUST00000107340 // S100a1
10462005	1.92	7.54774	19.8805	7.85822e-17	1.09571e-14	NM_031997 // Tmem2 /// NM_001033759 // Tmem2 /// BC089353 // Tmem2 /// AK156343 // Tmem2 /// ENSMUST00000096194 // Tmem2 /// ENSMUST00000025663 // Tmem2
10450126	1.5175	9.85871	19.8738	7.92093e-17	1.10014e-14	XM_006537253 // Brd2 /// NM_010238 // Brd2 /// NM_001204973 // Brd2 /// NR_037970 // Brd2 /// AF045462 // Brd2 /// BC138655 // Brd2 /// BC138656 // Brd2 /// ENSMUST00000114242 // Brd2 /// ENSMUST00000025193 // Brd2 /// ENSMUST00000154232 // Brd2 /// ENSMUST00000095347 // Brd2
10567987	3.0625	6.56645	19.8554	8.09585e-17	1.12006e-14	BC119402 // Il27 /// ENSMUST00000058429 // Il27
10564857	-3.5025	7.2771	-19.8485	8.16223e-17	1.12487e-14	NM_173011 // Idh2 /// AF212319 // Idh2 /// BC060030 // Idh2 /// ENSMUST00000107384 // Idh2 /// ENSMUST00000134328 // Idh2 /// ENSMUST00000139178 // Idh2 /// ENSMUST00000156761 // Idh2
10606058	-3.06	5.57548	-19.8372	8.27192e-17	1.13558e-14	NM_009910 // Cxcr3 /// AF045146 // Cxcr3 /// AB003174 // Cxcr3 /// BC096626 // Cxcr3 /// ENSMUST00000056614 // Cxcr3
10480760	2.0425	7.87032	19.8187	8.45559e-17	1.15633e-14	NM_001290413 // Traf2 /// NM_009422 // Traf2 /// ENSMUST00000028311 // Traf2
10587085	-3.0325	6.60065	-19.7831	8.82213e-17	1.19725e-14	AK087474 // Fam214a
10585874	-1.4875	11.311	-19.7651	9.01304e-17	1.21851e-14	NM_010421 // Hexa /// BC010755 // Hexa /// U07631 // Hexa /// ENSMUST00000026262 // Hexa
10415791	1.58	7.44065	19.7445	9.23712e-17	1.23975e-14	XM_006519440 // Rnaseh2b /// XM_006519442 // Rnaseh2b /// NM_026001 // Rnaseh2b /// BC047997 // Rnaseh2b /// ENSMUST00000022499 // Rnaseh2b /// ENSMUST00000169728 // Rnaseh2b
10445826	1.45	9.25323	19.7442	9.2399e-17	1.23975e-14	NM_028464 // Mocs1 /// NM_020042 // Mocs1 /// AK014178 // Mocs1 /// ENSMUST00000165390 // Mocs1 /// ENSMUST00000024797 // Mocs1 /// ENSMUST00000173033 // Mocs1 /// ENSMUST00000173362 // Mocs1 /// ENSMUST00000174647 // Mocs1
10568328	-2.645	7.42194	-19.7347	9.34569e-17	1.24923e-14	XM_006507912 // Vkorc1 /// NM_178600 // Vkorc1 /// BC031732 // Vkorc1 /// AK003237 // Vkorc1 /// ENSMUST00000033074 // Vkorc1 /// ENSMUST00000119922 // Vkorc1 /// ENSMUST00000126662 // Gm21974
10404496	-2.29	7.93516	-19.7188	9.52494e-17	1.26842e-14	NM_020282 // Nqo2 /// NM_001163241 // Nqo2 /// NM_001163239 // Nqo2 /// ENSMUST00000021843 // Nqo2 /// ENSMUST00000058978 // Nqo2
10552252	3.0075	7.37161	19.6462	1.03886e-16	1.37827e-14	NM_001085385 // 1600014C10Rik /// BC019834 // 1600014C10Rik /// ENSMUST00000178207 // 1600014C10Rik /// ENSMUST00000179525 // 1600014C10Rik /// ENSMUST00000165308 // 1600014C10Rik
10466087	-2.2125	7.33677	-19.6373	1.04997e-16	1.38783e-14	XM_006527317 // Tmem109 /// NM_134142 // Tmem109 /// BC022997 // Tmem109 /// BC023901 // Tmem109 /// BC025033 // Tmem109 /// BC025815 // Tmem109 /// AK165990 // Tmem109 /// AK196648 // Tmem109 /// ENSMUST00000038128 // Tmem109 /// ENSMUST00000133303 // Tmem109
10472162	1.7475	8.05839	19.6252	1.06521e-16	1.40276e-14	NM_010274 // Gpd2 /// BC021359 // Gpd2 /// D50430 // Gpd2 /// U60987 // Gpd2 /// ENSMUST00000112618 // Gpd2 /// ENSMUST00000028167 // Gpd2
10573115	-3.185	6.46613	-19.5987	1.09967e-16	1.4428e-14	NM_177378 // Rnf150 /// AK032722 // Rnf150 /// ENSMUST00000078525 // Rnf150
10506571	-4.9175	8.04581	-19.5842	1.11892e-16	1.46266e-14	NM_053272 // Dhcr24 /// BC019797 // Dhcr24 /// ENSMUST00000047973 // Dhcr24
10561702	-1.295	8.59613	-19.5721	1.13531e-16	1.47864e-14	NM_001033525 // Kcnk6 /// ENSMUST00000085818 // Kcnk6
10356880	-2.57	7.65258	-19.5631	1.14771e-16	1.48935e-14	NM_009183 // St8sia4 /// BC060112 // St8sia4 /// X86000 // St8sia4 /// ENSMUST00000043336 // St8sia4
10445347	6.4825	7.79065	19.5557	1.158e-16	1.49723e-14	XM_006524135 // Clic5
10445867	1.69	8.35129	19.5461	1.17145e-16	1.50913e-14	XM_006524150 // Plcl2 /// XM_006524153 // Plcl2 /// NM_013880 // Plcl2 /// AB033615 // Plcl2 /// BC027746 // Plcl2 /// ENSMUST00000043938 // Plcl2
10357242	-2.1875	9.07226	-19.5074	1.22734e-16	1.57543e-14	NM_001037999 // Dbi /// NM_007830 // Dbi /// BC028874 // Dbi /// ENSMUST00000027634 // Dbi /// ENSMUST00000132118 // Dbi /// ENSMUST00000112648 // Dbi /// ENSMUST00000128408 // Dbi /// ENSMUST00000151708 // Dbi
10356291	3.525	6.67419	19.4924	1.24974e-16	1.59267e-14	XR_387206 // LOC102634459 /// BC100303 // A530040E14Rik /// AK087744 // A530040E14Rik /// AK142678 // A530040E14Rik /// ENSMUST00000097669 // Gm10553 /// ENSMUST00000113396 // Gm10552 /// ENSMUST00000162353 // A530040E14Rik /// ENSMUST00000093501 // A530040E14Rik /// ENSMUST00000162453 // A530040E14Rik /// ENSMUST00000161666 // A530040E14Rik /// ENSMUST00000159087 // A530040E14Rik /// ENSMUST0000…
10347919	3.525	6.67419	19.4924	1.24974e-16	1.59267e-14	XR_387206 // LOC102634459 /// BC100303 // A530040E14Rik /// AK087744 // A530040E14Rik /// AK142678 // A530040E14Rik /// ENSMUST00000097669 // Gm10553 /// ENSMUST00000113396 // Gm10552 /// ENSMUST00000162353 // A530040E14Rik /// ENSMUST00000093501 // A530040E14Rik /// ENSMUST00000162453 // A530040E14Rik /// ENSMUST00000161666 // A530040E14Rik /// ENSMUST00000159087 // A530040E14Rik /// ENSMUST0000…
10513256	3.0225	5.89355	19.4721	1.28064e-16	1.62623e-14	NM_001290486 // Lpar1 /// NM_010336 // Lpar1 /// NM_172989 // Lpar1 /// BC025425 // Lpar1 /// ENSMUST00000055018 // Lpar1 /// ENSMUST00000107571 // Lpar1 /// ENSMUST00000107575 // Lpar1 /// ENSMUST00000107574 // Lpar1 /// ENSMUST00000107570 // Lpar1
10565437	-1.275	8.48097	-19.4332	1.34224e-16	1.69838e-14	NM_028343 // Tmem135 /// ENSMUST00000041968 // Tmem135
10487321	1.26	10.3626	19.4152	1.37187e-16	1.72005e-14	NM_023220 // Sppl2a /// BC026578 // Sppl2a /// ENSMUST00000028844 // Sppl2a
10581625	1.115	9.46419	19.4144	1.37311e-16	1.72005e-14	NM_028018 // Ist1 /// AK122215 // Ist1 /// BC017605 // Ist1 /// BC039052 // Ist1 /// ENSMUST00000034164 // Ist1
10403413	-3.9525	7.08194	-19.414	1.37387e-16	1.72005e-14	NM_145360 // Idi1 /// BC110313 // Idi1 /// ENSMUST00000169314 // Idi1 /// ENSMUST00000177397 // Idi1
10460767	4.7975	8.59387	19.4056	1.38787e-16	1.72938e-14	XM_006531852 // Batf2 /// NM_028967 // Batf2 /// BC024521 // Batf2 /// AK171828 // Batf2 /// ENSMUST00000045042 // Batf2 /// ENSMUST00000135461 // Batf2 /// ENSMUST00000139326 // Batf2 /// ENSMUST00000132750 // Batf2 /// ENSMUST00000141858 // Batf2
10345241	2.0075	7.22871	19.4037	1.39106e-16	1.72938e-14	NM_001276764 // Dst /// U25158 // Dst /// ENSMUST00000182513 // Dst /// ENSMUST00000183034 // Dst
10517287	-1.7875	10.0242	-19.4005	1.39647e-16	1.73006e-14	XM_006538757 // Man1c1 /// NM_207237 // Man1c1 /// BC067023 // Man1c1 /// ENSMUST00000054096 // Man1c1 /// ENSMUST00000038628 // Man1c1
10582860	3.57	6.63484	19.3778	1.43532e-16	1.7598e-14	XR_387206 // LOC102634459 /// BC100303 // A530040E14Rik /// AK087744 // A530040E14Rik /// AK142678 // A530040E14Rik /// ENSMUST00000097669 // Gm10553 /// ENSMUST00000113396 // Gm10552 /// ENSMUST00000162353 // A530040E14Rik /// ENSMUST00000093501 // A530040E14Rik /// ENSMUST00000162453 // A530040E14Rik /// ENSMUST00000161666 // A530040E14Rik /// ENSMUST00000159087 // A530040E14Rik /// ENSMUST0000…
10582877	3.57	6.63484	19.3778	1.43532e-16	1.7598e-14	XR_387206 // LOC102634459 /// BC100303 // A530040E14Rik /// AK087744 // A530040E14Rik /// AK142678 // A530040E14Rik /// ENSMUST00000097669 // Gm10553 /// ENSMUST00000113396 // Gm10552 /// ENSMUST00000162353 // A530040E14Rik /// ENSMUST00000093501 // A530040E14Rik /// ENSMUST00000162453 // A530040E14Rik /// ENSMUST00000161666 // A530040E14Rik /// ENSMUST00000159087 // A530040E14Rik /// ENSMUST0000…
10360789	-1.1925	10.2726	-19.3817	1.42871e-16	1.7598e-14	NM_007853 // Degs1 /// ENSMUST00000035295 // Degs1
10492330	-3.03	5.78129	-19.3641	1.45946e-16	1.78325e-14	NM_008772 // P2ry1 /// NM_001282016 // P2ry1 /// BC138634 // P2ry1 /// BC138635 // P2ry1 /// AK033660 // P2ry1 /// ENSMUST00000029331 // P2ry1
10347796	1.2775	8.60129	19.3315	1.51831e-16	1.8488e-14	XM_006496574 // Rhbdd1 /// NM_029777 // Rhbdd1 /// ENSMUST00000027322 // Rhbdd1
10493820	-1.95	9.80161	-19.3136	1.55175e-16	1.88307e-14	NM_011313 // S100a6 /// ENSMUST00000001051 // S100a6
10557009	-2.2325	5.83	-19.3099	1.55881e-16	1.8852e-14	NM_007908 // Eef2k /// BC003433 // Eef2k /// ENSMUST00000047875 // Eef2k
10447647	5.06	7.51935	19.3022	1.57339e-16	1.88998e-14	NM_001013832 // Gpr31b /// ENSMUST00000091648 // Gpr31b
10546891	-2.205	8.09774	-19.3048	1.56846e-16	1.88998e-14	NM_133926 // Camk1 /// BC014825 // Camk1 /// BC025510 // Camk1 /// BC042494 // Camk1 /// ENSMUST00000032409 // Camk1 /// ENSMUST00000153067 // Camk1 /// ENSMUST00000156512 // Camk1 /// ENSMUST00000149497 // Camk1
10370376	2.07	8.22129	19.2742	1.62792e-16	1.9489e-14	NM_008826 // Pfkl /// BC020097 // Pfkl /// J03928 // Pfkl /// ENSMUST00000020522 // Pfkl
10585338	-2.4925	5.64677	-19.2436	1.68985e-16	2.01625e-14	XM_006510574 // Kdelc2 /// NM_212445 // Kdelc2 /// ENSMUST00000037853 // Kdelc2
10604076	2.1175	5.51645	19.2182	1.7431e-16	2.07283e-14	NR_002900 // Snora69 /// ENSMUST00000083708 // Snora69
10352242	-1.7525	7.77774	-19.1974	1.78789e-16	2.11901e-14	NM_007415 // Parp1 /// BC012041 // Parp1 /// X14206 // Parp1 /// AK135977 // Parp1 /// ENSMUST00000027777 // Parp1
10385518	4.63	9.7729	19.1727	1.84263e-16	2.16943e-14	NM_001145164 // Tgtp2 /// NM_011579 // Tgtp1 /// ENSMUST00000046745 // Tgtp2 /// ENSMUST00000046745 // Tgtp1 /// ENSMUST00000068063 // Tgtp2 /// ENSMUST00000068063 // Tgtp1
10505028	-2.0875	8.24677	-19.1736	1.84075e-16	2.16943e-14	XM_006537532 // Slc44a1 /// XM_006537533 // Slc44a1 /// AK141895 // Slc44a1 /// ENSMUST00000107651 // Slc44a1
10406852	5.255	5.33452	19.1453	1.90553e-16	2.22715e-14	NM_028044 // Cnn3 /// BC055711 // Cnn3 /// BC085268 // Cnn3 /// ENSMUST00000029773 // Cnn3
10502951	-1.5125	9.00935	-19.1432	1.91045e-16	2.22715e-14	NM_007382 // Acadm /// BC013498 // Acadm /// U07159 // Acadm /// ENSMUST00000072697 // Acadm
10356968	-3.09	7.18806	-19.1442	1.90822e-16	2.22715e-14	NM_013626 // Pam /// BC129869 // Pam /// U79523 // Pam /// ENSMUST00000058762 // Pam /// ENSMUST00000161567 // Pam /// ENSMUST00000097625 // Pam
10607877	-2.1125	7.29548	-19.1142	1.97961e-16	2.30023e-14	NM_026662 // Prps2 /// ENSMUST00000026839 // Prps2
10444258	1.4975	10.3865	19.1059	1.99981e-16	2.31613e-14	ENSMUST00000025196 // Psmb8
10409376	1.8975	10.3871	19.0961	2.02413e-16	2.33669e-14	NM_001206392 // Hk3 /// NM_001206391 // Hk3 /// NM_001206390 // Hk3 /// NM_001033245 // Hk3 /// ENSMUST00000052949 // Hk3 /// ENSMUST00000153665 // Hk3 /// ENSMUST00000132309 // Hk3
10560685	2.195	8.82871	19.0925	2.03304e-16	2.33938e-14	XM_006539487 // Bcl3 /// NM_033601 // Bcl3 /// AF067774 // Bcl3 /// ENSMUST00000135609 // Bcl3 /// ENSMUST00000120537 // Bcl3
10357676	-1.49	10.4713	-19.0537	2.13229e-16	2.44567e-14	XR_387152 // Cdk18 /// NM_008795 // Cdk18 /// ENSMUST00000027697 // Cdk18
10379401	2.595	6.73645	19.0483	2.14651e-16	2.45406e-14	XM_006534272 // Rnf135 /// NM_028019 // Rnf135 /// BC096385 // Rnf135 /// BC132307 // Rnf135 /// BC138303 // Rnf135 /// ENSMUST00000017839 // Rnf135
10435724	-2.8925	5.12613	-19.0254	2.20792e-16	2.51618e-14	XR_384579 // B4galt4 /// NM_001285793 // B4galt4 /// BC031115 // B4galt4 /// ENSMUST00000114712 // B4galt4
10563597	5.1525	8.01516	18.9862	2.31714e-16	2.61593e-14	NM_011315 // Saa3 /// BC055885 // Saa3 /// HG515535 // Saa3 /// ENSMUST00000006956 // Saa3
10540795	1.6675	9.02516	18.9835	2.32488e-16	2.61593e-14	NM_172161 // Irak2 /// NM_001113553 // Irak2 /// AY162378 // Irak2 /// AY162379 // Irak2 /// AY162381 // Irak2 /// BC085324 // Irak2 /// AK028733 // Irak2 /// AK033707 // Irak2 /// ENSMUST00000059286 // Irak2 /// ENSMUST00000089023 // Irak2 /// ENSMUST00000089022 // Irak2
10505270	1.2575	11.5935	18.9879	2.31255e-16	2.61593e-14	NM_025286 // Slc31a2 /// BC099447 // Slc31a2 /// ENSMUST00000084530 // Slc31a2
10393936	-4.615	6.40226	-18.9838	2.32409e-16	2.61593e-14	NM_007621 // Cbr2 /// BC010758 // Cbr2 /// ENSMUST00000026148 // Cbr2 /// ENSMUST00000154565 // Cbr2
10476945	3.545	6.89065	18.974	2.35232e-16	2.63845e-14	NM_009977 // Cst7 /// AF031825 // Cst7 /// AB015224 // Cst7 /// BC117047 // Cst7 /// BC117049 // Cst7 /// ENSMUST00000089200 // Cst7
10450501	3.0375	10.2035	18.954	2.41142e-16	2.68819e-14	NM_013693 // Tnf /// NM_001278601 // Tnf /// M11731 // Tnf /// ENSMUST00000025263 // Tnf /// ENSMUST00000167924 // Tnf
10500982	2.23	7.03516	18.9538	2.41178e-16	2.68819e-14	XM_006501647 // I830077J02Rik /// XM_006501648 // I830077J02Rik /// NM_001033780 // I830077J02Rik /// BC147821 // I830077J02Rik /// BC147828 // I830077J02Rik /// ENSMUST00000098758 // I830077J02Rik
10389207	4.86	10.2661	18.9366	2.46385e-16	2.73109e-14	NM_013653 // Ccl5 /// BC033508 // Ccl5 /// M77747 // Ccl5 /// ENSMUST00000035938 // Ccl5
10369792	1.855	9.76258	18.936	2.46564e-16	2.73109e-14	XM_006514129 // Arid5b /// NM_023598 // Arid5b /// BC082312 // Arid5b /// AK029818 // Arid5b /// ENSMUST00000020106 // Arid5b
10527213	-2.83	7.97516	-18.9251	2.49896e-16	2.75941e-14	NM_144915 // Daglb /// BC016105 // Daglb /// ENSMUST00000145651 // Daglb /// ENSMUST00000045593 // Daglb
10393559	-2.9375	9.2771	-18.9009	2.57497e-16	2.83454e-14	NM_011594 // Timp2 /// BC049126 // Timp2 /// BC053932 // Timp2 /// ENSMUST00000017610 // Timp2
10587284	-1.8825	9.3671	-18.8621	2.70205e-16	2.96525e-14	NM_134255 // Elovl5 /// ENSMUST00000034904 // Elovl5
10380793	1.6075	7.80548	18.8342	2.79735e-16	3.06039e-14	XM_006533336 // Mllt6 /// XM_006533337 // Mllt6 /// NM_139311 // Mllt6 /// AY050217 // Mllt6 /// ENSMUST00000044730 // Mllt6 /// ENSMUST00000155835 // Mllt6 /// ENSMUST00000107586 // Mllt6
10379535	4.8125	6.06419	18.823	2.83647e-16	3.09366e-14	NM_021443 // Ccl8 /// AB023418 // Ccl8 /// BC117101 // Ccl8 /// BC117103 // Ccl8 /// ENSMUST00000009329 // Ccl8
10447902	5.0875	7.59161	18.8029	2.90839e-16	3.15283e-14	NM_001013832 // Gpr31b /// ENSMUST00000091648 // Gpr31b
10458090	-1.3425	9.44194	-18.8029	2.90845e-16	3.15283e-14	XR_385972 // Reep5 /// NM_007874 // Reep5 /// BC013052 // Reep5 /// ENSMUST00000006027 // Reep5
10450694	2.1425	9.31548	18.7777	3.00087e-16	3.22592e-14	NM_010397 // H2-T22 /// AB359229 // H2-T22 /// BC003819 // H2-T22 /// M35243 // H2-T22 /// M35244 // H2-T10 /// M35245 // H2-T22 /// M35247 // H2-T22 /// AK162874 // H2-T22 /// ENSMUST00000058801 // H2-T9 /// ENSMUST00000058801 // H2-T22 /// ENSMUST00000173280 // H2-T9 /// ENSMUST00000173280 // H2-T22 /// ENSMUST00000080015 // H2-T9 /// ENSMUST00000080015 // H2-T22 /// ENSMUST00000077960 // H2-T9…
10461636	2.135	6.91871	18.7771	3.0031e-16	3.22592e-14	NM_026835 // Ms4a6d /// NM_027209 // Ms4a6b /// AF237909 // Ms4a6b /// AB026047 // Ms4a6d /// AY039037 // Ms4a6d /// BC027425 // Ms4a6b /// BC029738 // Ms4a6d /// ENSMUST00000163078 // Ms4a6b /// ENSMUST00000161157 // Ms4a6b /// ENSMUST00000025580 // Ms4a6b /// ENSMUST00000087884 // Gm10212
10480459	-3.19	6.80968	-18.7592	3.07104e-16	3.28897e-14	XM_006497671 // Hnmt /// NM_080462 // Hnmt /// AB070524 // Hnmt /// AF297037 // Hnmt /// AK050129 // Hnmt /// ENSMUST00000051416 // Hnmt /// ENSMUST00000114498 // Hnmt
10529895	-1.865	7.75	-18.7554	3.08551e-16	3.29455e-14	NM_024236 // Qdpr /// BC002107 // Qdpr /// ENSMUST00000015950 // Qdpr /// ENSMUST00000120867 // Qdpr /// ENSMUST00000117425 // Qdpr /// ENSMUST00000118097 // Qdpr /// ENSMUST00000149290 // Qdpr
10356269	2.475	8.7229	18.7354	3.16363e-16	3.36299e-14	XR_387179 // Sp140 /// XM_006529742 // Sp140 /// XR_389818 // LOC102634585 /// XM_006535862 // LOC100041708 /// XM_006535879 // LOC100041877 /// NM_001013817 // Sp140 /// BC069971 // Sp140 /// BC094285 // A530032D15Rik /// ENSMUST00000080204 // Gm2427 /// ENSMUST00000080204 // Sp140 /// ENSMUST00000162925 // Gm2427 /// ENSMUST00000162925 // Sp140 /// ENSMUST00000161724 // A530032D15Rik
10538753	1.99	7.15	18.7341	3.16852e-16	3.36299e-14	NM_028035 // Snx10 /// NM_001127348 // Snx10 /// NM_001127349 // Snx10 /// BC010334 // Snx10 /// CT010276 // Snx10 /// AK152949 // Snx10 /// ENSMUST00000049152 // Snx10 /// ENSMUST00000114439 // Snx10 /// ENSMUST00000149024 // Snx10 /// ENSMUST00000179365 // Snx10 /// ENSMUST00000137642 // Gm15534
10599686	-2.2375	4.58355	-18.712	3.2573e-16	3.44692e-14	NM_030139 // Zfp449 /// ENSMUST00000101560 // Zfp449
10453900	1.2925	9.29903	18.6964	3.32164e-16	3.49653e-14	XR_386007 // Riok3 /// NM_024182 // Riok3 /// BC033271 // Riok3 /// AK167309 // Riok3 /// ENSMUST00000025270 // Riok3
10350753	-2.6125	8.22903	-18.6959	3.32385e-16	3.49653e-14	NR_106194 // Mir8114 /// NM_008131 // Glul /// AY044241 // Glul /// X16314 // Glul /// ENSMUST00000086199 // Glul /// ENSMUST00000183582 // mmu-mir-8114
10379518	5.0825	8.55387	18.6664	3.44861e-16	3.61707e-14	NM_013654 // Ccl7 /// BC061126 // Ccl7 /// ENSMUST00000021011 // Ccl7
10385572	1.485	11.1348	18.6519	3.51212e-16	3.67285e-14	NM_011018 // Sqstm1 /// NM_001290769 // Sqstm1 /// BC006019 // Sqstm1 /// U40930 // Sqstm1 /// U57413 // Sqstm1 /// ENSMUST00000015981 // Sqstm1 /// ENSMUST00000102774 // Sqstm1 /// ENSMUST00000136936 // Sqstm1 /// ENSMUST00000143379 // Sqstm1
10491820	3.1775	6.51516	18.6484	3.52755e-16	3.67817e-14	XM_006500782 // 3110057O12Rik /// NM_026622 // 3110057O12Rik /// NR_038067 // Gm2011 /// AK019438 // 3110057O12Rik /// ENSMUST00000159774 // 3110057O12Rik /// ENSMUST00000060415 // 3110057O12Rik /// ENSMUST00000159227 // 3110057O12Rik /// ENSMUST00000159274 // 3110057O12Rik /// ENSMUST00000161111 // 3110057O12Rik /// ENSMUST00000159421 // 3110057O12Rik /// ENSMUST00000108077 // 3110057O12Rik /// …
10469571	2.4125	7.89935	18.5704	3.89041e-16	4.02115e-14	NM_027715 // Otud1 /// AK194502 // Otud1 /// ENSMUST00000052168 // Otud1
10506603	-2.3875	6.57548	-18.5741	3.87236e-16	4.02115e-14	NM_023672 // Ssbp3 /// NM_198438 // Ssbp3 /// ENSMUST00000030367 // Ssbp3
10420730	-3.1175	8.37645	-18.5726	3.87946e-16	4.02115e-14	NM_010191 // Fdft1 /// BC054722 // Fdft1 /// BC138301 // Fdft1 /// BC138302 // Fdft1 /// ENSMUST00000054963 // Fdft1
10410530	5.1675	4.97871	18.5634	3.92454e-16	4.02284e-14	XM_006517419 // Slc6a19 /// AK128923 // Slc6a19 /// AK162399 // Slc6a19 /// ENSMUST00000022048 // Slc6a19 /// ENSMUST00000132085 // Slc6a19 /// ENSMUST00000120322 // Slc6a19
10346843	1.245	10.6677	18.5632	3.92599e-16	4.02284e-14	NM_001077403 // Nrp2 /// NM_010939 // Nrp2 /// NM_001077405 // Nrp2 /// NM_001077404 // Nrp2 /// NM_001077406 // Nrp2 /// NM_001077407 // Nrp2 /// ENSMUST00000126344 // Nrp2 /// ENSMUST00000102822 // Nrp2 /// ENSMUST00000075144 // Nrp2
10597477	-2.6425	6.15871	-18.5662	3.91085e-16	4.02284e-14	NM_175380 // Gpd1l /// ENSMUST00000146623 // Gpd1l /// ENSMUST00000129305 // Gpd1l
10390535	2.64	7.52677	18.5534	3.97464e-16	4.06099e-14	NM_207231 // Arl5c /// BC065791 // Arl5c /// AK138099 // Arl5c /// ENSMUST00000042971 // Arl5c
10513818	-3.2975	6.68097	-18.5489	3.99724e-16	4.07238e-14	NM_019641 // Stmn1 /// NR_029430 // Stmn1-rs1 /// AB064953 // Stmn1 /// BC010581 // Stmn1 /// BC031831 // Stmn1 /// BC054396 // Stmn1 /// ENSMUST00000030636 // Stmn1 /// ENSMUST00000105867 // Stmn1 /// ENSMUST00000105868 // Stmn1
10382435	-3.34	6.00742	-18.5365	4.06021e-16	4.12471e-14	XM_006534161 // Gprc5c /// XM_006534163 // Gprc5c /// NM_001110337 // Gprc5c /// ENSMUST00000053361 // Gprc5c
10574161	2.775	8.85968	18.522	4.13506e-16	4.18878e-14	XM_006531166 // Nlrc5 /// NM_001033207 // Nlrc5 /// FJ889356 // Nlrc5 /// ENSMUST00000053085 // Nlrc5
10501051	1.6875	9.25871	18.5086	4.20516e-16	4.24769e-14	NM_001293694 // Cept1 /// NM_133869 // Cept1 /// ENSMUST00000068301 // Cept1
10422822	-2.3525	5.23387	-18.5038	4.23109e-16	4.26178e-14	NM_013584 // Lifr /// BC031929 // Lifr
10519578	-3.0725	6.14323	-18.4849	4.33335e-16	4.35244e-14	NM_008830 // Abcb4 /// BC150687 // Abcb4 /// J03398 // Abcb4 /// ENSMUST00000003717 // Abcb4
10375343	1.7225	7.19065	18.4692	4.41972e-16	4.42669e-14	NM_028862 // Rnf145 /// ENSMUST00000127907 // Rnf145 /// ENSMUST00000019333 // Rnf145
10472923	2.93	6.88484	18.4638	4.45019e-16	4.44469e-14	XM_006502684 // Ak4 /// XM_006502685 // Ak4 /// NM_001177604 // Ak4 /// NM_001177602 // Ak4 /// NM_001177605 // Ak4 /// NM_009647 // Ak4 /// AB020239 // Ak4 /// BC086663 // Ak4 /// D85036 // Ak4 /// ENSMUST00000102780 // Ak4 /// ENSMUST00000106946 // Ak4 /// ENSMUST00000106945 // Ak4 /// ENSMUST00000131397 // Ak4 /// ENSMUST00000133055 // Ak4 /// ENSMUST00000151561 // Ak4 /// ENSMUST00000155749 /…
10423471	-2.9275	6.24645	-18.4537	4.50724e-16	4.48906e-14	NM_008729 // Ctnnd2 /// U90331 // Ctnnd2 /// ENSMUST00000081728 // Ctnnd2
10532944	-1.97	7.4571	-18.4494	4.53207e-16	4.50118e-14	NM_175403 // Mlec /// ENSMUST00000112121 // Mlec /// ENSMUST00000053271 // Mlec
10367076	-3.0575	4.61935	-18.4202	4.70286e-16	4.6578e-14	NM_008921 // Prim1 /// BC089544 // Prim1 /// D13544 // Prim1 /// J04620 // Prim1 /// AK160831 // Prim1 /// ENSMUST00000026461 // Prim1 /// ENSMUST00000133285 // Prim1 /// ENSMUST00000178041 // Prim1
10592585	-2.245	8.61419	-18.4077	4.77767e-16	4.71205e-14	XM_006510253 // Sc5d /// NM_172769 // Sc5d /// AK043825 // Sc5d /// ENSMUST00000052725 // Sc5d
10415991	-2.815	6.57516	-18.4067	4.78415e-16	4.71205e-14	BC053701 // Zfp395
10531415	5.8125	9.59968	18.3995	4.82804e-16	4.74215e-14	NM_021274 // Cxcl10 /// AF227743 // Cxcl10 /// BC030067 // Cxcl10 /// M33266 // Cxcl10 /// M86829 // Cxcl10 /// BC057150 // Cxcl10 /// ENSMUST00000038816 // Cxcl10
10347933	2.3425	8.71903	18.3633	5.05498e-16	4.95137e-14	XM_006496502 // A530032D15Rik /// XM_006496514 // C130026I21Rik /// XM_006535858 // LOC101055672 /// XM_006535866 // LOC100041057 /// XM_006535871 // LOC100041057 /// XM_006535874 // LOC100041057 /// XM_006535595 // LOC102634581 /// NM_001037909 // C130026I21Rik /// NM_175219 // C130026I21Rik /// NM_213615 // A530032D15Rik /// NM_001013817 // Sp140 /// BC007193 // C130026I21Rik /// BC069971 // Sp…
10445781	-3.11	10.3229	-18.3441	5.17993e-16	5.05983e-14	NM_001272078 // Trem2 /// NM_031254 // Trem2 /// BC052784 // Trem2 /// ENSMUST00000024791 // Trem2 /// ENSMUST00000132340 // Trem2
10455721	-2.4625	4.84194	-18.3293	5.2778e-16	5.1413e-14	NM_001199151 // Sncaip /// NM_026408 // Sncaip /// ENSMUST00000115410 // Sncaip /// ENSMUST00000178678 // Sncaip
10458569	1.21	8.88065	18.3228	5.322e-16	5.17019e-14	XM_006525658 // Nr3c1 /// XM_006525661 // Nr3c1 /// XM_006525662 // Nr3c1 /// XM_006525663 // Nr3c1 /// NM_008173 // Nr3c1 /// ENSMUST00000115567 // Nr3c1 /// ENSMUST00000025300 // Nr3c1 /// ENSMUST00000115571 // Nr3c1
10601456	2.395	7.23161	18.3065	5.43392e-16	5.25023e-14	NM_001037917 // Gm6377 /// ENSMUST00000139259 // Gm6377 /// ENSMUST00000060013 // Gm6377 /// ENSMUST00000133614 // Sh3bgrl
10498871	-2.615	6.67	-18.2931	5.52699e-16	5.32568e-14	XM_006502057 // Tmem144 /// NM_027495 // Tmem144 /// BC018493 // Tmem144 /// ENSMUST00000168038 // Tmem144 /// ENSMUST00000029568 // Tmem144
10419170	-1.7925	7.44	-18.2742	5.66231e-16	5.44133e-14	XM_006519521 // Txndc16 /// XM_006519526 // Txndc16 /// XM_006519527 // Txndc16 /// NM_172597 // Txndc16 /// ENSMUST00000022377 // Txndc16
10574159	2.9475	8.52097	18.2604	5.76226e-16	5.5076e-14	XM_006531166 // Nlrc5 /// NM_001033207 // Nlrc5 /// FJ889356 // Nlrc5 /// ENSMUST00000053085 // Nlrc5 /// ENSMUST00000183287 // Nlrc5
10600082	-2.415	8.60452	-18.2611	5.75758e-16	5.5076e-14	NM_010941 // Nsdhl /// AF100198 // Nsdhl
10574149	2.6825	9.78355	18.2486	5.85028e-16	5.56995e-14	XM_006531166 // Nlrc5 /// NM_001033207 // Nlrc5 /// FJ889356 // Nlrc5 /// ENSMUST00000053085 // Nlrc5
10573790	2.1	6.07065	18.2474	5.85882e-16	5.56995e-14	NM_145857 // Nod2 /// AY160221 // Nod2 /// ENSMUST00000118370 // Nod2 /// ENSMUST00000054324 // Nod2
10461439	-2.7325	9.34387	-18.242	5.89993e-16	5.59408e-14	NM_146094 // Fads1 /// AB072976 // Fads1 /// BC022139 // Fads1 /// BC026831 // Fads1 /// BC026848 // Fads1 /// BC063053 // Fads1 /// KF987079 // Fads1 /// AK080706 // Fads1 /// ENSMUST00000010807 // Fads1
10360306	3.865	9.21871	18.2259	6.02265e-16	5.69525e-14	NM_029084 // Slamf8 /// ENSMUST00000065679 // Slamf8
10385533	4.38	10.0358	18.2193	6.0734e-16	5.728e-14	NM_001145164 // Tgtp2 /// NM_011579 // Tgtp1 /// BC034256 // Tgtp1 /// BC085259 // Tgtp1 /// BC093522 // Tgtp1 /// L38444 // Tgtp2 /// U15636 // Tgtp1 /// ENSMUST00000046745 // Tgtp2 /// ENSMUST00000046745 // Tgtp1 /// ENSMUST00000068063 // Tgtp2 /// ENSMUST00000068063 // Tgtp1
10558971	-1.2775	9.15742	-18.1934	6.27833e-16	5.88547e-14	NM_007459 // Ap2a2 /// BC048496 // Ap2a2 /// BC058099 // Ap2a2 /// ENSMUST00000003038 // Ap2a2
10592266	-2.235	9.70516	-18.1919	6.29002e-16	5.88547e-14	NM_001145960 // Slc37a2 /// NM_020258 // Slc37a2 /// ENSMUST00000115068 // Slc37a2
10508074	2.49	8.73935	18.1841	6.35318e-16	5.92896e-14	NM_001252651 // Csf3r /// NM_007782 // Csf3r /// BC115865 // Csf3r /// BC116635 // Csf3r /// M58288 // Csf3r /// AK089305 // Csf3r /// ENSMUST00000106162 // Csf3r /// ENSMUST00000153968 // Csf3r
10534041	1.825	9.41419	18.1793	6.39278e-16	5.93477e-14	NM_001286034 // Stx2 /// NM_007941 // Stx2 /// NM_001286033 // Stx2 /// BC046279 // Stx2 /// D10475 // Stx2 /// ENSMUST00000031378 // Stx2 /// ENSMUST00000100680 // Stx2
10588495	-2.1	8.97516	-18.181	6.37832e-16	5.93477e-14	NM_153459 // Dusp7 /// BC010207 // Dusp7 /// ENSMUST00000172306 // Dusp7
10502299	1.505	9.17871	18.1726	6.44781e-16	5.95864e-14	NM_008689 // Nfkb1 /// ENSMUST00000029812 // Nfkb1 /// ENSMUST00000132668 // Nfkb1 /// ENSMUST00000184550 // Nfkb1
10607484	-3.51	5.44097	-18.1721	6.45201e-16	5.95864e-14	NM_001093750 // Ptchd1
10516950	1.8475	6.68065	18.1409	6.71499e-16	6.18544e-14	NM_201368 // Xkr8 /// BC057035 // Xkr8 /// ENSMUST00000045550 // Xkr8
10502732	-1.73	9.51839	-18.1306	6.80458e-16	6.25177e-14	NM_011100 // Prkacb /// NM_001164198 // Prkacb /// NM_001164199 // Prkacb /// NM_001164200 // Prkacb /// BC054533 // Prkacb /// ENSMUST00000102515 // Prkacb /// ENSMUST00000005164 // Prkacb /// ENSMUST00000106138 // Prkacb /// ENSMUST00000106137 // Prkacb /// ENSMUST00000144369 // Prkacb
10360227	-1.0325	10.3861	-18.1225	6.87572e-16	6.28108e-14	NM_011063 // Pea15a /// BC092079 // Pea15a /// L31958 // Pea15a /// ENSMUST00000013842 // Pea15a /// ENSMUST00000111247 // Pea15a
10568651	-1.2525	6.74484	-18.121	6.88948e-16	6.28108e-14	NM_133941 // Dhx32 /// NM_001286031 // Dhx32 /// NM_001286030 // Dhx32 /// NM_001286032 // Dhx32 /// BC022920 // Dhx32 /// AK213507 // Dhx32 /// ENSMUST00000033290 // Dhx32 /// ENSMUST00000140593 // Dhx32
10558345	-3.1275	6.80903	-18.1229	6.87257e-16	6.28108e-14	NM_001033420 // Dock1 /// AK041914 // Dock1 /// AK147836 // Dock1 /// AK163853 // Dock1 /// ENSMUST00000084488 // Dock1
10564507	2.295	6.89129	18.0861	7.20552e-16	6.5357e-14	NM_001042592 // Arrdc4 /// ENSMUST00000048068 // Arrdc4
10441565	-2.69	6.87613	-18.0862	7.20467e-16	6.5357e-14	NM_011299 // Rps6ka2 /// BC043064 // Rps6ka2 /// BC051079 // Rps6ka2 /// BC055331 // Rps6ka2 /// BC056946 // Rps6ka2 /// ENSMUST00000024575 // Rps6ka2
10544891	4.1225	6.79935	18.0796	7.26618e-16	6.57395e-14	NM_172729 // Nod1 /// NM_001171007 // Nod1 /// BC042670 // Nod1 /// ENSMUST00000060655 // Nod1 /// ENSMUST00000168172 // Nod1
10561516	1.9	9.83419	18.0758	7.30137e-16	6.58902e-14	NM_010908 // Nfkbib /// ENSMUST00000032815 // Nfkbib
10601473	1.4325	7.43645	18.064	7.41356e-16	6.67333e-14	AK028953 // Apool /// AK079141 // Apool /// ENSMUST00000026599 // Apool /// ENSMUST00000154378 // Apool /// ENSMUST00000113415 // Apool
10425024	2.4825	7.50806	18.0579	7.47251e-16	6.70941e-14	BC038324 // 1110038F14Rik
10498319	1.445	10.4768	18.0546	7.50368e-16	6.72042e-14	NM_030685 // Serp1 /// AB041655 // Serp1 /// BC002114 // Serp1 /// AK183006 // Serp1 /// AK200241 // Serp1 /// ENSMUST00000029385 // Serp1
10459066	5.305	6.03452	18.0295	7.75133e-16	6.90743e-14	NM_001034859 // Gm4841 /// ENSMUST00000090260 // Gm4841
10580282	1.53	7.78548	18.0303	7.74268e-16	6.90743e-14	NM_008416 // Junb /// BC003790 // Junb /// BC092302 // Junb /// J03236 // Junb /// ENSMUST00000064922 // Junb
10574104	2.79	8.23581	18.0084	7.96445e-16	7.0796e-14	XM_006531166 // Nlrc5 /// NM_001033207 // Nlrc5 /// FJ889356 // Nlrc5 /// ENSMUST00000053085 // Nlrc5
10588786	1.7325	8.18613	17.9982	8.07021e-16	7.15572e-14	NM_023738 // Uba7 /// AK089256 // Uba7 /// ENSMUST00000176037 // Uba7 /// ENSMUST00000035216 // Uba7 /// ENSMUST00000176858 // Uba7 /// ENSMUST00000075082 // Uba7 /// ENSMUST00000176478 // Uba7
10469358	-4.2475	9.35065	-17.9792	8.27148e-16	7.31594e-14	NM_008625 // Mrc1 /// ENSMUST00000028045 // Mrc1
10461594	4.5025	9.24161	17.9637	8.43895e-16	7.40421e-14	XM_006527250 // Ms4a4c /// NM_029499 // Ms4a4c /// AF237914 // Ms4a4c /// AB026045 // Ms4a4c /// BC027496 // Ms4a4c /// ENSMUST00000153546 // Ms4a4c /// ENSMUST00000072729 // Ms4a4c
10405216	1.145	10.0823	17.9643	8.43288e-16	7.40421e-14	XM_006516895 // Syk /// XM_006516896 // Syk /// NM_011518 // Syk /// U36776 // Syk /// AK036736 // Syk /// AK049207 // Syk /// ENSMUST00000140339 // Syk /// ENSMUST00000055087 // Syk /// ENSMUST00000118756 // Syk
10392701	-1.8225	6.96	-17.9623	8.45457e-16	7.40421e-14	XM_006534123 // Slc39a11 /// NM_027216 // Slc39a11 /// NM_001166503 // Slc39a11 /// BC004643 // Slc39a11 /// BC019647 // Slc39a11 /// BC031751 // Slc39a11 /// ENSMUST00000071539 // Slc39a11 /// ENSMUST00000042657 // Slc39a11 /// ENSMUST00000106633 // Slc39a11
10508986	-3.3175	6.65935	-17.965	8.42442e-16	7.40421e-14	NM_019641 // Stmn1 /// AB064953 // Stmn1 /// BC010581 // Stmn1 /// BC031831 // Stmn1 /// BC054396 // Stmn1 /// ENSMUST00000030636 // Stmn1 /// ENSMUST00000127279 // Stmn1 /// ENSMUST00000105867 // Stmn1 /// ENSMUST00000105868 // Stmn1
10574135	2.7275	7.75774	17.9521	8.56696e-16	7.4842e-14	XM_006531166 // Nlrc5 /// NM_001033207 // Nlrc5 /// FJ889356 // Nlrc5 /// ENSMUST00000053085 // Nlrc5
10504817	-1.42	8.62806	-17.9438	8.65998e-16	7.54691e-14	NM_009370 // Tgfbr1 /// BC063260 // Tgfbr1 /// CT010393 // Tgfbr1 /// D25540 // Tgfbr1 /// D28526 // Tgfbr1 /// ENSMUST00000007757 // Tgfbr1 /// ENSMUST00000044234 // Tgfbr1
10497817	-1.0075	11.7616	-17.8923	9.2578e-16	8.04817e-14	NM_009673 // Anxa5 /// BC003716 // Anxa5 /// D63423 // Anxa5 /// U29396 // Anxa5 /// ENSMUST00000029266 // Anxa5
10421172	1.7375	8.29839	17.8897	9.28914e-16	8.05572e-14	XR_383206 // Slc25a37 /// NM_026331 // Slc25a37 /// AF288621 // Slc25a37 /// AF361699 // Slc25a37 /// BC040399 // Slc25a37 /// AK006155 // Slc25a37 /// ENSMUST00000037064 // Slc25a37 /// ENSMUST00000184497 // Slc25a37 /// ENSMUST00000184914 // Slc25a37
10483110	2.5	9.78161	17.8765	9.45029e-16	8.17554e-14	XM_006500187 // Ifih1 /// NM_027835 // Ifih1 /// NM_001164477 // Ifih1 /// BC025508 // Ifih1 /// ENSMUST00000028259 // Ifih1
10547664	3.3	9.61452	17.8728	9.49559e-16	8.19478e-14	NM_019948 // Clec4e /// AB024717 // Clec4e /// ENSMUST00000032239 // Clec4e /// ENSMUST00000176443 // Clec4e /// ENSMUST00000175995 // Clec4e
10492682	-3.7875	7.97323	-17.8536	9.73623e-16	8.36187e-14	XM_006501984 // Fam198b /// NM_133187 // Fam198b /// AK053058 // Fam198b /// ENSMUST00000118853 // Fam198b /// ENSMUST00000029567 // Fam198b
10465895	-5.2	7.53935	-17.8537	9.73438e-16	8.36187e-14	AK013642 // Fads2
10350331	1.7825	8.30839	17.8512	9.76605e-16	8.36596e-14	NM_177643 // Zfp281 /// NM_001160251 // Zfp281 /// BC003243 // Zfp281 /// BC062153 // Zfp281 /// ENSMUST00000047734 // Zfp281 /// ENSMUST00000112046 // Zfp281
10606315	-3.01	6.38871	-17.8495	9.78805e-16	8.36596e-14	NM_001001176 // Taf9b /// NM_001167988 // Taf9b /// BC066223 // Taf9b /// ENSMUST00000055497 // Taf9b /// ENSMUST00000113495 // Taf9b
10533304	1.7725	10.3277	17.8456	9.83731e-16	8.3879e-14	XM_006530302 // Trafd1 /// NM_172275 // Trafd1 /// NM_001163470 // Trafd1 /// BC038396 // Trafd1 /// BC023072 // Trafd1 /// ENSMUST00000156158 // Trafd1 /// ENSMUST00000042312 // Trafd1 /// ENSMUST00000120784 // Trafd1
10574163	2.8825	7.75645	17.8179	1.02e-15	8.67638e-14	XM_006531166 // Nlrc5 /// NM_001033207 // Nlrc5 /// BC150954 // Nlrc5 /// ENSMUST00000053085 // Nlrc5 /// ENSMUST00000137032 // Nlrc5 /// ENSMUST00000098489 // Nlrc5
10522668	-1.7475	10.0161	-17.802	1.04132e-15	8.83658e-14	XM_006535182 // Paics /// NM_025939 // Paics /// BC052691 // Paics /// ENSMUST00000031160 // Paics /// ENSMUST00000120912 // Paics /// ENSMUST00000117536 // Paics /// ENSMUST00000141687 // Paics
10425695	-1.715	8.74258	-17.7991	1.04521e-15	8.84845e-14	NM_033218 // Srebf2 /// AF374267 // Srebf2 /// BC048071 // Srebf2 /// BC069989 // Srebf2 /// ENSMUST00000023100 // Srebf2
10574157	2.935	8.67903	17.7528	1.11048e-15	9.3369e-14	XM_006531166 // Nlrc5 /// NM_001033207 // Nlrc5 /// FJ889356 // Nlrc5 /// ENSMUST00000053085 // Nlrc5 /// ENSMUST00000183287 // Nlrc5
10603182	-2.225	6.06935	-17.7528	1.11046e-15	9.3369e-14	NM_009707 // Arhgap6 /// ENSMUST00000033721 // Arhgap6
10472514	-2.57	7.81387	-17.7526	1.11079e-15	9.3369e-14	NM_181547 // Nostrin /// AY280963 // Nostrin /// BC069942 // Nostrin /// ENSMUST00000041865 // Nostrin
10573461	-1.455	8.58419	-17.7381	1.13196e-15	9.49244e-14	NM_010062 // Dnase2a /// BC058609 // Dnase2a /// AK167277 // Dnase2a /// ENSMUST00000003910 // Dnase2a /// ENSMUST00000109744 // Dnase2a /// ENSMUST00000155942 // Dnase2a /// ENSMUST00000153215 // Dnase2a
10550332	-2.13	7.40129	-17.7275	1.14778e-15	9.60246e-14	NM_009201 // Slc1a5 /// D85044 // Slc1a5 /// L42115 // Slc1a5 /// ENSMUST00000108496 // Slc1a5 /// ENSMUST00000127401 // Slc1a5
10464084	1.81	7.36323	17.7119	1.17158e-15	9.77855e-14	XR_386454 // Tcf7l2 /// NM_001142923 // Tcf7l2 /// NM_001142920 // Tcf7l2 /// NM_001142921 // Tcf7l2 /// NM_001142922 // Tcf7l2 /// NM_009333 // Tcf7l2 /// NM_001142918 // Tcf7l2 /// NM_001142919 // Tcf7l2 /// AK132465 // Tcf7l2 /// ENSMUST00000041717 // Tcf7l2 /// ENSMUST00000111654 // Tcf7l2 /// ENSMUST00000111658 // Tcf7l2 /// ENSMUST00000111657 // Tcf7l2 /// ENSMUST00000061496 // Tcf7l2 /// E…
10421581	1.0275	8.30387	17.7094	1.17543e-15	9.78773e-14	NM_001252132 // Lrch1 /// NM_001033439 // Lrch1 /// AK136026 // Lrch1 /// AK160902 // Lrch1 /// AK160965 // Lrch1 /// ENSMUST00000088970 // Lrch1
10547100	-1.7075	9.45032	-17.7048	1.18254e-15	9.82389e-14	NM_026376 // Plxnd1 /// ENSMUST00000015511 // Plxnd1
10580139	1.5125	8.17226	17.6975	1.19392e-15	9.89533e-14	NM_172503 // Zswim4 /// BC058080 // Zswim4 /// ENSMUST00000039480 // Zswim4
10349868	1.445	7.87935	17.6878	1.20917e-15	9.99844e-14	NM_133819 // Ppp1r15b /// ENSMUST00000052529 // Ppp1r15b /// ENSMUST00000122956 // Ppp1r15b
10591135	-3.03	5.43677	-17.6836	1.21583e-15	1.00302e-13	NM_001080814 // Fat3 /// ENSMUST00000082170 // Fat3
10492428	1.7125	7.67871	17.6747	1.23015e-15	1.00887e-13	NM_178892 // Tiparp /// BC068173 // Tiparp /// U55178 // Tiparp /// ENSMUST00000047906 // Tiparp /// ENSMUST00000130705 // Tiparp
10508115	1.605	8.06226	17.6739	1.23144e-15	1.00887e-13	NM_028800 // Stk40 /// NM_001145827 // Stk40 /// AY336057 // Stk40 /// BC046981 // Stk40 /// ENSMUST00000094761 // Stk40 /// ENSMUST00000139524 // Stk40 /// ENSMUST00000116286 // Stk40
10413839	-1.5125	10.1777	-17.6766	1.22713e-15	1.00887e-13	NM_001033988 // Ncoa4 /// ENSMUST00000163336 // Ncoa4
10529375	-2.995	7.51968	-17.6714	1.23551e-15	1.00988e-13	AK131132 // Mxd4 /// AK143003 // Mxd4 /// ENSMUST00000042701 // Mxd4
10359713	-1.5925	9.6729	-17.6461	1.27728e-15	1.03925e-13	NM_145512 // Sft2d2 /// BC039965 // Sft2d2 /// BC051069 // Sft2d2 /// ENSMUST00000043338 // Sft2d2
10495993	-3.0725	5.73161	-17.6469	1.27585e-15	1.03925e-13	NM_130450 // Elovl6 /// AY053453 // Elovl6 /// BC051041 // Elovl6 /// ENSMUST00000071402 // Elovl6
10595638	3.4075	5.03323	17.6428	1.28286e-15	1.04007e-13	AK029815 // 4930579C12Rik
10416371	-2.2225	9.15129	-17.6403	1.28707e-15	1.04007e-13	NM_175116 // Lpar6 /// ENSMUST00000044405 // Lpar6
10517383	-2.2875	6.42742	-17.6404	1.28689e-15	1.04007e-13	AK082376 // Nipal3 /// ENSMUST00000183807 // Nipal3
10481164	2.49	9.18226	17.6235	1.31584e-15	1.06091e-13	XM_006497917 // Slc2a6 /// NM_001177627 // Slc2a6 /// NM_172659 // Slc2a6 /// BC058210 // Slc2a6 /// BC141168 // Slc2a6 /// BC025498 // Slc2a6 /// ENSMUST00000102890 // Slc2a6 /// ENSMUST00000145742 // Slc2a6 /// ENSMUST00000129835 // Slc2a6 /// ENSMUST00000045702 // Slc2a6
10443201	2.6175	4.0971	17.618	1.32543e-15	1.06623e-13	NM_001286744 // Pacsin1 /// NM_001286743 // Pacsin1 /// NM_011861 // Pacsin1 /// BC014698 // Pacsin1 /// ENSMUST00000114873 // Pacsin1 /// ENSMUST00000045896 // Pacsin1 /// ENSMUST00000114872 // Pacsin1
10414269	2.3475	8.99968	17.613	1.33419e-15	1.07084e-13	NM_009760 // Bnip3 /// AF041054 // Bnip3 /// BC046603 // Bnip3 /// ENSMUST00000106112 // Bnip3 /// ENSMUST00000130500 // Bnip3 /// ENSMUST00000141223 // Bnip3 /// ENSMUST00000121165 // Gm14506 /// ENSMUST00000100687 // Gm16439
10499309	-1.2775	9.34871	-17.5778	1.39746e-15	1.11672e-13	XM_006501517 // Apoa1bp /// NM_144897 // Apoa1bp /// AJ344092 // Apoa1bp /// AY566271 // Apoa1bp /// BC058362 // Apoa1bp /// BC050084 // Apoa1bp /// ENSMUST00000029708 // Apoa1bp
10416522	-1.7775	7.33032	-17.5777	1.39763e-15	1.11672e-13	NM_207652 // Tsc22d1 /// BC058660 // Tsc22d1 /// ENSMUST00000048371 // Tsc22d1
10487588	3.18	5.99806	17.5651	1.42116e-15	1.13298e-13	XM_006498793 // Il1a /// NM_010554 // Il1a /// BC003727 // Il1a /// M14639 // Il1a /// X01450 // Il1a /// ENSMUST00000028882 // Il1a
10593842	2.7	9.2771	17.5393	1.4704e-15	1.16961e-13	AK089494 // Tspan3
10490989	3.5275	7.17323	17.5342	1.48022e-15	1.17479e-13	NM_007752 // Cp /// NM_001276248 // Cp /// NM_001276250 // Cp /// BC062957 // Cp /// DQ336396 // Cp /// ENSMUST00000091309 // Cp /// ENSMUST00000003714 // Cp /// ENSMUST00000108328 // Cp /// ENSMUST00000108329 // Cp
10594053	1.925	9.30903	17.5314	1.48577e-15	1.17657e-13	NM_008884 // Pml /// NM_178087 // Pml /// BC020990 // Pml /// AK156279 // Pml /// ENSMUST00000085673 // Pml /// ENSMUST00000114136 // Pml /// ENSMUST00000135310 // Pml /// ENSMUST00000126690 // Pml
10566529	-1.1775	11.001	-17.5227	1.50307e-15	1.18762e-13	NM_009906 // Tpp1 /// ENSMUST00000033184 // Tpp1
10446656	1.405	8.45774	17.5052	1.53814e-15	1.21264e-13	NM_022882 // Lpin2 /// AF286723 // Lpin2 /// ENSMUST00000129635 // Lpin2
10574098	2.63	9.64387	17.4976	1.55385e-15	1.22232e-13	NM_001033207 // Nlrc5 /// FJ889356 // Nlrc5 /// ENSMUST00000053085 // Nlrc5
10379633	5.6225	7.02129	17.4835	1.58312e-15	1.24259e-13	NM_011407 // Slfn1 /// AF099972 // Slfn1 /// BC052869 // Slfn1 /// ENSMUST00000037994 // Slfn1
10446229	1.9625	5.9371	17.4742	1.60279e-15	1.25526e-13	XM_006524033 // Tnfsf9 /// NM_009404 // Tnfsf9 /// BC138767 // Tnfsf9 /// BC138770 // Tnfsf9 /// ENSMUST00000039490 // Tnfsf9
10389451	2.13	9.79	17.4665	1.61904e-15	1.2652e-13	NM_001080931 // Med13 /// ENSMUST00000043624 // Med13
10602925	-1.4175	8.90677	-17.4536	1.64716e-15	1.28435e-13	XM_006528679 // Phka2 /// NM_001177879 // Phka2 /// BC050040 // Phka2 /// AK165506 // Phka2 /// ENSMUST00000112377 // Phka2
10406672	-2.0025	5.46742	-17.447	1.66156e-15	1.29274e-13	NM_009712 // Arsb /// ENSMUST00000091403 // Arsb
10463997	-2.8675	7.34742	-17.4327	1.69341e-15	1.31464e-13	XM_006526762 // Pdcd4 /// NM_011050 // Pdcd4 /// NM_001168492 // Pdcd4 /// NM_001168491 // Pdcd4 /// BC055739 // Pdcd4 /// D50465 // Pdcd4 /// D86344 // Pdcd4 /// ENSMUST00000074371 // Pdcd4 /// ENSMUST00000025931 // Pdcd4 /// ENSMUST00000165617 // Pdcd4
10380534	1.18	9.69903	17.4263	1.70802e-15	1.3231e-13	BC043131 // Spop /// ENSMUST00000107722 // Spop /// ENSMUST00000127713 // Spop
10425333	2.3725	7.94323	17.4115	1.74191e-15	1.34642e-13	AK049998 // Apobec3 /// AK134135 // Apobec3 /// ENSMUST00000177098 // Apobec3
10402096	-1.35	7.91065	-17.3914	1.78897e-15	1.3798e-13	NM_001033213 // Ttc7b /// ENSMUST00000062957 // Ttc7b
10579958	2.54	8.74323	17.3875	1.79835e-15	1.38403e-13	XM_006530709 // Il15 /// XM_006530710 // Il15 /// NM_001254747 // Il15 /// NM_008357 // Il15 /// BC023698 // Il15 /// U14332 // Il15 /// ENSMUST00000034148 // Il15
10588479	3.17	8.48613	17.3847	1.80504e-15	1.38617e-13	NM_031178 // Tlr9 /// AB045181 // Tlr9 /// AF314224 // Tlr9 /// ENSMUST00000062241 // Tlr9
10451198	2.305	8.46484	17.3829	1.8095e-15	1.3866e-13	NM_001287056 // Vegfa /// NM_001025257 // Vegfa /// NM_001025250 // Vegfa /// NM_009505 // Vegfa /// NM_001110267 // Vegfa /// NM_001110266 // Vegfa /// NM_001110268 // Vegfa /// NM_001287057 // Vegfa /// NM_001287058 // Vegfa /// BC061468 // Vegfa /// ENSMUST00000024747 // Vegfa /// ENSMUST00000071648 // Vegfa /// ENSMUST00000167860 // Vegfa
10388648	-1.8975	5.45323	-17.376	1.82605e-15	1.39628e-13	NM_172945 // Ankrd13b /// BC098207 // Ankrd13b /// BC151158 // Ankrd13b /// BC039786 // Ankrd13b /// AK081149 // Ankrd13b /// ENSMUST00000145934 // Ankrd13b /// ENSMUST00000037593 // Ankrd13b /// ENSMUST00000143872 // Ankrd13b /// ENSMUST00000092892 // Ankrd13b
10525271	2.1075	8.13258	17.3724	1.83495e-15	1.40008e-13	XR_387561 // Naa25 /// NM_172722 // Naa25 /// BC037595 // Naa25 /// BC132172 // Naa25 /// BC138093 // Naa25 /// AK052060 // Naa25 /// ENSMUST00000042163 // Naa25 /// ENSMUST00000173895 // Naa25 /// ENSMUST00000131598 // Naa25 /// ENSMUST00000151458 // Naa25
10376950	-1.56	12.4	-17.3474	1.89723e-15	1.4445e-13	NM_008885 // Pmp22 /// BC010765 // Pmp22 /// M32240 // Pmp22 /// ENSMUST00000018361 // Pmp22
10383897	-1.625	8.46903	-17.3342	1.93092e-15	1.467e-13	NM_001252252 // Nf2 /// NM_001252250 // Nf2 /// NM_010898 // Nf2 /// BC005442 // Nf2 /// ENSMUST00000109910 // Nf2
10391895	1.75	6.82935	17.2936	2.03838e-15	1.54534e-13	XM_006533754 // Arhgap27 /// NM_133715 // Arhgap27 /// NM_001205236 // Arhgap27 /// BC005635 // Arhgap27 /// ENSMUST00000107024 // Arhgap27 /// ENSMUST00000116102 // Arhgap27 /// ENSMUST00000041385 // Arhgap27
10423333	-1.8425	7.78097	-17.2841	2.06444e-15	1.56177e-13	NM_001034851 // Fam134b /// ENSMUST00000022881 // Fam134b
10569102	2.8325	10.2668	17.2645	2.11958e-15	1.60008e-13	XM_006536214 // Irf7 /// NM_001252600 // Irf7 /// NM_001252601 // Irf7 /// NM_016850 // Irf7 /// BC138799 // Irf7 /// U73037 // Irf7 /// AK158378 // Irf7 /// ENSMUST00000106023 // Irf7 /// ENSMUST00000026571 // Irf7 /// ENSMUST00000097952 // Irf7 /// ENSMUST00000155744 // Irf7
10482434	1.66	6.73903	17.2513	2.15727e-15	1.62508e-13	NM_172662 // Gtdc1 /// BC052069 // Gtdc1 /// AK162289 // Gtdc1 /// ENSMUST00000112810 // Gtdc1 /// ENSMUST00000134813 // Gtdc1 /// ENSMUST00000049051 // Gtdc1
10344633	1.5725	8.62677	17.249	2.16403e-15	1.62673e-13	NM_001159750 // Tcea1 /// NM_011541 // Tcea1 /// BC006022 // Tcea1 /// BC061490 // Tcea1 /// BC083127 // Tcea1 /// ENSMUST00000081551 // Tcea1
10348666	2.6525	6.05774	17.2412	2.18675e-15	1.64034e-13	NM_175118 // Dusp28 /// BC119127 // Dusp28 /// ENSMUST00000060913 // Dusp28
10452047	-2.26	7.26355	-17.2247	2.23568e-15	1.67351e-13	XM_006523885 // Ptprs /// NM_001252455 // Ptprs /// NM_001252453 // Ptprs /// NM_001252456 // Ptprs /// NM_011218 // Ptprs /// BC052462 // Ptprs /// BC083188 // Ptprs /// ENSMUST00000067538 // Ptprs /// ENSMUST00000086828 // Ptprs
10555303	-2.22	6.18548	-17.2103	2.27927e-15	1.70256e-13	XR_378271 // Pgm2l1 /// NM_027629 // Pgm2l1 /// BC020351 // Pgm2l1 /// ENSMUST00000084935 // Pgm2l1
10475487	3.8625	8.49419	17.206	2.29264e-15	1.70613e-13	NM_172980 // Slc28a2 /// ENSMUST00000110525 // Slc28a2 /// ENSMUST00000028652 // Slc28a2
10488697	1.4125	8.63484	17.2056	2.29366e-15	1.70613e-13	NM_018807 // Plagl2 /// AB051854 // Plagl2 /// AK129087 // Plagl2 /// BC078453 // Plagl2 /// ENSMUST00000056924 // Plagl2 /// ENSMUST00000109795 // Plagl2
10399198	-1.5325	10.2832	-17.2017	2.30566e-15	1.71149e-13	XM_006519067 // Ncoa4 /// NM_001284319 // Ncoa4 /// NM_019744 // Ncoa4 /// NM_001033988 // Ncoa4 /// AF159461 // Ncoa4 /// BC031528 // Ncoa4 /// BC085086 // Ncoa4 /// ENSMUST00000163336 // Ncoa4 /// ENSMUST00000169722 // Ncoa4 /// ENSMUST00000168385 // Ncoa4 /// ENSMUST00000168334 // Ncoa4 /// ENSMUST00000111994 // Ncoa4 /// ENSMUST00000168114 // Ncoa4 /// ENSMUST00000168034 // Ncoa4 /// ENSMUST0…
10535043	-2.2075	6.14194	-17.182	2.3677e-15	1.75022e-13	AK017169 // Pdgfa /// AK142653 // Pdgfa /// ENSMUST00000076095 // Pdgfa /// ENSMUST00000046901 // Pdgfa
10358091	-1.58	8.61452	-17.1768	2.38424e-15	1.7588e-13	XM_006529380 // Nav1 /// NM_173437 // Nav1 /// AF307453 // Nav1 /// BC025914 // Nav1 /// ENSMUST00000067414 // Nav1 /// ENSMUST00000040599 // Nav1
10359917	-3.3975	7.30903	-17.1714	2.4018e-15	1.76808e-13	NM_010476 // Hsd17b7 /// ENSMUST00000027989 // Hsd17b7
10595798	2.5175	4.99742	17.1411	2.50176e-15	1.83787e-13	BC035950 // BC043934 /// BC043934 // BC043934 /// AK050822 // BC043934 /// ENSMUST00000070500 // BC043934
10406663	-2.4675	7.73645	-17.137	2.51555e-15	1.84419e-13	NM_009712 // Arsb /// BC150661 // Arsb /// ENSMUST00000091403 // Arsb
10532857	-1.13	10.5461	-17.1071	2.61921e-15	1.91623e-13	NM_019821 // Gltp /// BC016584 // Gltp /// BC053729 // Gltp /// AK003218 // Gltp /// AK188142 // Gltp /// ENSMUST00000012028 // Gltp /// ENSMUST00000112214 // Gltp
10490150	3.075	9.5029	17.1023	2.6361e-15	1.92463e-13	NM_021394 // Zbp1 /// AF136520 // Zbp1 /// BC020033 // Zbp1 /// ENSMUST00000029018 // Zbp1 /// ENSMUST00000146802 // Zbp1
10586505	1.4525	8.42581	17.097	2.65529e-15	1.93466e-13	NM_145617 // Herc1
10458816	1.595	9.01355	17.0771	2.72744e-15	1.98316e-13	XM_006525868 // Ticam2 /// NM_173394 // Ticam2 /// AY275837 // Ticam2 /// BC099933 // Ticam2 /// ENSMUST00000070084 // Ticam2
10527920	-3.865	7.63355	-17.0718	2.7472e-15	1.99346e-13	NM_020010 // Cyp51 /// ENSMUST00000001507 // Cyp51
10531980	3.0675	9.21097	17.069	2.75756e-15	1.99541e-13	NM_172777 // Gbp9 /// DQ985742 // Gbp9 /// ENSMUST00000031238 // Gbp9
10574143	2.91	7.73323	17.068	2.76112e-15	1.99541e-13	XM_006531166 // Nlrc5 /// NM_001033207 // Nlrc5 /// FJ889356 // Nlrc5 /// ENSMUST00000053085 // Nlrc5
10445909	1.7575	7.65323	17.0662	2.76793e-15	1.99628e-13	NM_020005 // Kat2b /// AF254442 // Kat2b /// BC082581 // Kat2b /// BC138195 // Kat2b /// BC145896 // Kat2b /// ENSMUST00000000724 // Kat2b
10356248	2.2075	7.46258	17.0345	2.88934e-15	2.07962e-13	XM_006529069 // Sp110 /// XM_006535880 // LOC102638047 /// XM_006535886 // LOC102638047 /// NM_175397 // Sp110 /// NM_030194 // Sp110 /// AY845948 // Sp110 /// BC007193 // C130026I21Rik /// BC039938 // Sp110 /// BC055916 // Sp110 /// BC094500 // Sp110 /// AK019873 // Sp110 /// ENSMUST00000128339 // Sp110 /// ENSMUST00000093508 // Sp110 /// ENSMUST00000131950 // Sp110
10384936	1.8475	6.00065	17.0244	2.92925e-15	2.10409e-13	NM_029344 // Acyp2 /// BC027642 // Acyp2 /// ENSMUST00000074613 // Acyp2
10582020	-1.96	6.08226	-17.0222	2.93799e-15	2.10612e-13	NM_026572 // Gcsh /// ENSMUST00000040484 // Gcsh
10513722	3.355	6.43452	17.015	2.96687e-15	2.12253e-13	NM_177371 // Tnfsf15 /// BC096494 // Tnfsf15 /// BC138207 // Tnfsf15 /// BC138208 // Tnfsf15 /// ENSMUST00000062246 // Tnfsf15
10370721	1.19	8.37774	17.0024	3.01814e-15	2.15488e-13	XM_006513497 // Sbno2 /// NM_183426 // Sbno2 /// AJ512611 // Sbno2 /// BC056369 // Sbno2
10345492	-1.96	5.84871	-16.9957	3.04547e-15	2.17004e-13	NM_001039551 // Cnnm3 /// NM_053186 // Cnnm3 /// ENSMUST00000001166 // Cnnm3 /// ENSMUST00000097776 // Cnnm3
10541670	2.8425	5.35871	16.9803	3.10985e-15	2.21148e-13	NM_181344 // C1rl /// BC070472 // C1rl /// AK162497 // C1rl /// ENSMUST00000049124 // C1rl
10481759	-1.8875	5.58645	-16.9741	3.13642e-15	2.22149e-13	NM_019488 // Slc2a8 /// BC090993 // Slc2a8 /// AK215919 // Slc2a8 /// ENSMUST00000028129 // Slc2a8
10473847	1.2	10.9955	16.9611	3.19226e-15	2.25654e-13	XM_006498585 // Acp2 /// NM_007387 // Acp2 /// BC023343 // Acp2 /// ENSMUST00000150403 // Acp2 /// ENSMUST00000002172 // Acp2 /// ENSMUST00000155418 // Acp2 /// ENSMUST00000124131 // Acp2 /// ENSMUST00000127643 // Acp2
10441824	2.475	5.30419	16.9411	3.28002e-15	2.31397e-13	XM_006523280 // Tcp10c /// NM_009341 // Tcp10b /// NM_011553 // Tcp10a /// NM_001167578 // Tcp10c /// NR_046291 // Tcp10a /// BC050771 // Tcp10a /// BC052353 // Tcp10a /// X58170 // Tcp10b /// AK132653 // Tcp10c /// ENSMUST00000095726 // Tcp10a /// ENSMUST00000128533 // Tcp10a /// ENSMUST00000129709 // Tcp10a /// ENSMUST00000147803 // Tcp10a /// ENSMUST00000140192 // Tcp10a /// ENSMUST00000086787…
10381708	-2.0325	8.83806	-16.9389	3.28995e-15	2.31639e-13	NM_001077698 // Fmnl1 /// NM_019679 // Fmnl1 /// ENSMUST00000042286 // Fmnl1 /// ENSMUST00000107027 // Fmnl1
10574141	2.69	8.34774	16.9325	3.31897e-15	2.3322e-13	XM_006531166 // Nlrc5 /// NM_001033207 // Nlrc5 /// FJ889356 // Nlrc5 /// ENSMUST00000053085 // Nlrc5
10376326	3.5275	9.29	16.9243	3.35633e-15	2.3538e-13	NM_018738 // Igtp /// U53219 // Igtp /// ENSMUST00000035266 // Igtp /// ENSMUST00000094169 // Igtp /// ENSMUST00000168280 // Igtp
10574151	2.83	8.01677	16.9053	3.44435e-15	2.4068e-13	XM_006531166 // Nlrc5 /// NM_001033207 // Nlrc5 /// FJ889356 // Nlrc5 /// ENSMUST00000053085 // Nlrc5 /// ENSMUST00000183287 // Nlrc5
10420811	-2.1525	6.53839	-16.905	3.44543e-15	2.4068e-13	XM_006518429 // Msra /// NM_001253715 // Msra /// NM_001253714 // Msra /// NM_001253716 // Msra /// NM_001253712 // Msra /// NM_026322 // Msra /// BC014738 // Msra /// BC089311 // Msra /// BC133683 // Msra /// ENSMUST00000067927 // Msra
10574102	2.65	8.71581	16.8973	3.48189e-15	2.42749e-13	XM_006531166 // Nlrc5 /// NM_001033207 // Nlrc5 /// FJ889356 // Nlrc5 /// ENSMUST00000053085 // Nlrc5
10513666	1.4825	8.49484	16.895	3.49276e-15	2.43031e-13	AK129468 // Akna
10560242	-2.31	10.3152	-16.8924	3.50514e-15	2.43246e-13	NM_001173550 // C5ar1 /// NM_007577 // C5ar1 /// ENSMUST00000168818 // C5ar1 /// ENSMUST00000050770 // C5ar1
10587854	-3.6175	7.64194	-16.8915	3.50954e-15	2.43246e-13	NM_177909 // Slc9a9 /// BC099942 // Slc9a9 /// BC153825 // Slc9a9 /// ENSMUST00000033463 // Slc9a9 /// ENSMUST00000162870 // Slc9a9
10493711	1.2225	8.55258	16.8734	3.59739e-15	2.48367e-13	XR_375594 // Crtc2 /// NM_028881 // Crtc2 /// BC023091 // Crtc2 /// BC023831 // Crtc2 /// BC032183 // Crtc2 /// BC033300 // Crtc2 /// AK079382 // Crtc2 /// ENSMUST00000029545 // Crtc2 /// ENSMUST00000149422 // Crtc2 /// ENSMUST00000130002 // Crtc2 /// ENSMUST00000123964 // Crtc2 /// ENSMUST00000136970 // Crtc2
10502205	-2.1875	7.89355	-16.8735	3.59703e-15	2.48367e-13	NM_008212 // Hadh /// BC064712 // Hadh /// D29639 // Hadh /// ENSMUST00000029610 // Hadh
10413419	1.9425	8.61645	16.8666	3.6312e-15	2.50215e-13	XM_006519574 // Arhgef3 /// XM_006519579 // Arhgef3 /// NM_001289686 // Arhgef3
10402800	1.4875	8.26806	16.8524	3.70214e-15	2.5461e-13	NM_019925 // Gpr132 /// ENSMUST00000021729 // Gpr132
10366881	2.17	8.56581	16.8463	3.73304e-15	2.5624e-13	NM_007837 // Ddit3 /// NM_001290183 // Ddit3 /// BC013718 // Ddit3 /// ENSMUST00000026475 // Ddit3 /// ENSMUST00000139091 // Ddit3
10351801	2.77	6.50097	16.8394	3.76864e-15	2.58185e-13	NM_033608 // Igsf9 /// AF317839 // Igsf9 /// BC040281 // Igsf9 /// ENSMUST00000111235 // Igsf9
10377826	2.365	7.89742	16.8322	3.80576e-15	2.60226e-13	NM_001029929 // Zmynd15 /// BC151086 // Zmynd15 /// AK171931 // Zmynd15 /// ENSMUST00000108563 // Zmynd15 /// ENSMUST00000039093 // Zmynd15 /// ENSMUST00000147289 // Zmynd15
10360173	1.715	10.8171	16.8286	3.8248e-15	2.61026e-13	NM_144539 // Slamf7 /// AK172665 // Slamf7
10388241	-1.6925	8.20581	-16.8261	3.838e-15	2.61425e-13	NM_031251 // Ctns
10533145	-2.375	8.67	-16.8198	3.87135e-15	2.63193e-13	NM_145853 // Tpcn1 /// BC058951 // Tpcn1 /// ENSMUST00000046426 // Tpcn1
10567626	-1.25	6.9129	-16.8149	3.89724e-15	2.64447e-13	NM_028758 // Gga2 /// BC062933 // Gga2 /// ENSMUST00000033160 // Gga2 /// ENSMUST00000124566 // Gga2
10451287	3.6675	8.70903	16.7987	3.98493e-15	2.69882e-13	XR_397495 // Gm9706 /// NM_015783 // Isg15 /// BC031424 // Isg15 /// BC083156 // Isg15 /// BC109346 // Isg15 /// X56602 // Isg15 /// AK019325 // Gm9706 /// ENSMUST00000085425 // Isg15
10383032	-2.18	5.23419	-16.7945	4.00753e-15	2.70897e-13	NM_172573 // Engase /// BC060640 // Engase /// BC120924 // Engase /// AK084254 // Engase /// ENSMUST00000135383 // Engase /// ENSMUST00000172279 // Engase /// ENSMUST00000166995 // Engase /// ENSMUST00000171769 // Engase /// ENSMUST00000043447 // Engase /// ENSMUST00000139917 // Engase
10585474	0.9475	10.2155	16.778	4.09943e-15	2.76583e-13	NM_011966 // Psma4 /// AF060093 // Psma4 /// BC001982 // Psma4 /// ENSMUST00000034848 // Psma4 /// ENSMUST00000171578 // Psma4 /// ENSMUST00000169008 // Psma4 /// ENSMUST00000163960 // Psma4 /// ENSMUST00000172407 // Psma4
10605571	1.2975	7.26161	16.7682	4.155e-15	2.79802e-13	NM_008194 // Gyk /// NM_212444 // Gyk /// NM_001294138 // Gyk /// NM_001294140 // Gyk /// ENSMUST00000026039 // Gyk /// ENSMUST00000113978 // Gyk /// ENSMUST00000156390 // Gyk /// ENSMUST00000142152 // Gyk
10544906	3.755	5.63032	16.7543	4.23536e-15	2.84674e-13	AK076404 // Ggct /// ENSMUST00000131475 // Ggct
10566350	4.2125	6.14194	16.7346	4.35145e-15	2.91924e-13	XM_006508379 // LOC102640171 /// NM_175648 // Trim30b /// AK080092 // Trim30b /// AK162946 // Trim30b /// ENSMUST00000145982 // Trim30b /// ENSMUST00000171830 // Trim30b
10582985	1.485	10.5455	16.731	4.37292e-15	2.92813e-13	NM_009807 // Casp1 /// BC008152 // Casp1 /// ENSMUST00000027015 // Casp1
10489092	-2.08	5.91645	-16.7069	4.52069e-15	3.02139e-13	NM_001164663 // Soga1 /// FJ977045 // Soga1 /// ENSMUST00000069098 // Soga1
10488608	3.145	6.48968	16.6793	4.69565e-15	3.12656e-13	NM_175093 // Trib3 /// BC012955 // Trib3 /// AK197033 // Trib3 /// AK200407 // Trib3 /// ENSMUST00000040312 // Trib3
10523281	-1.7175	8.19452	-16.6801	4.69059e-15	3.12656e-13	XM_006535098 // Sept11 /// XR_389284 // Sept11 /// XM_006535108 // Sept11 /// NM_001009818 // Sept11 /// BC031456 // Sept11 /// BC062206 // Sept11 /// BC064466 // Sept11 /// AK171368 // Sept11 /// ENSMUST00000074733 // Sept11
10366630	1.165	9.82742	16.6754	4.72099e-15	3.13293e-13	BC027637 // Tmbim4 /// AK153442 // Tmbim4 /// ENSMUST00000020446 // Tmbim4 /// ENSMUST00000134797 // Tmbim4 /// ENSMUST00000141206 // Tmbim4
10575534	-2.0125	6.29226	-16.6751	4.72283e-15	3.13293e-13	XM_006530786 // St3gal2 /// NM_009179 // St3gal2 /// BC066064 // St3gal2 /// AK029246 // St3gal2 /// ENSMUST00000117534 // St3gal2 /// ENSMUST00000034197 // St3gal2
10578123	2.2025	6.35161	16.6562	4.84812e-15	3.21005e-13	XM_006509036 // Rbpms /// XR_378780 // Rbpms /// XM_006509038 // Rbpms /// NM_001042674 // Rbpms /// NM_019733 // Rbpms /// NM_001286168 // Rbpms /// AK003434 // Rbpms /// ENSMUST00000053251 // Rbpms /// ENSMUST00000033994 // Rbpms
10345791	-2.185	4.02516	-16.6315	5.01653e-15	3.31539e-13	NM_001294171 // Il1rl1 /// BC051445 // Il1rl1 /// ENSMUST00000174335 // Il1rl1
10571840	-2.435	5.24548	-16.6264	5.05187e-15	3.33255e-13	NM_008278 // Hpgd /// BC021157 // Hpgd /// U44389 // Hpgd /// AK051168 // Hpgd /// ENSMUST00000034026 // Hpgd
10523717	-2.815	10.8726	-16.6192	5.10199e-15	3.35938e-13	NM_001204202 // Spp1 /// NM_001204201 // Spp1 /// NM_001204203 // Spp1 /// NM_009263 // Spp1 /// BC002113 // Spp1 /// BC057858 // Spp1 /// BC080720 // Spp1 /// J04806 // Spp1 /// ENSMUST00000086833 // Spp1 /// ENSMUST00000031243 // Spp1 /// ENSMUST00000112748 // Spp1 /// ENSMUST00000112746 // Spp1 /// ENSMUST00000145084 // Spp1 /// ENSMUST00000132457 // Spp1
10400254	-1.0975	9.02935	-16.6159	5.12566e-15	3.36873e-13	NM_177171 // Heatr5a /// ENSMUST00000040583 // Heatr5a
10582862	2.37	7.89419	16.6115	5.15699e-15	3.38306e-13	XR_387179 // Sp140 /// XM_001473524 // Gm2427 /// XR_389816 // LOC102633858 /// XM_006535879 // LOC100041877 /// NM_001013817 // Sp140 /// BC069971 // Sp140 /// ENSMUST00000080204 // Gm2427 /// ENSMUST00000080204 // Sp140 /// ENSMUST00000161497 // Gm2427 /// ENSMUST00000161497 // Sp140 /// ENSMUST00000159234 // Gm2427 /// ENSMUST00000159234 // Sp140 /// ENSMUST00000160010 // Gm7281
10593332	2.565	5.26129	16.5925	5.29467e-15	3.46698e-13	XM_006510045 // Bco2 /// XM_006510047 // Bco2 /// NM_133217 // Bco2 /// AJ290392 // Bco2 /// ENSMUST00000119103 // Bco2
10371607	1.73	9.63516	16.5843	5.3548e-15	3.49991e-13	XM_006514149 // Dram1 /// NM_027878 // Dram1 /// BC021433 // Dram1 /// ENSMUST00000156097 // Dram1 /// ENSMUST00000020249 // Dram1
10581378	1.8075	9.7	16.5811	5.37854e-15	3.50898e-13	XM_006530769 // Psmb10 /// NM_013640 // Psmb10 /// BC004730 // Psmb10 /// D85561 // Psmb10 /// U77784 // Psmb10 /// ENSMUST00000034369 // Psmb10
10499394	-1.8175	8.15387	-16.5771	5.40846e-15	3.52204e-13	NM_001002011 // Lmna /// ENSMUST00000029699 // Lmna
10436561	1.14	10.75	16.5685	5.4733e-15	3.55775e-13	AF170563 // Usp25 /// AK011798 // Usp25
10365426	1.5925	8.48903	16.5442	5.66132e-15	3.67324e-13	NM_011967 // Psma5 /// AF019661 // Psma5 /// BC010709 // Psma5 /// BC083342 // Psma5 /// BC108368 // Psma5 /// AK160530 // Psma5 /// ENSMUST00000079684 // Gm8394 /// ENSMUST00000090569 // Psma5 /// ENSMUST00000129708 // Psma5 /// ENSMUST00000122331 // Gm12989
10480145	-0.9425	10.9055	-16.5283	5.78756e-15	3.74832e-13	NM_009105 // Rsu1 /// BC003827 // Rsu1 /// ENSMUST00000028059 // Rsu1 /// ENSMUST00000114791 // Rsu1
10358389	-2.245	8.66419	-16.5231	5.82952e-15	3.76862e-13	NM_009061 // Rgs2 /// ENSMUST00000127206 // Rgs2
10448235	2.145	5.69871	16.5192	5.86164e-15	3.77566e-13	NM_177358 // Zfp945 /// NM_001110254 // Zfp945 /// ENSMUST00000160457 // Zfp945
10437364	-2.175	6.12323	-16.52	5.85456e-15	3.77566e-13	NM_009624 // Adcy9 /// NM_001291910 // Adcy9 /// U30602 // Adcy9 /// ENSMUST00000117801 // Adcy9 /// ENSMUST00000120080 // Adcy9 /// ENSMUST00000005719 // Adcy9
10450723	2.4425	7.14806	16.5031	5.99407e-15	3.84703e-13	NM_010395 // H2-T10 /// NR_046286 // H2-T10 /// NM_010399 // H2-T9 /// BC021751 // H2-T10 /// BC021760 // H2-T10 /// M35244 // H2-T10 /// M35246 // H2-T10 /// M35248 // H2-T9 /// ENSMUST00000174625 // H2-T10 /// ENSMUST00000174382 // H2-T10 /// ENSMUST00000166442 // H2-T10
10527547	-1.4375	7.67742	-16.5034	5.99171e-15	3.84703e-13	NM_025652 // Gtf3a /// ENSMUST00000146511 // Gtf3a
10589438	1.44	9.42	16.5018	6.00511e-15	3.84717e-13	M72414 // Map4 /// ENSMUST00000035055 // Map4
10461614	2.065	10.5616	16.4725	6.25504e-15	4.00007e-13	XM_006527381 // Ms4a6c /// XM_006527382 // Ms4a6c /// NM_028595 // Ms4a6c /// NM_001166376 // Ms4a6c /// AF237910 // Ms4a6c /// BC062247 // Ms4a6c /// ENSMUST00000165310 // Ms4a6c
10367822	1.4075	8.21742	16.4554	6.40592e-15	4.08921e-13	NM_026405 // Rab32 /// BC016409 // Rab32 /// BC055945 // Rab32 /// ENSMUST00000019974 // Rab32
10451395	-1.75	7.02839	-16.4521	6.43548e-15	4.10072e-13	XM_006525043 // Klc4 /// NM_029091 // Klc4 /// BC005746 // Klc4 /// AK189481 // Klc4 /// ENSMUST00000003642 // Klc4
10373519	-0.855	11.3058	-16.4473	6.47857e-15	4.12079e-13	XM_006544604 // LOC102641574 /// XM_006544729 // LOC102640707 /// XM_006534601 // LOC102635048 /// XR_381426 // LOC102635609 /// XR_381427 // LOC102635609 /// NM_009076 // Rpl12 /// BC018321 // Rpl12 /// BC075731 // Rpl12 /// BC081469 // Rpl12 /// BC090393 // Rpl12 /// L04280 // Rpl12 /// AK167761 // Rpl12 /// ENSMUST00000076703 // Rpl12 /// ENSMUST00000092011 // Gm16519 /// ENSMUST00000126610 //…
10601616	1.41	8.83419	16.4354	6.58734e-15	4.18249e-13	NM_172493 // Diap2 /// AY312280 // Diap2 /// AK153986 // Diap2 /// ENSMUST00000127577 // Diap2 /// ENSMUST00000143668 // Diap2 /// ENSMUST00000037854 // Diap2 /// ENSMUST00000167619 // Diap2
10477297	0.8825	7.94129	16.4285	6.65115e-15	4.21548e-13	NM_008444 // Kif3b /// BC065132 // Kif3b /// ENSMUST00000028977 // Kif3b
10596492	1.3425	8.26903	16.4268	6.66726e-15	4.21817e-13	NM_145619 // Parp3 /// AF368233 // Parp3 /// BC062204 // Parp3 /// ENSMUST00000067218 // Parp3 /// ENSMUST00000123555 // Parp3
10351400	-2.38	5.06935	-16.422	6.71216e-15	4.23904e-13	NM_175461 // Fam78b /// NM_001160261 // Fam78b /// NM_001160262 // Fam78b /// BC066094 // Fam78b /// BC132161 // Fam78b /// BC132525 // Fam78b /// ENSMUST00000156025 // Fam78b /// ENSMUST00000126198 // Fam78b /// ENSMUST00000122929 // Fam78b /// ENSMUST00000128373 // Fam78b /// ENSMUST00000165874 // Fam78b
10374068	1.0575	9.17387	16.3927	6.99232e-15	4.40814e-13	NM_001146308 // Dbnl /// NM_001146309 // Dbnl /// NM_013810 // Dbnl /// AY098595 // Dbnl /// BC046430 // Dbnl /// U58884 // Dbnl /// ENSMUST00000109845 // Dbnl /// ENSMUST00000020769 // Dbnl /// ENSMUST00000102928 // Dbnl
10437684	3.7975	5.13581	16.388	7.03914e-15	4.4298e-13	NM_013637 // Prm1 /// BC049599 // Prm1 /// BC059733 // Prm1 /// K02926 // Prm1 /// M27500 // Prm1 /// ENSMUST00000023144 // Prm1
10542885	1.62	7.97968	16.377	7.14828e-15	4.49053e-13	NM_001289661 // 2810474O19Rik /// NM_026054 // 2810474O19Rik /// NM_001289662 // 2810474O19Rik /// BC139435 // 2810474O19Rik /// BC139436 // 2810474O19Rik /// AK031797 // 2810474O19Rik /// ENSMUST00000130664 // 2810474O19Rik /// ENSMUST00000046689 // 2810474O19Rik /// ENSMUST00000100765 // 2810474O19Rik /// ENSMUST00000137983 // 2810474O19Rik
10465853	1.2675	9.76323	16.3742	7.17599e-15	4.49999e-13	NM_011504 // Stxbp3a /// NR_073559 // Stxbp3b /// BC062901 // Stxbp3a /// D30798 // Stxbp3a /// DQ083989 // Stxbp3b /// U19521 // Stxbp3a /// AK050247 // Stxbp3a /// ENSMUST00000090527 // Stxbp3b /// ENSMUST00000102621 // Stxbp3a /// ENSMUST00000138552 // Stxbp3a /// ENSMUST00000106596 // Stxbp3a
10461622	2.5275	9.79903	16.373	7.18866e-15	4.5e-13	NM_027209 // Ms4a6b /// AF237909 // Ms4a6b /// BC027425 // Ms4a6b /// ENSMUST00000163078 // Ms4a6b /// ENSMUST00000161157 // Ms4a6b /// ENSMUST00000025580 // Ms4a6b
10370766	-2.8175	7.23581	-16.3681	7.23748e-15	4.5226e-13	NM_010255 // Gamt /// BC049233 // Gamt /// AK217844 // Gamt /// ENSMUST00000105363 // Gamt
10386230	-1.45	8.47774	-16.3627	7.29317e-15	4.5494e-13	NM_022423 // Rnf187 /// AB030190 // Rnf187 /// BC072613 // Rnf187 /// AK188479 // Rnf187 /// AK189292 // Rnf187 /// AK219828 // Rnf187 /// ENSMUST00000094151 // Rnf187
10460771	3.0475	5.18548	16.3333	7.60037e-15	4.73273e-13	XM_006531819 // 1700123I01Rik /// NM_001165919 // 1700123I01Rik /// AK007250 // 1700123I01Rik /// ENSMUST00000025699 // 1700123I01Rik /// ENSMUST00000113528 // 1700123I01Rik
10472289	1.3975	9.31935	16.3313	7.62091e-15	4.73722e-13	XM_006499090 // Tank /// NM_011529 // Tank /// U59864 // Tank /// BC052685 // Tank /// ENSMUST00000112502 // Tank /// ENSMUST00000136688 // Tank /// ENSMUST00000145632 // Tank /// ENSMUST00000078074 // Tank
10358733	2.47	9.48226	16.3143	7.80515e-15	4.84328e-13	XM_006529268 // Rgl1 /// NM_016846 // Rgl1 /// AK173071 // Rgl1 /// BC017678 // Rgl1 /// ENSMUST00000111859 // Rgl1 /// ENSMUST00000027760 // Rgl1
10478890	1.9625	8.09677	16.3062	7.89459e-15	4.89025e-13	NM_001287739 // Cebpb /// NM_001287738 // Cebpb /// NM_009883 // Cebpb /// AB012278 // Cebpb /// M61007 // Cebpb /// ENSMUST00000070642 // Cebpb
10523451	-2.0975	8.84032	-16.3044	7.9148e-15	4.89424e-13	NM_013470 // Anxa3 /// BC090634 // Anxa3 /// BC141167 // Anxa3 /// AK169423 // Anxa3 /// ENSMUST00000031447 // Anxa3
10569429	-3.5275	7.06419	-16.2994	7.97072e-15	4.92026e-13	NM_009876 // Cdkn1c /// NM_001161624 // Cdkn1c /// ENSMUST00000167912 // Cdkn1c /// ENSMUST00000037287 // Cdkn1c
10604057	-2.24	5.58742	-16.2926	8.04668e-15	4.95854e-13	NM_001177323 // Sept6 /// NM_019942 // Sept6 /// ENSMUST00000060474 // Sept6
10495279	1.5425	8.73677	16.2701	8.30666e-15	5.10989e-13	NM_011967 // Psma5 /// ENSMUST00000090569 // Psma5
10383133	-1.8175	7.07387	-16.2515	8.52707e-15	5.23642e-13	NM_178743 // Slc26a11 /// AF345196 // Slc26a11 /// AK078545 // Slc26a11 /// ENSMUST00000050880 // Slc26a11 /// ENSMUST00000123634 // Slc26a11
10403897	2.75	4.12226	16.1895	9.30659e-15	5.69544e-13	ENSMUST00000158364 // Gm25605
10399478	-2.64	6.88935	-16.1756	9.4921e-15	5.79899e-13	XM_006514975 // Lpin1 /// XM_006514984 // Lpin1 /// XM_006514985 // Lpin1 /// XM_006514986 // Lpin1 /// NM_172950 // Lpin1 /// NM_015763 // Lpin1 /// NM_001130412 // Lpin1 /// AF180471 // Lpin1 /// ENSMUST00000111067 // Lpin1 /// ENSMUST00000067124 // Lpin1
10427131	4.2425	6.3971	16.1681	9.59292e-15	5.85053e-13	XM_006520887 // Soat2 /// NM_146064 // Soat2 /// AF078751 // Soat2 /// BC025931 // Soat2 /// ENSMUST00000023806 // Soat2
10348424	1.735	6.35129	16.1617	9.68062e-15	5.88383e-13	NM_133816 // Sh3bp4 /// BC012284 // Sh3bp4 /// ENSMUST00000066279 // Sh3bp4
10357436	-2.33	7.0771	-16.1623	9.6722e-15	5.88383e-13	NM_008567 // Mcm6 /// BC050886 // Mcm6 /// BC057584 // Mcm6 /// D86726 // Mcm6 /// AK195725 // Mcm6 /// AK203604 // Mcm6 /// ENSMUST00000027601 // Mcm6
10494122	1.215	6.95419	16.1582	9.72886e-15	5.90306e-13	BC075717 // Rfx5 /// ENSMUST00000137088 // Rfx5 /// ENSMUST00000140294 // Rfx5 /// ENSMUST00000140331 // Rfx5 /// ENSMUST00000107254 // Rfx5 /// ENSMUST00000145472 // Rfx5 /// ENSMUST00000148803 // Rfx5
10516266	1.735	7.56226	16.1447	9.91638e-15	6.00659e-13	NM_153159 // Zc3h12a /// BC036563 // Zc3h12a /// ENSMUST00000036188 // Zc3h12a
10506335	2.1925	6.46903	16.143	9.94086e-15	6.01117e-13	XM_006502855 // Pde4b /// AK149150 // Pde4b /// ENSMUST00000106911 // Pde4b /// ENSMUST00000173119 // Pde4b
10542040	2.4425	7.76161	16.1394	9.99095e-15	6.03121e-13	NM_181402 // Parp11 /// BC040269 // Parp11 /// AK133697 // Parp11 /// ENSMUST00000128470 // Parp11 /// ENSMUST00000144115 // Parp11 /// ENSMUST00000125364 // Parp11 /// ENSMUST00000112193 // Parp11 /// ENSMUST00000039680 // Parp11
10574137	2.685	8.74903	16.1198	1.02734e-14	6.19122e-13	XM_006531166 // Nlrc5 /// NM_001033207 // Nlrc5 /// FJ889356 // Nlrc5 /// ENSMUST00000053085 // Nlrc5
10358757	1.38	8.28323	16.1146	1.03495e-14	6.21602e-13	NM_001160256 // Smg7 /// NM_001160257 // Smg7 /// NM_001005507 // Smg7 /// BC082789 // Smg7 /// ENSMUST00000073441 // Smg7 /// ENSMUST00000043560 // Smg7 /// ENSMUST00000111836 // Smg7
10495285	-3.2075	6.36129	-16.1148	1.03466e-14	6.21602e-13	NM_001271599 // Sort1 /// NM_019972 // Sort1 /// AF175279 // Sort1 /// BC056343 // Sort1 /// ENSMUST00000102632 // Sort1
10509601	1.6725	6.77774	16.1086	1.04371e-14	6.2533e-13	NM_029857 // Tmco4 /// AK054337 // Tmco4 /// AK148086 // Tmco4 /// ENSMUST00000043042 // Tmco4 /// ENSMUST00000050949 // Tmco4 /// ENSMUST00000124835 // Tmco4 /// ENSMUST00000123636 // Tmco4
10449236	-2.155	5.25	-16.108	1.04468e-14	6.2533e-13	NM_019731 // Nme4 /// AF153451 // Nme4 /// AF288690 // Nme4 /// BC027277 // Nme4 /// ENSMUST00000025007 // Nme4
10526085	1.7675	7.47871	16.1058	1.04784e-14	6.26167e-13	ENSMUST00000083370 // Gm23245
10432527	-2.15	8.04581	-16.1014	1.0545e-14	6.28308e-13	BC043059 // Cers5 /// ENSMUST00000109035 // Cers5 /// ENSMUST00000176248 // Cers5
10447084	-2.8725	7.2071	-16.1011	1.05496e-14	6.28308e-13	XM_006524390 // Galm /// NM_176963 // Galm /// ENSMUST00000039205 // Galm
10438340	-1.655	9.30452	-16.0855	1.07854e-14	6.41281e-13	NM_007744 // Comt /// NM_001111063 // Comt /// NM_001111062 // Comt /// AF076156 // Comt /// BC010402 // Comt /// AK206856 // Comt /// ENSMUST00000115609 // Comt /// ENSMUST00000000335 // Comt /// ENSMUST00000165430 // Comt /// ENSMUST00000185030 // Comt /// ENSMUST00000183626 // Comt
10347921	2.9175	6.44871	16.0656	1.10962e-14	6.57906e-13	ENSMUST00000162353 // A530040E14Rik /// ENSMUST00000093501 // A530040E14Rik /// ENSMUST00000162453 // A530040E14Rik /// ENSMUST00000159087 // A530040E14Rik /// ENSMUST00000161150 // A530040E14Rik
10355050	-1.4675	8.08581	-16.0652	1.1102e-14	6.57906e-13	XM_006496322 // Raph1 /// NM_001045513 // Raph1 /// ENSMUST00000140485 // Raph1
10489065	-1.4825	7.89774	-16.0552	1.12613e-14	6.66232e-13	NM_180956 // Ndrg3 /// NM_013865 // Ndrg3 /// AB033922 // Ndrg3 /// BC018504 // Ndrg3 /// ENSMUST00000069600 // Ndrg3 /// ENSMUST00000072298 // Ndrg3
10400357	1.125	7.89645	16.0492	1.13579e-14	6.70588e-13	NM_013815 // Baz1a /// BC065123 // Baz1a /// ENSMUST00000173433 // Baz1a /// ENSMUST00000038926 // Baz1a
10400030	-1.9525	5.68613	-16.0483	1.13726e-14	6.70588e-13	XM_006515164 // Bzw2 /// NM_025840 // Bzw2 /// AB244988 // Bzw2 /// BC013060 // Bzw2 /// ENSMUST00000020856 // Bzw2
10432176	2.8325	6.14419	16.0349	1.15915e-14	6.82364e-13	NR_106171 // Mir1291 /// NR_034051 // Snora34 /// ENSMUST00000083402 // Snora34
10383012	1.8075	7.83613	16.0212	1.18205e-14	6.94693e-13	XM_006534366 // Pgs1 /// XR_388543 // Pgs1 /// NM_133757 // Pgs1 /// BC151089 // Pgs1 /// BC151185 // Pgs1 /// AK163967 // Pgs1 /// ENSMUST00000132676 // Pgs1 /// ENSMUST00000017859 // Pgs1
10398693	1.5575	6.91677	16.0146	1.1932e-14	6.99353e-13	NR_033168 // Snora28 /// AK160879 // Eif5 /// ENSMUST00000082559 // Snora28
10434248	-1.46	5.91161	-16.0142	1.19391e-14	6.99353e-13	NM_001033164 // 2510002D24Rik /// ENSMUST00000055413 // 2510002D24Rik
10461162	2.3525	9.28677	16.0088	1.20303e-14	7.03472e-13	NR_004445 // Snord22 /// AK051045 // Snhg1 /// ENSMUST00000083153 // Snord22 /// ENSMUST00000180819 // Snhg1 /// ENSMUST00000181422 // Snhg1
10459844	-1.725	5.78258	-16.0078	1.2049e-14	7.03472e-13	XM_006526432 // Haus1 /// XM_006526433 // Haus1 /// NM_146089 // Haus1 /// BC024400 // Haus1 /// ENSMUST00000048192 // Haus1
10530151	1.5725	7.23065	16.0002	1.218e-14	7.09954e-13	XM_006503858 // Tlr6 /// AB020808 // Tlr6
10435457	1.8025	8.9571	15.9878	1.23977e-14	7.21463e-13	NM_030253 // Parp9 /// BC070466 // Parp9 /// ENSMUST00000114878 // Parp9
10389143	2.13	9.57419	15.974	1.26442e-14	7.34601e-13	NM_181545 // Slfn8 /// NM_001167743 // Slfn8 /// AY261798 // Slfn8 /// BC024709 // Slfn8 /// ENSMUST00000038141 // Slfn8 /// ENSMUST00000108152 // Slfn8
10444068	1.08	11.5077	15.9636	1.2833e-14	7.44357e-13	NM_001025313 // Tapbp /// NM_009318 // Tapbp /// ENSMUST00000025161 // Tapbp /// ENSMUST00000172888 // Tapbp
10438585	-2.165	6.53258	-15.96	1.29009e-14	7.47074e-13	NM_025693 // Tmem41a /// NR_037773 // Tmem41a /// BC019770 // Tmem41a /// AK160292 // Tmem41a /// AK214562 // Tmem41a /// ENSMUST00000023562 // Tmem41a
10527638	-1.7275	10.6681	-15.954	1.3012e-14	7.52284e-13	NM_009663 // Alox5ap /// BC026209 // Alox5ap /// ENSMUST00000130144 // Alox5ap /// ENSMUST00000071130 // Alox5ap
10531529	-0.9575	8.82032	-15.9515	1.30575e-14	7.53691e-13	NM_178854 // Cnot6l /// NM_001285514 // Cnot6l /// NM_144910 // Cnot6l /// NM_001285511 // Cnot6l /// AK031245 // Cnot6l /// ENSMUST00000155901 // Cnot6l /// ENSMUST00000036646 // Cnot6l /// ENSMUST00000152490 // Cnot6l /// ENSMUST00000113005 // Cnot6l
10597413	-2.205	9.06516	-15.934	1.33904e-14	7.71653e-13	NM_019922 // Crtap /// BC049890 // Crtap /// AK198132 // Crtap /// ENSMUST00000084881 // Crtap /// ENSMUST00000151377 // Crtap
10487906	1.0775	10.1929	15.9219	1.36236e-14	7.83821e-13	NM_018824 // Slc23a2 /// AK122227 // Slc23a2 /// AY004874 // Slc23a2 /// BC050823 // Slc23a2 /// ENSMUST00000028815 // Slc23a2
10461369	-1.3	8.96032	-15.9184	1.36931e-14	7.85279e-13	NM_001039959 // Ahnak /// NM_009643 // Ahnak /// NM_001286518 // Ahnak /// NR_104460 // Ahnak /// AK045184 // Ahnak /// ENSMUST00000092955 // Ahnak /// ENSMUST00000092956 // Ahnak
10366026	-1.535	7.30355	-15.9192	1.36763e-14	7.85279e-13	NM_027740 // Poc1b /// BC050888 // Poc1b /// BC145801 // Poc1b /// ENSMUST00000020113 // Poc1b /// ENSMUST00000159228 // Poc1b /// ENSMUST00000159990 // Poc1b
10387890	1.05	10.7326	15.9149	1.37621e-14	7.87963e-13	NM_023158 // Cxcl16 /// ENSMUST00000019064 // Cxcl16 /// ENSMUST00000126391 // Cxcl16
10511755	-1.7475	9.98452	-15.9007	1.40453e-14	8.02883e-13	NM_001276292 // Wwp1 /// NM_177327 // Wwp1 /// NR_074089 // Wwp1 /// NR_074090 // Wwp1 /// BC150812 // Wwp1 /// ENSMUST00000108246 // Wwp1 /// ENSMUST00000035982 // Wwp1
10574342	1.485	9.37452	15.8949	1.41625e-14	8.08285e-13	NM_133954 // Usb1 /// BC016418 // Usb1 /// ENSMUST00000034245 // Usb1 /// ENSMUST00000145060 // Usb1
10368289	-2.8	5.30323	-15.8884	1.4294e-14	8.14483e-13	XM_006512598 // Enpp1 /// NM_008813 // Enpp1 /// BC050011 // Enpp1 /// J02700 // Enpp1 /// ENSMUST00000105520 // Enpp1 /// ENSMUST00000039882 // Enpp1
10554549	1.6075	7.05097	15.8844	1.43767e-14	8.17887e-13	XM_006540980 // Whamm /// XM_006540984 // Whamm /// BC042749 // Whamm /// AK080911 // Whamm
10374908	-1.0225	10.3032	-15.8812	1.44427e-14	8.20325e-13	NM_194053 // Rtn4 /// NM_194054 // Rtn4 /// NM_194052 // Rtn4 /// AY102281 // Rtn4 /// AY102282 // Rtn4 /// AY102284 // Rtn4 /// AY114153 // Rtn4 /// ENSMUST00000102843 // Rtn4 /// ENSMUST00000102842 // Rtn4 /// ENSMUST00000078830 // Rtn4 /// ENSMUST00000170731 // Rtn4
10421774	2.0075	7.78484	15.8795	1.44797e-14	8.2112e-13	XM_006519162 // Dgkh /// XM_006519169 // Dgkh /// XM_006519171 // Dgkh /// XM_006519172 // Dgkh /// XM_006519173 // Dgkh
10452316	2.8225	11.25	15.8783	1.4504e-14	8.21187e-13	NM_009778 // C3 /// BC043338 // C3 /// K02782 // C3 /// ENSMUST00000024988 // C3
10523156	2.6925	7.15903	15.8677	1.47256e-14	8.32406e-13	NM_009140 // Cxcl2 /// BC119511 // Cxcl2 /// BC119512 // Cxcl2 /// ENSMUST00000075433 // Cxcl2
10494889	-1.9875	5.22484	-15.8547	1.5005e-14	8.46852e-13	NM_177857 // Dennd2c /// BC060666 // Dennd2c /// ENSMUST00000172288 // Dennd2c
10550638	1.95	5.23129	15.8342	1.54542e-14	8.70823e-13	NM_013648 // Rtn2 /// AF038538 // Rtn2 /// BC031370 // Rtn2 /// AK165915 // Rtn2 /// ENSMUST00000032559 // Rtn2
10363350	1.29	9.38742	15.8131	1.59303e-14	8.96228e-13	XM_006513341 // P4ha1 /// XR_380367 // P4ha1 /// NM_011030 // P4ha1 /// BC009654 // P4ha1 /// ENSMUST00000009789 // P4ha1 /// ENSMUST00000092512 // P4ha1 /// ENSMUST00000105466 // P4ha1
10541307	3.1675	9.86258	15.805	1.61186e-14	9.05394e-13	NM_011909 // Usp18 /// AF069502 // Usp18 /// BC138562 // Usp18 /// BC138577 // Usp18 /// ENSMUST00000032198 // Usp18
10455954	4.1	9.11097	15.7842	1.66085e-14	9.3009e-13	NM_001033767 // Gm4951 /// ENSMUST00000031549 // Gm4951
10443949	-1.8575	6.70226	-15.7842	1.66106e-14	9.3009e-13	NM_172619 // Adamts10 /// NR_037707 // Adamts10 /// NR_037708 // Adamts10 /// ENSMUST00000173931 // Adamts10 /// ENSMUST00000087623 // Adamts10 /// ENSMUST00000173241 // Adamts10 /// ENSMUST00000174170 // Adamts10 /// ENSMUST00000173030 // Adamts10
10602840	-0.9825	9.3529	-15.7809	1.66895e-14	9.3304e-13	NM_001135727 // Sh3kbp1 /// AK038540 // Sh3kbp1 /// ENSMUST00000112456 // Sh3kbp1 /// ENSMUST00000073094 // Sh3kbp1 /// ENSMUST00000150433 // Sh3kbp1
10429564	4.92	8.54419	15.7747	1.68389e-14	9.3991e-13	NM_001271446 // Ly6a /// NM_001271417 // Ly6a /// NM_010738 // Ly6a /// NM_001271418 // Ly6a /// NM_001271419 // Ly6a /// NM_001271416 // Ly6a /// BC002070 // Ly6a /// M18184 // Ly6a /// ENSMUST00000023248 // Ly6a
10381872	1.5025	7.55806	15.7351	1.78327e-14	9.93825e-13	NM_001294331 // Tlk2 /// AF045252 // Tlk2 /// ENSMUST00000106939 // Tlk2
10574133	2.6675	6.97806	15.7226	1.81567e-14	1.0103e-12	XM_006531166 // Nlrc5 /// NM_001033207 // Nlrc5 /// FJ889356 // Nlrc5 /// ENSMUST00000053085 // Nlrc5
10504763	-1.955	5.84194	-15.7029	1.86847e-14	1.03805e-12	NM_172693 // Galnt12 /// AB175680 // Galnt12 /// BC056425 // Galnt12 /// ENSMUST00000045041 // Galnt12 /// ENSMUST00000107744 // Galnt12
10456717	2.2125	7.84355	15.6984	1.88062e-14	1.04317e-12	NR_028552 // Snord58b /// ENSMUST00000083919 // Gm22354 /// ENSMUST00000082937 // Snord58b
10533844	1.275	7.06613	15.694	1.89271e-14	1.04824e-12	NM_030259 // Rilpl2 /// BC003324 // Rilpl2 /// AK133760 // Rilpl2 /// ENSMUST00000031347 // Rilpl2
10393970	-2.9975	6.31484	-15.6915	1.89963e-14	1.05044e-12	NM_007988 // Fasn /// ENSMUST00000055655 // Fasn
10384782	2.6175	8.46935	15.6903	1.90288e-14	1.0506e-12	XM_006514801 // Vrk2 /// NM_027260 // Vrk2 /// NM_001252447 // Vrk2 /// AF513620 // Vrk2 /// BC013520 // Vrk2 /// ENSMUST00000109504 // Vrk2 /// ENSMUST00000078362 // Vrk2
10375515	2.7575	7.77	15.6764	1.94166e-14	1.07035e-12	NM_008330 // Ifi47 /// NM_010999 // Olfr56 /// NM_001271677 // Ifi47 /// NM_001271676 // Ifi47 /// BC001986 // Ifi47 /// BC009131 // Ifi47 /// BC141219 // Olfr56 /// BC147437 // Olfr56 /// AK133471 // Olfr56 /// ENSMUST00000102785 // Olfr56 /// ENSMUST00000056759 // Olfr56 /// ENSMUST00000179282 // Olfr56 /// ENSMUST00000109202 // Ifi47 /// ENSMUST00000046704 // Ifi47
10451123	-1.4425	6.60387	-15.6712	1.95622e-14	1.07671e-12	NM_001199113 // Slc29a1 /// NM_001199115 // Slc29a1 /// NM_001199116 // Slc29a1 /// NM_022880 // Slc29a1 /// NM_001199114 // Slc29a1 /// AF131212 // Slc29a1 /// BC004828 // Slc29a1 /// BC006812 // Slc29a1 /// ENSMUST00000163492 // Slc29a1 /// ENSMUST00000171847 // Slc29a1 /// ENSMUST00000167692 // Slc29a1 /// ENSMUST00000064889 // Slc29a1 /// ENSMUST00000097317 // Slc29a1 /// ENSMUST00000166119 /…
10345675	-3.0875	5.90806	-15.6474	2.02527e-14	1.11299e-12	NM_008719 // Npas2 /// BC109166 // Npas2 /// U77969 // Npas2 /// ENSMUST00000056815 // Npas2
10374934	1.2975	8.78484	15.6366	2.05735e-14	1.1278e-12	NM_134013 // Psme4 /// ENSMUST00000041231 // Psme4
10441436	-1.6325	8.44161	-15.6362	2.05856e-14	1.1278e-12	NM_025664 // Snx9 /// BC014814 // Snx9 /// ENSMUST00000002436 // Snx9
10391914	1.81	7.06226	15.6304	2.07597e-14	1.13559e-12	NM_001205236 // Arhgap27 /// NM_183288 // Arhgap27 /// BC138292 // Arhgap27 /// BC138293 // Arhgap27 /// ENSMUST00000116102 // Arhgap27 /// ENSMUST00000092557 // Arhgap27
10465342	-2.7	6.27032	-15.6245	2.09387e-14	1.14362e-12	NM_028454 // Tm7sf2 /// AF480070 // Tm7sf2 /// BC014769 // Tm7sf2 /// ENSMUST00000159084 // Tm7sf2 /// ENSMUST00000025713 // Tm7sf2 /// ENSMUST00000113543 // Tm7sf2 /// ENSMUST00000161090 // Tm7sf2 /// ENSMUST00000161718 // Tm7sf2
10490632	2.6125	8.65323	15.6211	2.10418e-14	1.14749e-12	NM_183162 // Helz2 /// AB201714 // Helz2 /// AK173259 // Helz2 /// BC052532 // Helz2 /// ENSMUST00000094203 // Helz2 /// ENSMUST00000121484 // Helz2 /// ENSMUST00000149417 // Helz2 /// ENSMUST00000108831 // Helz2
10377429	2.585	5.98742	15.5885	2.20667e-14	1.1997e-12	XR_394283 // LOC102638974 /// XR_394284 // LOC102638974 /// XR_381283 // LOC102638974 /// NR_028566 // Snord118 /// ENSMUST00000082965 // Snord118 /// ENSMUST00000082783 // Gm24208
10399428	2.585	5.98742	15.5885	2.20667e-14	1.1997e-12	XR_394283 // LOC102638974 /// XR_394284 // LOC102638974 /// XR_381283 // LOC102638974 /// NR_028566 // Snord118 /// ENSMUST00000082965 // Snord118 /// ENSMUST00000082783 // Gm24208
10545751	-1.4175	8.35194	-15.5785	2.23926e-14	1.21556e-12	XM_006505886 // Tex261 /// XM_006505887 // Tex261 /// NM_009357 // Tex261 /// BC003802 // Tex261 /// DQ545377 // Tex261 /// AK188173 // Tex261 /// ENSMUST00000014892 // Tex261 /// ENSMUST00000125614 // Tex261 /// ENSMUST00000137773 // Tex261
10504849	-1.1575	7.27161	-15.5676	2.27496e-14	1.23306e-12	NM_026343 // Stx17 /// BC028639 // Stx17 /// ENSMUST00000107721 // Stx17 /// ENSMUST00000153502 // Stx17 /// ENSMUST00000107720 // Stx17 /// ENSMUST00000064765 // Stx17
10493114	-2.75	4.57226	-15.5367	2.38026e-14	1.28817e-12	NM_016701 // Nes /// AF076623 // Nes /// BC060693 // Nes /// BC062893 // Nes /// AK012622 // Nes /// ENSMUST00000090973 // Nes /// ENSMUST00000159830 // Nes /// ENSMUST00000160694 // Nes
10416004	-2.6825	4.89581	-15.5325	2.39475e-14	1.29404e-12	NM_199029 // Zfp395 /// ENSMUST00000066994 // Zfp395
10372781	1.2225	10.4942	15.5295	2.40545e-14	1.29785e-12	XM_006514228 // Irak3 /// XM_006514229 // Irak3 /// NM_028679 // Irak3 /// AK028436 // Irak3 /// ENSMUST00000020448 // Irak3 /// ENSMUST00000145665 // Irak3
10462683	2.2825	7.85097	15.5269	2.41451e-14	1.30076e-12	XM_006527433 // Pcgf5
10450682	1.3425	10.3481	15.5231	2.42802e-14	1.30409e-12	XM_006523703 // H2-T23 /// NM_010398 // H2-T23 /// AF057279 // H2-T23 /// AF082510 // H2-T23 /// AB359230 // H2-T23 /// BC099472 // H2-T23 /// ENSMUST00000174161 // C920025E04Rik /// ENSMUST00000174161 // H2-T23 /// ENSMUST00000102678 // C920025E04Rik /// ENSMUST00000102678 // H2-T23 /// ENSMUST00000174839 // C920025E04Rik /// ENSMUST00000174839 // H2-T23
10401028	-1.85	8.19581	-15.5238	2.42553e-14	1.30409e-12	NM_030750 // Sgpp1 /// BC037592 // Sgpp1 /// ENSMUST00000021450 // Sgpp1
10502042	1.18	7.90581	15.5121	2.46767e-14	1.32338e-12	NM_027808 // Alpk1 /// AK173191 // Alpk1 /// ENSMUST00000160586 // Alpk1 /// ENSMUST00000029662 // Alpk1
10490370	1.0375	9.50323	15.5077	2.4834e-14	1.32982e-12	NM_001289476 // Psma7 /// NM_011969 // Psma7 /// AF019662 // Psma7 /// BC008222 // Psma7 /// BC014752 // Psma7 /// ENSMUST00000129529 // Psma7 /// ENSMUST00000126021 // Psma7 /// ENSMUST00000029082 // Psma7
10516966	1.725	10.9471	15.5061	2.4894e-14	1.33103e-12	BC013712 // Themis2 /// ENSMUST00000045154 // Themis2
10411019	2.2525	6.08323	15.4986	2.51679e-14	1.34365e-12	XM_006517544 // Msh3 /// XM_006517545 // Msh3 /// NM_010829 // Msh3 /// BC040784 // Msh3 /// M80360 // Msh3 /// BC025063 // Msh3 /// AK161430 // Msh3 /// ENSMUST00000022220 // Msh3
10583056	-3.275	10.8139	-15.4934	2.53593e-14	1.35184e-12	NM_008605 // Mmp12 /// BC019135 // Mmp12 /// AK089295 // Mmp12 /// AK169965 // Mmp12 /// AK171435 // Mmp12 /// ENSMUST00000005950 // Mmp12 /// ENSMUST00000065079 // Mmp12 /// ENSMUST00000148005 // Mmp12 /// ENSMUST00000127722 // Mmp12
10346783	-4.15	7.4871	-15.4922	2.54039e-14	1.35219e-12	NM_007642 // Cd28 /// M34563 // Cd28 /// AK041322 // Cd28 /// ENSMUST00000027165 // Cd28 /// ENSMUST00000153207 // Cd28
10534679	1.5475	7.99452	15.4788	2.5911e-14	1.37712e-12	NM_201373 // Trim56 /// BC045615 // Trim56 /// ENSMUST00000054384 // Trim56
10557326	1.735	9.19806	15.435	2.76329e-14	1.46644e-12	NM_001008700 // Il4ra /// BC112911 // Il4ra /// M27959 // Il4ra /// M27960 // Il4ra /// M29854 // Il4ra /// AK149603 // Il4ra /// ENSMUST00000033004 // Il4ra
10603551	0.7875	12.2539	15.4321	2.77499e-14	1.47045e-12	NM_007807 // Cybb /// ENSMUST00000015484 // Cybb
10523647	1.17	9.85258	15.4299	2.78397e-14	1.47302e-12	XM_006534801 // Aff1 /// NM_133919 // Aff1 /// NM_001080798 // Aff1 /// AF074266 // Aff1 /// AY749168 // Aff1 /// BC131665 // Aff1 /// AK082878 // Aff1 /// ENSMUST00000054979 // Aff1 /// ENSMUST00000153165 // Aff1 /// ENSMUST00000126335 // Aff1 /// ENSMUST00000031256 // Aff1
10363346	1.8875	7.15129	15.4073	2.87828e-14	1.51615e-12	NM_172939 // Sowahc /// ENSMUST00000182161 // Sowahc
10511679	-1.48	6.8771	-15.4076	2.87702e-14	1.51615e-12	NM_026172 // Decr1 /// BC046972 // Decr1 /// ENSMUST00000029877 // Decr1
10511258	-1.8425	6.54742	-15.4013	2.90365e-14	1.52725e-12	NM_026125 // Fam132a /// BC026939 // Fam132a /// ENSMUST00000024338 // Fam132a
10547894	-2.8625	6.21419	-15.3945	2.93299e-14	1.5404e-12	NM_013488 // Cd4 /// BC039137 // Cd4 /// X04836 // Cd4 /// ENSMUST00000024044 // Cd4
10430931	-1.33	9.37613	-15.3865	2.96766e-14	1.55632e-12	NM_028728 // Nfam1 /// NM_001271412 // Nfam1 /// NM_001271413 // Nfam1 /// NM_001271414 // Nfam1 /// NM_001271411 // Nfam1 /// BC150488 // Nfam1 /// ENSMUST00000109503 // Nfam1 /// ENSMUST00000100377 // Nfam1 /// ENSMUST00000023076 // Nfam1
10545001	1.5775	6.72645	15.3845	2.97667e-14	1.55645e-12	NM_175523 // Ppm1k /// BC092238 // Ppm1k /// BC138473 // Ppm1k /// BC138474 // Ppm1k /// ENSMUST00000042766 // Ppm1k
10370708	-1.59	7.99226	-15.3846	2.97595e-14	1.55645e-12	NM_025554 // Polr2e /// BC026842 // Polr2e /// BC037681 // Polr2e /// BC045521 // Polr2e /// ENSMUST00000147507 // Polr2e /// ENSMUST00000143438 // Polr2e /// ENSMUST00000004786 // Polr2e /// ENSMUST00000131743 // Polr2e /// ENSMUST00000152843 // Polr2e
10404885	-2.395	4.98	-15.3811	2.99156e-14	1.56194e-12	NM_025508 // Gmpr /// BC010827 // Gmpr /// ENSMUST00000000260 // Gmpr
10581027	-1.065	10.9552	-15.3798	2.99729e-14	1.56264e-12	NM_007475 // Rplp0 /// NR_033602 // Gm5779 /// BC003833 // Rplp0 /// BC011106 // Rplp0 /// BC011291 // Rplp0 /// BC082775 // Gm5779 /// BC087887 // Rplp0 /// BC089496 // Rplp0 /// BC099384 // Rplp0 /// ENSMUST00000076373 // Gm8730 /// ENSMUST00000086519 // Rplp0 /// ENSMUST00000156359 // Rplp0 /// ENSMUST00000180422 // Gm9625 /// ENSMUST00000122125 // Rplp0-ps1 /// ENSMUST00000121456 // Gm14165
10574100	2.3825	8.50194	15.3739	3.02339e-14	1.57384e-12	NM_001033207 // Nlrc5 /// FJ889356 // Nlrc5 /// ENSMUST00000053085 // Nlrc5
10581448	-1.89	8.36452	-15.373	3.02764e-14	1.57384e-12	NR_028478 // Snora75 /// AK089165 // Dpep2 /// ENSMUST00000150001 // Dpep2 /// ENSMUST00000149057 // Dpep2 /// ENSMUST00000082903 // Snora75 /// ENSMUST00000083297 // Gm22972
10395252	1.4125	7.41226	15.3681	3.04955e-14	1.58291e-12	NM_001162903 // Ccdc71l /// ENSMUST00000172332 // Ccdc71l
10450369	2.55	7.06581	15.3548	3.11019e-14	1.61204e-12	NM_010479 // Hspa1a /// BC054782 // Hspa1a /// ENSMUST00000087328 // Hspa1a
10584700	-1.2475	7.70613	-15.3441	3.15932e-14	1.63512e-12	XM_006509993 // Dpagt1 /// NM_007875 // Dpagt1 /// BC010474 // Dpagt1 /// AK008317 // Dpagt1 /// AK164129 // Dpagt1 /// ENSMUST00000054708 // Dpagt1
10557459	-1.0025	10.0513	-15.3422	3.16844e-14	1.63746e-12	NM_011952 // Mapk3 /// BC029712 // Mapk3 /// ENSMUST00000050201 // Mapk3 /// ENSMUST00000057669 // Mapk3
10568785	2.2575	8.55581	15.3388	3.1844e-14	1.64332e-12	NM_009760 // Bnip3 /// ENSMUST00000106112 // Bnip3
10396193	1.115	9.94129	15.3372	3.19213e-14	1.64492e-12	NM_011184 // Psma3 /// AF055983 // Psma3 /// AF060089 // Psma3 /// BC091743 // Psma3 /// AK169577 // Psma3 /// ENSMUST00000160027 // Psma3 /// ENSMUST00000160683 // Psma3 /// ENSMUST00000162626 // Psma3 /// ENSMUST00000162851 // Psma3 /// ENSMUST00000071704 // Psma3 /// ENSMUST00000163035 // Psma3
10396671	-1.6625	6.43871	-15.3143	3.30216e-14	1.69916e-12	NM_153804 // Plekhg3 /// BC096443 // Plekhg3 /// AK080928 // Plekhg3 /// ENSMUST00000075249 // Plekhg3
10560237	-2.12	7.52129	-15.299	3.37768e-14	1.7355e-12	XM_006540049 // C5ar2 /// XM_006540050 // C5ar2 /// XM_006540051 // C5ar2 /// XM_006540052 // C5ar2 /// XM_006540053 // C5ar2 /// NM_176912 // C5ar2 /// NM_001146005 // C5ar2 /// BC137941 // C5ar2 /// BC145834 // C5ar2 /// ENSMUST00000098792 // C5ar2 /// ENSMUST00000171425 // C5ar2 /// ENSMUST00000116763 // Gm26473
10587818	-2.2925	5.77355	-15.2966	3.38968e-14	1.73916e-12	NM_178711 // Plscr4 /// AK035878 // Plscr4 /// ENSMUST00000034941 // Plscr4 /// ENSMUST00000143866 // Plscr4
10443561	1.2225	9.30258	15.2862	3.44218e-14	1.76167e-12	NM_028791 // Cmtr1 /// ENSMUST00000024816 // Cmtr1
10424126	-2.6625	6.46871	-15.286	3.44347e-14	1.76167e-12	NM_145470 // Deptor /// ENSMUST00000096433 // Deptor
10364950	2.41	10.2161	15.2826	3.46058e-14	1.76788e-12	NM_008655 // Gadd45b /// BC023815 // Gadd45b /// ENSMUST00000015456 // Gadd45b
10524631	4.225	8.68935	15.2783	3.48292e-14	1.77674e-12	NM_145209 // Oasl1 /// ENSMUST00000031540 // Oasl1 /// ENSMUST00000112143 // Oasl1
10413047	-2.59	8.62484	-15.2724	3.51366e-14	1.78985e-12	NM_008873 // Plau /// BC120709 // Plau /// BC120713 // Plau /// ENSMUST00000022368 // Plau
10583669	1.815	8.83419	15.2483	3.64152e-14	1.85233e-12	NM_001198794 // AB124611 /// NM_206536 // AB124611 /// AB124611 // AB124611 /// AB124612 // AB124611 /// ENSMUST00000086361 // AB124611 /// ENSMUST00000173769 // AB124611 /// ENSMUST00000076326 // AB124611
10456346	-1.2325	8.16677	-15.2429	3.67071e-14	1.86451e-12	NM_025468 // Sec11c /// BC037187 // Sec11c /// AK003027 // Sec11c /// ENSMUST00000025394 // Sec11c /// ENSMUST00000126432 // Sec11c /// ENSMUST00000153193 // Sec11c /// ENSMUST00000139538 // Sec11c
10519555	-1.785	7.40226	-15.2382	3.69632e-14	1.87484e-12	NM_011075 // Abcb1b /// BC141363 // Abcb1b /// BC150811 // Abcb1b /// M14757 // Abcb1b /// AK030328 // Abcb1b /// ENSMUST00000009058 // Abcb1b
10414659	2.22	7.86839	15.2301	3.74112e-14	1.89486e-12	NR_028552 // Snord58b /// ENSMUST00000083919 // Gm22354 /// ENSMUST00000082937 // Snord58b
10347481	-2.605	6.69839	-15.2228	3.78213e-14	1.91291e-12	XM_006495607 // Cyp27a1 /// NM_024264 // Cyp27a1 /// BC055028 // Cyp27a1 /// ENSMUST00000027356 // Cyp27a1
10578521	-1.4525	6.16613	-15.212	3.84353e-14	1.9412e-12	XM_006509243 // Snx25 /// NM_207213 // Snx25 /// AY601646 // Snx25 /// BC054725 // Snx25 /// ENSMUST00000110378 // Snx25 /// ENSMUST00000041582 // Snx25 /// ENSMUST00000176410 // Snx25 /// ENSMUST00000170416 // Snx25
10534570	1.775	7.50323	15.2088	3.86164e-14	1.94758e-12	NM_178751 // Orai2 /// BC042668 // Orai2 /// BC066070 // Orai2 /// AK087038 // Orai2 /// ENSMUST00000041048 // Orai2
10458245	2.7675	3.48871	15.2063	3.87609e-14	1.9521e-12	ENSMUST00000083970 // Gm26109
10601993	2.6575	6.00419	15.1929	3.95449e-14	1.98596e-12	NM_175326 // D330045A20Rik /// BC112416 // D330045A20Rik /// BC113128 // D330045A20Rik /// ENSMUST00000046763 // D330045A20Rik /// ENSMUST00000113030 // D330045A20Rik
10511694	1.8275	7.61032	15.1938	3.94907e-14	1.98596e-12	NM_145950 // Osgin2 /// ENSMUST00000037198 // Osgin2
10466410	2.8725	7.85	15.1907	3.96762e-14	1.98974e-12	XM_006526571 // Psat1 /// NM_001205339 // Psat1 /// NM_177420 // Psat1 /// AF259674 // Psat1 /// BC004827 // Psat1 /// BC005657 // Psat1 /// ENSMUST00000025542 // Psat1 /// ENSMUST00000162053 // Psat1 /// ENSMUST00000161707 // Psat1
10385941	1.55	9.20323	15.1869	3.99018e-14	1.99824e-12	XM_006533846 // Tnip1 /// NM_001199275 // Tnip1 /// NM_001199276 // Tnip1 /// NM_021327 // Tnip1 /// NM_001271455 // Tnip1 /// NM_001271456 // Tnip1 /// BC008186 // Tnip1 /// BC008665 // Tnip1 /// AK217156 // Tnip1 /// ENSMUST00000124304 // Tnip1 /// ENSMUST00000102730 // Tnip1 /// ENSMUST00000018482 // Tnip1 /// ENSMUST00000108886 // Tnip1 /// ENSMUST00000102731 // Tnip1 /// ENSMUST00000108885 /…
10513008	2.6025	6.77419	15.1767	4.05112e-14	2.0259e-12	NM_010637 // Klf4 /// BC091737 // Klf4 /// U20344 // Klf4 /// U70662 // Klf4 /// ENSMUST00000107619 // Klf4
10586168	1.7475	9.84968	15.1713	4.08411e-14	2.03667e-12	NR_028548 // Snord16a /// ENSMUST00000083895 // Snord16a /// ENSMUST00000083425 // Gm23136
10414537	-2.435	6.18935	-15.1714	4.08334e-14	2.03667e-12	NM_001161731 // Ang /// NM_021472 // Rnase4 /// BC066843 // Rnase4 /// AK076504 // Rnase4 /// ENSMUST00000171688 // Ang /// ENSMUST00000022428 // Rnase4
10498623	1.415	8.41032	15.1645	4.12524e-14	2.05232e-12	NM_008467 // Kpna4 /// BC026821 // Kpna4 /// BC052162 // Kpna4 /// ENSMUST00000029353 // Kpna4
10383556	-2.0075	6.08161	-15.1642	4.12704e-14	2.05232e-12	NM_181420 // Fn3krp /// AY360466 // Fn3krp /// BC032265 // Fn3krp /// ENSMUST00000038096 // Fn3krp
10399360	-2.1775	7.26129	-15.1424	4.264e-14	2.11747e-12	AF481943 // Rhob
10464409	-2.4925	5.22677	-15.1409	4.27351e-14	2.11923e-12	NM_178421 // Nanos1 /// BC085512 // Nanos1 /// ENSMUST00000088237 // Nanos1
10353991	-0.8425	11.3784	-15.1356	4.30717e-14	2.13295e-12	XM_006544604 // LOC102641574 /// XM_006544729 // LOC102640707 /// XM_006534601 // LOC102635048 /// XR_381426 // LOC102635609 /// XR_381427 // LOC102635609 /// NM_009076 // Rpl12 /// BC018321 // Rpl12 /// BC075731 // Rpl12 /// BC081469 // Rpl12 /// BC090393 // Rpl12 /// L04280 // Rpl12 /// AK167761 // Rpl12 /// ENSMUST00000076703 // Rpl12 /// ENSMUST00000092011 // Gm16519 /// ENSMUST00000126610 //…
10476163	-0.8875	9.76903	-15.1282	4.35533e-14	2.1538e-12	NM_001163688 // Ptpra /// NM_008980 // Ptpra /// BC050930 // Ptpra /// BC110683 // Ptpra /// ENSMUST00000028769 // Ptpra
10587665	3.4	5.11387	15.1259	4.3703e-14	2.1582e-12	AK077175 // Gm10634
10436426	1.9225	7.56645	15.124	4.3829e-14	2.15843e-12	NM_178751 // Orai2 /// AB271215 // Orai2 /// BC066070 // Orai2 /// BC115648 // Orai2 /// BC115649 // Orai2 /// AK087038 // Orai2 /// ENSMUST00000041048 // Orai2
10437712	1.1525	8.82645	15.1244	4.37993e-14	2.15843e-12	NM_145931 // Zc3h7a /// NR_027502 // Zc3h7a /// BC027330 // Zc3h7a /// ENSMUST00000037633 // Zc3h7a /// ENSMUST00000138282 // Zc3h7a
10415293	1.5475	7.89032	15.1225	4.3928e-14	2.16031e-12	NM_194346 // Rnf31 /// BC057595 // Rnf31 /// AK157962 // Rnf31 /// ENSMUST00000019443 // Rnf31 /// ENSMUST00000137296 // Rnf31
10482181	-1.765	4.73839	-15.1174	4.42617e-14	2.17371e-12	NM_009261 // Strbp /// BC014710 // Strbp /// ENSMUST00000072186 // Strbp /// ENSMUST00000028279 // Strbp
10584578	1.0375	9.5671	15.1066	4.49815e-14	2.20602e-12	NR_028276 // Snord14c /// NR_028274 // Snord14d /// M13967 // Hspa8 /// ENSMUST00000149936 // Hspa8 /// ENSMUST00000083424 // Snord14d /// ENSMUST00000101927 // Snord14c
10542993	-2.9675	7.91097	-15.1055	4.50552e-14	2.20659e-12	NM_173006 // Pon3 /// BC099416 // Pon3 /// ENSMUST00000129344 // Pon3 /// ENSMUST00000031773 // Pon3
10606009	2.4575	5.62	15.0993	4.54765e-14	2.22416e-12	NM_001033362 // Gm614 /// BC048573 // Gm614 /// BC147523 // Gm614 /// BC147537 // Gm614 /// ENSMUST00000125656 // Gm614 /// ENSMUST00000101358 // Gm614 /// ENSMUST00000117736 // Gm20489
10478973	-2.545	5.49032	-15.0953	4.57523e-14	2.23457e-12	NM_001080820 // Cass4 /// NM_001276422 // Cass4 /// NM_001276423 // Cass4 /// AK170726 // Cass4 /// ENSMUST00000099061 // Cass4 /// ENSMUST00000103073 // Cass4
10468292	-2.0875	6.42613	-15.0843	4.65138e-14	2.26865e-12	AK086428 // D930027P08Rik
10553935	-1.695	4.75355	-15.0816	4.66984e-14	2.27453e-12	NM_172310 // Tarsl2 /// BC039225 // Tarsl2 /// AK044290 // Tarsl2 /// ENSMUST00000032728 // Tarsl2 /// ENSMUST00000126941 // Tarsl2
10351691	3.0725	5.89581	15.0799	4.68217e-14	2.27742e-12	NM_030710 // Slamf6 /// AF248635 // Slamf6 /// AF248636 // Slamf6 /// BC030031 // Slamf6 /// ENSMUST00000171330 // Slamf6
10563338	1.915	6.81645	15.0782	4.69412e-14	2.28011e-12	NM_008654 // Ppp1r15a /// BC138485 // Ppp1r15a /// BC138486 // Ppp1r15a /// ENSMUST00000139268 // Ppp1r15a /// ENSMUST00000042105 // Ppp1r15a /// ENSMUST00000141691 // Ppp1r15a /// ENSMUST00000167273 // Ppp1r15a
10573637	-1.275	7.07968	-15.0715	4.74144e-14	2.29996e-12	NM_199446 // Phkb /// BC053105 // Phkb /// AK165815 // Phkb /// ENSMUST00000159716 // Phkb /// ENSMUST00000053771 // Phkb /// ENSMUST00000159882 // Phkb /// ENSMUST00000161850 // Phkb
10436182	0.83	10.6294	15.0676	4.76943e-14	2.31038e-12	NM_010581 // Cd47 /// Z25524 // Cd47 /// ENSMUST00000084838 // Cd47
10418506	-2.085	9.36032	-15.0645	4.79111e-14	2.31772e-12	NM_138672 // Stab1 /// AB052959 // Stab1 /// AF290914 // Stab1 /// BC022136 // Stab1 /// BC049247 // Stab1 /// ENSMUST00000160024 // Stab1 /// ENSMUST00000159480 // Stab1 /// ENSMUST00000162169 // Stab1 /// ENSMUST00000036618 // Stab1 /// ENSMUST00000161129 // Stab1 /// ENSMUST00000160720 // Stab1
10584334	-1.3875	8.42516	-15.0568	4.84724e-14	2.34169e-12	AF156856 // Siae
10467136	4.3425	7.03581	15.0548	4.86129e-14	2.34529e-12	NM_009890 // Ch25h /// AF059213 // Ch25h /// BC039919 // Ch25h /// ENSMUST00000050562 // Ch25h
10424781	1.1075	11.4471	15.0527	4.87669e-14	2.34954e-12	NM_023168 // Grina /// AF182040 // Grina /// BC010802 // Grina /// BC019157 // Grina /// BC037667 // Grina /// ENSMUST00000023225 // Grina
10360406	5.2825	8.81258	15.0515	4.88547e-14	2.35058e-12	NM_172648 // Ifi205 /// BC040425 // Ifi205 /// CT010211 // Ifi205 /// AK036386 // Ifi205 /// ENSMUST00000059226 // Ifi205
10496475	-0.9525	9.14581	-15.0442	4.93933e-14	2.37328e-12	NM_001288578 // Adh5 /// NM_007410 // Adh5 /// BC062879 // Adh5 /// BC090978 // Adh5 /// ENSMUST00000005964 // Adh5 /// ENSMUST00000160201 // Adh5
10471912	4.7825	5.55129	15.0373	4.99135e-14	2.39504e-12	XM_006498325 // Kynu /// XM_006498326 // Kynu /// XM_006498327 // Kynu /// NM_027552 // Kynu /// NM_001289594 // Kynu /// NM_001289593 // Kynu /// BC026950 // Kynu /// BC069848 // Kynu /// AK040584 // Kynu /// ENSMUST00000028223 // Kynu /// ENSMUST00000112826 // Kynu /// ENSMUST00000050511 // Kynu
10357261	4.4275	6.85484	15.0079	5.21704e-14	2.49996e-12	NM_010766 // Marco /// BC132338 // Marco /// BC137939 // Marco /// U18424 // Marco /// ENSMUST00000027639 // Marco
10501420	1.3825	9.99839	15.0048	5.24112e-14	2.50812e-12	NM_011504 // Stxbp3a /// BC062901 // Stxbp3a /// D30798 // Stxbp3a /// ENSMUST00000102621 // Stxbp3a
10555695	-1.94	7.12032	-14.9932	5.33311e-14	2.54871e-12	NM_009103 // Rrm1 /// ENSMUST00000033283 // Rrm1
10529385	-2.63	5.83323	-14.9764	5.47023e-14	2.60937e-12	XM_006503884 // Zfyve28 /// XM_006503887 // Zfyve28 /// XM_006503888 // Zfyve28 /// NM_001015039 // Zfyve28 /// BC042774 // Zfyve28 /// BC139050 // Zfyve28 /// BC139051 // Zfyve28 /// ENSMUST00000094868 // Zfyve28
10467979	-4.2375	6.64065	-14.9759	5.47471e-14	2.60937e-12	NM_009127 // Scd1 /// BC007474 // Scd1 /// ENSMUST00000041331 // Scd1
10361007	-1.8375	6.24323	-14.9704	5.52025e-14	2.62755e-12	XM_006497146 // Smyd2 /// XR_373772 // Smyd2 /// NM_026796 // Smyd2 /// BC023119 // Smyd2 /// BC127079 // Smyd2 /// AK003853 // Smyd2 /// AK181327 // Smyd2 /// AK196404 // Smyd2 /// ENSMUST00000027897 // Smyd2 /// ENSMUST00000130804 // Smyd2
10534966	-2.2225	5.04516	-14.9664	5.55338e-14	2.63978e-12	NM_019747 // Zfp113 /// BC052453 // Zfp113 /// BC054525 // Zfp113 /// BC056445 // Zfp113 /// ENSMUST00000049393 // Zfp113
10404965	-2.96	6.18806	-14.9638	5.57551e-14	2.64677e-12	NM_146042 // Rnf144b /// ENSMUST00000068891 // Rnf144b
10413338	2.18	2.92548	14.9613	5.59644e-14	2.65316e-12	XM_006519759 // Dnah12
10441588	2.485	5.46613	14.9517	5.67749e-14	2.688e-12	XM_006523277 // Tcp10c /// XM_006523280 // Tcp10c /// NM_009341 // Tcp10b /// NM_011553 // Tcp10a /// NM_001167578 // Tcp10c /// NR_046291 // Tcp10a /// BC050771 // Tcp10a /// BC052353 // Tcp10a /// X58170 // Tcp10b /// AK132653 // Tcp10c /// ENSMUST00000095726 // Tcp10a /// ENSMUST00000128533 // Tcp10a /// ENSMUST00000129709 // Tcp10a /// ENSMUST00000140192 // Tcp10a /// ENSMUST00000086787 // Tc…
10433057	-1.4425	9.11387	-14.9323	5.84665e-14	2.76441e-12	NM_026192 // Calcoco1 /// AY131329 // Calcoco1 /// BC054783 // Calcoco1 /// ENSMUST00000023818 // Calcoco1 /// ENSMUST00000168112 // Calcoco1
10427997	1.825	6.50355	14.9293	5.87294e-14	2.77315e-12	NM_027496 // Ankrd33b /// NM_001164441 // Ankrd33b /// AK089667 // Ankrd33b /// ENSMUST00000123325 // Ankrd33b /// ENSMUST00000044324 // Ankrd33b /// ENSMUST00000156679 // Ankrd33b /// ENSMUST00000110410 // Ankrd33b
10435305	-2.9525	8.54355	-14.9217	5.94112e-14	2.80162e-12	NM_010580 // Itgb5 /// NM_001145884 // Itgb5 /// AF022110 // Itgb5 /// AF043256 // Itgb5 /// AF043257 // Itgb5 /// BC046280 // Itgb5 /// BC058246 // Itgb5 /// ENSMUST00000115028 // Itgb5 /// ENSMUST00000069345 // Itgb5
10590791	1.5575	6.90194	14.9206	5.95137e-14	2.80274e-12	NM_007465 // Birc2 /// BC033480 // Birc2 /// BC145985 // Birc2 /// L49433 // Birc2 /// U88909 // Birc2 /// ENSMUST00000074246 // Birc2
10365037	-1.7875	5.39452	-14.9102	6.04546e-14	2.84328e-12	NM_001285855 // Matk /// D45243 // Matk /// AK158883 // Matk /// ENSMUST00000119547 // Matk
10556598	-2.52	6.62258	-14.9059	6.08522e-14	2.8582e-12	NM_175645 // Xylt1 /// AJ539164 // Xylt1 /// AK033309 // Xylt1 /// ENSMUST00000032892 // Xylt1 /// ENSMUST00000160035 // Xylt1
10432101	1.06	7.96581	14.898	6.15817e-14	2.88485e-12	NM_144851 // Senp1 /// AK028762 // Senp1 /// ENSMUST00000044189 // Senp1 /// ENSMUST00000181855 // Senp1 /// ENSMUST00000180716 // Senp1
10567072	0.8625	9.89	14.8982	6.15604e-14	2.88485e-12	NM_011965 // Psma1 /// AF060088 // Psma1 /// AJ272019 // Psma1 /// BC005762 // Psma1 /// ENSMUST00000033008 // Psma1 /// ENSMUST00000135570 // Psma1
10558057	-1.66	8.01548	-14.8943	6.19254e-14	2.89713e-12	NM_172255 // Wdr11 /// BC037177 // Wdr11 /// AK166369 // Wdr11 /// AK170058 // Wdr11 /// ENSMUST00000084519 // Wdr11 /// ENSMUST00000143422 // Wdr11 /// ENSMUST00000136734 // Wdr11
10418185	-1.7175	7.1529	-14.8913	6.22107e-14	2.90665e-12	NM_025311 // Tmem254a /// NM_026679 // Tmem254a /// NM_001270495 // Tmem254b /// NM_001270496 // Tmem254b /// NM_001270498 // Tmem254c /// NM_001270499 // Tmem254c /// ENSMUST00000185006 // Tmem254b /// ENSMUST00000185006 // Tmem254c /// ENSMUST00000185006 // Tmem254a /// ENSMUST00000022418 // Tmem254b /// ENSMUST00000022418 // Tmem254c /// ENSMUST00000022418 // Tmem254a
10471555	-3.345	7.68194	-14.8864	6.26684e-14	2.9242e-12	NM_011923 // Angptl2 /// BC138609 // Angptl2 /// BC138610 // Angptl2 /// ENSMUST00000004208 // Angptl2 /// ENSMUST00000143252 // Angptl2
10474181	2.8925	5.74645	14.884	6.29014e-14	2.93122e-12	NM_178890 // Abtb2 /// BC054399 // Abtb2 /// ENSMUST00000076212 // Abtb2
10521667	2.68	8.65484	14.8767	6.36028e-14	2.96003e-12	NM_009763 // Bst1 /// D31788 // Bst1 /// L32812 // Bst1 /// ENSMUST00000126976 // Bst1 /// ENSMUST00000101237 // Bst1
10368175	1.81	9.37129	14.8689	6.43548e-14	2.99111e-12	XM_006512758 // Pde7b /// XM_006512759 // Pde7b /// NM_013875 // Pde7b /// AK049910 // Pde7b /// ENSMUST00000020165 // Pde7b /// ENSMUST00000169016 // Pde7b
10572906	-2.375	6.03871	-14.8417	6.70676e-14	3.11313e-12	NM_008566 // Mcm5 /// ENSMUST00000164309 // Mcm5
10574139	2.8475	7.75968	14.8286	6.84131e-14	3.17144e-12	XM_006531166 // Nlrc5 /// NM_001033207 // Nlrc5 /// FJ889356 // Nlrc5 /// ENSMUST00000053085 // Nlrc5
10525236	1.6125	7.61452	14.8245	6.8843e-14	3.18721e-12	NM_181421 // Gm15800 /// ENSMUST00000119892 // Gm15800 /// ENSMUST00000042614 // Gm15800
10392560	-2.55	5.99903	-14.8161	6.97247e-14	3.22384e-12	NM_147220 // Abca9 /// AF491299 // Abca9 /// ENSMUST00000044850 // Abca9
10418198	-1.7525	7.16742	-14.8143	6.99231e-14	3.22881e-12	NM_025311 // Tmem254a /// NM_026679 // Tmem254a /// NM_001270495 // Tmem254b /// NM_001270496 // Tmem254b /// NM_001270498 // Tmem254c /// NM_001270499 // Tmem254c /// BC031854 // Tmem254a /// BC031854 // Tmem254c /// BC031854 // Tmem254b /// ENSMUST00000100819 // Tmem254b /// ENSMUST00000100819 // Tmem254c /// ENSMUST00000100819 // Tmem254a /// ENSMUST00000100818 // Tmem254b /// ENSMUST000001008…
10520452	4.5775	5.58645	14.8078	7.06107e-14	3.25634e-12	NM_031168 // Il6 /// J03783 // Il6 /// ENSMUST00000026845 // Il6
10361669	2.13	8.58968	14.8028	7.11527e-14	3.27708e-12	NM_011835 // Katna1 /// AF153197 // Katna1 /// BC009136 // Katna1 /// ENSMUST00000019929 // Katna1 /// ENSMUST00000173400 // Katna1 /// ENSMUST00000165806 // Katna1
10512024	-1.4625	6.70677	-14.7958	7.19176e-14	3.30803e-12	XM_006537753 // Mob3b /// NM_178061 // Mob3b /// BC020028 // Mob3b /// ENSMUST00000102975 // Mob3b
10566366	2.09	9.15226	14.7565	7.63567e-14	3.50767e-12	NM_199146 // Trim30d /// NM_001167828 // Trim30d /// BC005447 // Trim30a /// BC056631 // Trim30d /// ENSMUST00000071069 // Trim30d /// ENSMUST00000033211 // Trim30d /// ENSMUST00000141063 // Trim30d
10458033	-2.475	6.92	-14.7533	7.67244e-14	3.52002e-12	XM_006525694 // Stard4 /// NM_133774 // Stard4 /// AK014587 // Stard4 /// ENSMUST00000025236 // Stard4
10360563	-2.2825	6.34452	-14.7489	7.72447e-14	3.53932e-12	XM_006496981 // Smyd3 /// XM_006496982 // Smyd3 /// NM_027188 // Smyd3 /// BC052431 // Smyd3 /// AK044168 // Smyd3 /// AK046829 // Smyd3 /// ENSMUST00000128302 // Smyd3 /// ENSMUST00000068437 // Smyd3 /// ENSMUST00000131684 // Smyd3
10492815	-3.215	5.66742	-14.735	7.8908e-14	3.61088e-12	NM_177260 // Tmem154 /// AK171510 // Tmem154 /// ENSMUST00000107682 // Tmem154 /// ENSMUST00000134890 // Tmem154
10377010	2.14	6.70677	14.7137	8.15094e-14	3.72512e-12	NM_001040026 // Sco1 /// BC139008 // Sco1 /// BC139009 // Sco1 /// ENSMUST00000108690 // Sco1 /// ENSMUST00000092996 // Sco1
10485674	1.1325	7.83742	14.7097	8.20138e-14	3.74337e-12	NM_001025102 // Arl14ep /// NM_173750 // Arl14ep /// BC054106 // Arl14ep /// AK076781 // Arl14ep /// ENSMUST00000028536 // Arl14ep /// ENSMUST00000093883 // Arl14ep
10385507	5.19	6.07742	14.7021	8.29751e-14	3.77754e-12	NM_001045540 // Gm12185 /// ENSMUST00000094476 // Gm12185 /// ENSMUST00000059930 // Gm12185
10415065	0.99	9.16097	14.7023	8.29509e-14	3.77754e-12	NM_022993 // Lrp10 /// AB042200 // Lrp10 /// BC052378 // Lrp10 /// BC054447 // Lrp10 /// ENSMUST00000022782 // Lrp10
10496169	-1.2925	6.06387	-14.7002	8.32193e-14	3.78382e-12	XM_006502215 // Ppa2 /// NM_146141 // Ppa2 /// NM_001293641 // Ppa2 /// BC011417 // Ppa2 /// ENSMUST00000029644 // Ppa2 /// ENSMUST00000122334 // Ppa2
10584576	1.035	9.55806	14.6915	8.4333e-14	3.82956e-12	NR_028276 // Snord14c /// NR_028274 // Snord14d /// M13967 // Hspa8 /// ENSMUST00000149936 // Hspa8 /// ENSMUST00000083424 // Snord14d /// ENSMUST00000101927 // Snord14c
10540241	-1.23	8.38645	-14.6748	8.65096e-14	3.91839e-12	D87211 // Arl6ip5 /// ENSMUST00000044681 // Arl6ip5
10478847	1.7725	7.55226	14.6709	8.70342e-14	3.93459e-12	NM_001081005 // 1500012F01Rik /// ENSMUST00000145859 // 1500012F01Rik /// ENSMUST00000125674 // 1500012F01Rik
10539773	1.27	8.57323	14.6705	8.70886e-14	3.93459e-12	NM_013528 // Gfpt1 /// AF334736 // Gfpt1 /// BC010516 // Gfpt1 /// BC050762 // Gfpt1 /// AK039792 // Gfpt1 /// ENSMUST00000113658 // Gfpt1 /// ENSMUST00000032057 // Gfpt1 /// ENSMUST00000113657 // Gfpt1 /// ENSMUST00000113655 // Gfpt1 /// ENSMUST00000150410 // Gfpt1
10356293	1.2025	7.88871	14.6674	8.7507e-14	3.94848e-12	XM_006529693 // A630001G21Rik /// XM_006529694 // A630001G21Rik /// XM_006529695 // A630001G21Rik /// NM_177055 // A630001G21Rik /// BC052931 // A630001G21Rik /// AK041324 // A630001G21Rik /// AK139572 // A630001G21Rik /// ENSMUST00000159320 // A630001G21Rik /// ENSMUST00000159122 // A630001G21Rik /// ENSMUST00000064788 // A630001G21Rik /// ENSMUST00000162038 // A630001G21Rik /// ENSMUST000001614…
10508721	2.365	7.60581	14.6664	8.76301e-14	3.94902e-12	NR_034050 // Snora44 /// ENSMUST00000082670 // Snora44 /// ENSMUST00000128131 // Snhg12
10578623	-0.9925	6.25645	-14.6567	8.89507e-14	3.99673e-12	NM_133791 // Wwc2 /// AB045323 // Wwc2 /// BC067050 // Wwc2 /// ENSMUST00000057561 // Wwc2
10405935	-1.05	10.9865	-14.6561	8.90261e-14	3.99673e-12	NM_007475 // Rplp0 /// NR_033602 // Gm5779 /// BC003833 // Rplp0 /// BC011106 // Rplp0 /// BC011291 // Rplp0 /// BC082775 // Gm5779 /// BC087887 // Rplp0 /// BC089496 // Rplp0 /// BC099384 // Rplp0 /// ENSMUST00000076373 // Gm8730 /// ENSMUST00000086519 // Rplp0 /// ENSMUST00000156359 // Rplp0 /// ENSMUST00000152976 // Rplp0 /// ENSMUST00000155584 // Rplp0 /// ENSMUST00000180422 // Gm9625 /// ENS…
10577190	-1.0725	9.18548	-14.6565	8.89739e-14	3.99673e-12	ENSMUST00000137822 // Rasa3 /// ENSMUST00000117551 // Rasa3
10408227	-1.9875	6.97839	-14.6498	8.98984e-14	4.0308e-12	XM_006516556 // Hfe /// AJ306425 // Hfe /// ENSMUST00000151243 // Hfe
10479176	-1.195	10.1184	-14.6453	9.05185e-14	4.0484e-12	XR_375382 // Gm14399 /// XR_375385 // LOC102633156 /// XR_390302 // LOC628147 /// XM_006530044 // Gm14434 /// XR_387518 // Gm14419 /// XR_387519 // Gm14410 /// NM_001177399 // Etohi1 /// NM_001177400 // Etohi1 /// NM_001177480 // Gm14391 /// NM_001177543 // 0610010B08Rik /// NM_001177568 // Gm14420 /// NM_001190302 // Gm14326 /// NM_001205057 // Gm14295 /// NM_001099308 // Gm14391 /// NM_00109932…
10490250	-1.195	10.1184	-14.6453	9.05185e-14	4.0484e-12	XR_387518 // Gm14419 /// NM_001205057 // Gm14295 /// BC085231 // Gm14419 /// BC086920 // Gm6710 /// BC099528 // 0610010B08Rik /// BC106197 // Gm14295 /// U62393 // Gm6710 /// AK166773 // Gm14399 /// ENSMUST00000120959 // Gm4724 /// ENSMUST00000120959 // Gm14308 /// ENSMUST00000120959 // 0610010B08Rik /// ENSMUST00000120959 // Gm14434 /// ENSMUST00000120959 // Gm14430 /// ENSMUST00000120521 // Gm4…
10561008	-2.0325	5.55903	-14.6356	9.18742e-14	4.10387e-12	NM_001039185 // Ceacam1 /// NM_001039186 // Ceacam1 /// NM_001039187 // Ceacam1 /// NM_011926 // Ceacam1 /// ENSMUST00000098669 // Ceacam1 /// ENSMUST00000098666 // Ceacam1 /// ENSMUST00000098668 // Ceacam1
10351140	-1.53	6.47129	-14.6129	9.51361e-14	4.24424e-12	NM_010629 // Kifap3 /// BC049100 // Kifap3 /// D50366 // Kifap3 /// D50367 // Kifap3 /// ENSMUST00000077642 // Kifap3 /// ENSMUST00000027877 // Kifap3
10412078	-2.83	6.49355	-14.6033	9.65508e-14	4.30196e-12	NM_177713 // Gapt /// BC116629 // Gapt /// BC118005 // Gapt /// ENSMUST00000058806 // Gapt
10573490	1.1625	6.52419	14.5943	9.78989e-14	4.35656e-12	XR_387735 // Hook2 /// NM_133255 // Hook2 /// NM_001167991 // Hook2 /// BC019486 // Hook2 /// BC055881 // Hook2 /// BC080744 // Hook2 /// AK161612 // Hook2 /// ENSMUST00000064495 // Hook2
10491083	-1.3425	10.7987	-14.5684	1.01877e-13	4.52791e-12	NM_178772 // Nceh1 /// AK128968 // Nceh1 /// BC082569 // Nceh1 /// AK038691 // Nceh1 /// ENSMUST00000046515 // Nceh1 /// ENSMUST00000138947 // Nceh1 /// ENSMUST00000129412 // Nceh1 /// ENSMUST00000091284 // Nceh1
10381187	-1.67	10.9387	-14.5573	1.03636e-13	4.60035e-12	NM_001243050 // Atp6v0a1 /// NM_016920 // Atp6v0a1 /// NM_001243051 // Atp6v0a1 /// AF218249 // Atp6v0a1 /// AF218250 // Atp6v0a1 /// AF218251 // Atp6v0a1 /// AB022321 // Atp6v0a1 /// BC001995 // Atp6v0a1 /// BC066839 // Atp6v0a1 /// BC071182 // Atp6v0a1 /// U13836 // Atp6v0a1 /// ENSMUST00000044721 // Atp6v0a1 /// ENSMUST00000103110 // Atp6v0a1 /// ENSMUST00000092663 // Atp6v0a1 /// ENSMUST00000…
10502780	-2.46	9.03581	-14.5556	1.03912e-13	4.60686e-12	XM_006502443 // Lphn2 /// NM_001081298 // Lphn2 /// AK142828 // Lphn2 /// ENSMUST00000106128 // Lphn2 /// ENSMUST00000098518 // Lphn2
10420631	-1.92	6.75129	-14.55	1.04818e-13	4.64121e-12	NM_026598 // Ebpl /// AF243434 // Ebpl /// BC027422 // Ebpl /// AK044618 // Ebpl /// ENSMUST00000022494 // Ebpl
10533345	-1.9375	10.9494	-14.5455	1.05544e-13	4.66756e-12	NM_009656 // Aldh2 /// BC005476 // Aldh2 /// U07235 // Aldh2 /// AK189071 // Aldh2 /// AK201448 // Aldh2 /// AK205315 // Aldh2 /// AK211165 // Aldh2 /// AK211406 // Aldh2 /// AK212848 // Aldh2 /// ENSMUST00000031411 // Aldh2
10395273	2.9625	6.83677	14.5415	1.06204e-13	4.69092e-12	BC052902 // Gdap10 /// Y17860 // Gdap10 /// ENSMUST00000180613 // Gdap10
10522182	3.4375	6.48581	14.5381	1.06761e-13	4.70384e-12	BC094937 // Rhoh
10385870	2.8475	5.93581	14.5384	1.06709e-13	4.70384e-12	AK053162 // Irf1 /// ENSMUST00000170390 // Irf1
10555576	-1.2425	7.7329	-14.5164	1.10391e-13	4.85421e-12	NM_001291353 // Anapc15 /// BC006736 // Anapc15 /// ENSMUST00000106978 // Anapc15
10546163	-2.345	6.3129	-14.5161	1.10447e-13	4.85421e-12	NM_008564 // Mcm2 /// AF004105 // Mcm2 /// BC055318 // Mcm2 /// D86725 // Mcm2 /// AK177122 // Mcm2 /// AK195787 // Mcm2 /// ENSMUST00000058011 // Mcm2
10352756	-1.6225	7.58613	-14.5145	1.1072e-13	4.8602e-12	XM_006497154 // Lpgat1 /// NM_172266 // Lpgat1 /// ENSMUST00000110855 // Lpgat1 /// ENSMUST00000138494 // Lpgat1
10455656	-1.41	8.96129	-14.5081	1.1182e-13	4.90241e-12	NM_008292 // Hsd17b4 /// ENSMUST00000025385 // Hsd17b4
10379467	0.875	9.76161	14.5015	1.12975e-13	4.94696e-12	NM_178616 // Psmd11 /// BC090664 // Psmd11 /// BC090980 // Psmd11 /// BC100595 // Psmd11 /// BC119136 // Psmd11 /// BC119138 // Psmd11 /// AK012951 // Psmd11 /// AK168289 // Psmd11 /// ENSMUST00000173938 // Psmd11 /// ENSMUST00000017572 // Psmd11 /// ENSMUST00000147898 // Psmd11 /// ENSMUST00000172615 // Psmd11 /// ENSMUST00000172773 // Psmd11 /// ENSMUST00000173186 // Psmd11 /// ENSMUST000001747…
10372988	-2.045	7.27516	-14.4881	1.15348e-13	5.04465e-12	NM_011391 // Slc16a7 /// AF058054 // Slc16a7 /// AK076612 // Slc16a7 /// ENSMUST00000063318 // Slc16a7 /// ENSMUST00000105257 // Slc16a7
10543783	1.08	10.1403	14.4868	1.15568e-13	5.0481e-12	NM_011184 // Psma3 /// AF055983 // Psma3 /// AF060089 // Psma3 /// BC091743 // Psma3 /// AK169577 // Psma3 /// ENSMUST00000160027 // Psma3 /// ENSMUST00000160683 // Psma3 /// ENSMUST00000162626 // Psma3 /// ENSMUST00000160864 // Psma3 /// ENSMUST00000162851 // Psma3 /// ENSMUST00000071704 // Psma3 /// ENSMUST00000163035 // Psma3 /// ENSMUST00000162898 // Psma3 /// ENSMUST00000118459 // Gm13835 //…
10421488	1.33	10.3813	14.4761	1.17496e-13	5.126e-12	XM_006519115 // Fndc3a /// XM_006519116 // Fndc3a /// NM_207636 // Fndc3a /// BC066769 // Fndc3a /// DQ192036 // Fndc3a /// ENSMUST00000089017 // Fndc3a /// ENSMUST00000162825 // Fndc3a
10361807	1.68	6.52645	14.4715	1.18349e-13	5.15689e-12	XM_006512557 // Hivep2 /// XM_006512561 // Hivep2 /// NM_010437 // Hivep2 /// ENSMUST00000015645 // Hivep2
10520612	-1.8975	5.63258	-14.4673	1.19108e-13	5.18358e-12	NM_008439 // Khk /// BC013464 // Khk /// ENSMUST00000031053 // Khk /// ENSMUST00000117435 // Khk /// ENSMUST00000123885 // Khk
10404521	-1.3775	5.38774	-14.4605	1.20384e-13	5.23271e-12	XM_006516737 // Bphl /// NM_026512 // Bphl /// BC023146 // Bphl /// BC025162 // Bphl /// AK017801 // Bphl /// ENSMUST00000040656 // Bphl
10463224	-2.705	6.04323	-14.4588	1.20698e-13	5.23998e-12	NM_183195 // Marveld1 /// BC054384 // Marveld1 /// AK081212 // Marveld1 /// ENSMUST00000061111 // Marveld1 /// ENSMUST00000184186 // Marveld1
10355214	-2.155	9.28968	-14.4514	1.22099e-13	5.29434e-12	NM_001111320 // Idh1 /// NM_010497 // Idh1 /// BC088986 // Idh1 /// ENSMUST00000097709 // Idh1 /// ENSMUST00000169032 // Idh1
10487359	-1.3275	7.96839	-14.4452	1.23269e-13	5.33854e-12	NM_001163528 // Itpripl1 /// NM_001163527 // Itpripl1 /// BC130218 // Itpripl1 /// ENSMUST00000132773 // Itpripl1 /// ENSMUST00000110386 // Itpripl1 /// ENSMUST00000154021 // Itpripl1
10603346	-1.045	11.2119	-14.4351	1.25223e-13	5.41077e-12	XR_399967 // Gm13669 /// BC083078 // Plp2 /// BC092095 // Plp2 /// ENSMUST00000071118 // Plp2 /// ENSMUST00000033486 // Plp2 /// ENSMUST00000136155 // Plp2
10542691	-2.67	6.88677	-14.435	1.25241e-13	5.41077e-12	NM_001281981 // Lrmp /// NM_001281980 // Lrmp /// U10484 // Lrmp /// ENSMUST00000135984 // Lrmp
10354777	-2.005	5.03645	-14.4315	1.25916e-13	5.43335e-12	XM_006495828 // Satb2 /// NM_139146 // Satb2 /// AF319623 // Satb2 /// AK129270 // Satb2 /// BC138625 // Satb2 /// BC138626 // Satb2 /// ENSMUST00000042857 // Satb2 /// ENSMUST00000114415 // Satb2 /// ENSMUST00000177424 // Satb2
10360443	-1.595	7.70839	-14.4275	1.26708e-13	5.46089e-12	NM_010209 // Fh1 /// BC006048 // Fh1 /// ENSMUST00000027810 // Fh1 /// ENSMUST00000133218 // Fh1 /// ENSMUST00000176740 // Fh1
10480842	-1.61	7.84419	-14.4229	1.27609e-13	5.49305e-12	XM_006498180 // Tmem141 /// NM_001040130 // Tmem141 /// NM_001109993 // Tmem141 /// BC048537 // Tmem141 /// ENSMUST00000028308 // Tmem141 /// ENSMUST00000142087 // Tmem141 /// ENSMUST00000150165 // Tmem141 /// ENSMUST00000128149 // Tmem141
10543031	-1.435	7.94452	-14.4208	1.28038e-13	5.50486e-12	NM_001177572 // Slc25a13 /// NM_015829 // Slc25a13 /// AF164632 // Slc25a13 /// ENSMUST00000169197 // Slc25a13 /// ENSMUST00000015256 // Slc25a13 /// ENSMUST00000177805 // Slc25a13
10479411	1.36	9.18742	14.4122	1.29761e-13	5.5655e-12	NM_031373 // Ogfr /// AF303894 // Ogfr /// BC003875 // Ogfr /// BC049965 // Ogfr /// ENSMUST00000029087 // Ogfr /// ENSMUST00000147070 // Ogfr
10470446	-1.8875	6.20355	-14.4127	1.29652e-13	5.5655e-12	NM_011305 // Rxra /// BC138800 // Rxra /// BC138802 // Rxra /// M84817 // Rxra /// ENSMUST00000077257 // Rxra /// ENSMUST00000166775 // Rxra
10585194	2.36	6.84516	14.3997	1.32309e-13	5.66465e-12	XM_006510023 // Il18 /// XM_006510027 // Il18 /// XM_006510028 // Il18 /// NM_008360 // Il18 /// AY157834 // Il18 /// AY157835 // Il18 /// BC024384 // Il18 /// D49949 // Il18 /// AK078100 // Il18
10438583	-0.7975	10.8471	-14.3993	1.32392e-13	5.66465e-12	XM_006544604 // LOC102641574 /// XM_006544729 // LOC102640707 /// XM_006534601 // LOC102635048 /// XR_381426 // LOC102635609 /// XR_381427 // LOC102635609 /// NM_009076 // Rpl12 /// BC018321 // Rpl12 /// BC075731 // Rpl12 /// BC081469 // Rpl12 /// BC090393 // Rpl12 /// L04280 // Rpl12 /// AK167761 // Rpl12 /// ENSMUST00000076703 // Rpl12 /// ENSMUST00000092011 // Gm16519 /// ENSMUST00000126610 //…
10381809	-2.3175	5.26774	-14.3949	1.33293e-13	5.69636e-12	NM_016780 // Itgb3 /// BC125518 // Itgb3 /// BC125520 // Itgb3 /// ENSMUST00000021028 // Itgb3
10493565	1.5025	8.98645	14.3933	1.33615e-13	5.70326e-12	NM_001038587 // Adar /// ENSMUST00000098924 // Adar
10375216	-1.1175	8.40645	-14.3879	1.34755e-13	5.74501e-12	NM_145962 // Pank3 /// BC032188 // Pank3 /// ENSMUST00000018990 // Pank3
10495967	1.3125	8.2729	14.3685	1.38891e-13	5.91426e-12	NM_145133 // Tifa /// BC065775 // Tifa /// ENSMUST00000054483 // Tifa /// ENSMUST00000163775 // Tifa
10536541	1.66	6.12516	14.3603	1.40682e-13	5.98336e-12	NM_001289625 // St7 /// NM_001289624 // St7 /// NM_001289626 // St7 /// AY007792 // St7 /// AY007793 // St7 /// BC024652 // St7 /// ENSMUST00000115420 // St7 /// ENSMUST00000115419 // St7 /// ENSMUST00000125673 // St7 /// ENSMUST00000052113 // St7 /// ENSMUST00000081635 // St7 /// ENSMUST00000150281 // St7 /// ENSMUST00000144488 // St7 /// ENSMUST00000115418 // St7
10434668	-1.7575	8.35806	-14.3572	1.4136e-13	6.00501e-12	NM_133706 // Tmem97 /// BC018156 // Tmem97 /// BC093511 // Tmem97 /// ENSMUST00000103242 // Tmem97 /// ENSMUST00000121854 // Gm5809
10393851	-1.9525	7.24258	-14.3534	1.42197e-13	6.03334e-12	XM_006534069 // Pcyt2 /// NM_024229 // Pcyt2 /// BC003473 // Pcyt2 /// BC008276 // Pcyt2 /// AK140458 // Pcyt2 /// AK191864 // Pcyt2 /// AK217629 // Pcyt2 /// ENSMUST00000026129 // Pcyt2 /// ENSMUST00000106188 // Pcyt2
10543944	-0.8325	10.4732	-14.3503	1.42888e-13	6.04823e-12	NM_008098 // Mtpn /// ENSMUST00000031866 // Mtpn
10354374	-2.3325	7.56032	-14.3509	1.42753e-13	6.04823e-12	NM_016917 // Slc40a1 /// AF231120 // Slc40a1 /// BC003438 // Slc40a1 /// ENSMUST00000027137 // Slc40a1
10574155	2.6725	7.28516	14.347	1.43632e-13	6.06553e-12	XM_006531166 // Nlrc5 /// NM_001033207 // Nlrc5 /// FJ889356 // Nlrc5 /// ENSMUST00000053085 // Nlrc5 /// ENSMUST00000183287 // Nlrc5
10381096	-4.58	7.37419	-14.3469	1.43638e-13	6.06553e-12	NM_010517 // Igfbp4 /// BC019836 // Igfbp4 /// ENSMUST00000017637 // Igfbp4 /// ENSMUST00000177092 // Igfbp4
10465943	-1.8025	5.62161	-14.3415	1.44858e-13	6.1098e-12	NM_198114 // Dagla /// AY275376 // Dagla /// BC148308 // Dagla /// ENSMUST00000039327 // Dagla /// ENSMUST00000125567 // Dagla
10419711	1.0825	9.87806	14.3398	1.45233e-13	6.11836e-12	NM_011184 // Psma3 /// AF055983 // Psma3 /// AF060089 // Psma3 /// BC091743 // Psma3 /// AK169577 // Psma3 /// ENSMUST00000160027 // Psma3 /// ENSMUST00000160683 // Psma3 /// ENSMUST00000162626 // Psma3 /// ENSMUST00000160864 // Psma3 /// ENSMUST00000162851 // Psma3 /// ENSMUST00000071704 // Psma3 /// ENSMUST00000162898 // Psma3 /// ENSMUST00000118459 // Gm13835 /// ENSMUST00000120054 // Gm5406
10418210	-1.7	6.90968	-14.3389	1.45444e-13	6.12001e-12	NM_025311 // Tmem254a /// NM_026679 // Tmem254a /// NM_001270495 // Tmem254b /// NM_001270496 // Tmem254b /// NM_001270498 // Tmem254c /// NM_001270499 // Tmem254c /// ENSMUST00000185006 // Tmem254b /// ENSMUST00000185006 // Tmem254c /// ENSMUST00000185006 // Tmem254a /// ENSMUST00000022418 // Tmem254b /// ENSMUST00000022418 // Tmem254c /// ENSMUST00000022418 // Tmem254a
10582916	-4.725	7.16065	-14.3212	1.49533e-13	6.27719e-12	ENSMUST00000178641 // Gm17535
10368504	-0.895	11.6232	-14.3122	1.51631e-13	6.35778e-12	NM_009076 // Rpl12 /// BC018321 // Rpl12 /// BC075731 // Rpl12 /// BC081469 // Rpl12 /// L04280 // Rpl12 /// AK167761 // Rpl12 /// ENSMUST00000126610 // Rpl12 /// ENSMUST00000102811 // Rpl12 /// ENSMUST00000134912 // Rpl12 /// ENSMUST00000092620 // Rpl12
10466932	1.53	6.93613	14.3019	1.54097e-13	6.45357e-12	NM_013754 // Insl6 /// AF143807 // Insl6 /// BC028752 // Insl6 /// ENSMUST00000052380 // Insl6
10430113	-1.8075	6.53645	-14.2964	1.55426e-13	6.49392e-12	XM_006520794 // Arhgap39 /// NM_198420 // Arhgap39 /// NM_001168288 // Arhgap39 /// AK173232 // Arhgap39 /// BC060065 // Arhgap39 /// BC060637 // Arhgap39 /// ENSMUST00000036176 // Arhgap39 /// ENSMUST00000077821 // Arhgap39 /// ENSMUST00000176724 // Arhgap39
10548905	-2.1425	7.2929	-14.2965	1.55418e-13	6.49392e-12	NM_001271587 // Eps8 /// NM_001271595 // Eps8 /// NM_001271588 // Eps8 /// NM_007945 // Eps8 /// NM_001271589 // Eps8 /// ENSMUST00000058210 // Eps8 /// ENSMUST00000100841 // Eps8
10575550	1.515	8.00645	14.2943	1.55954e-13	6.50834e-12	NM_146217 // Aars /// AY223875 // Aars /// ENSMUST00000034441 // Aars
10450367	2.4975	8.18	14.2917	1.56595e-13	6.52574e-12	NM_010479 // Hspa1a /// NM_010478 // Hspa1b /// BC054782 // Hspa1a /// BC151107 // Hspa1b /// BC151109 // Hspa1b /// BC157921 // Hspa1a /// ENSMUST00000172753 // Hspa1b /// ENSMUST00000087328 // Hspa1a
10597758	2.3575	5.72	14.2911	1.56738e-13	6.52574e-12	XM_006512037 // Csrnp1 /// XM_006512038 // Csrnp1 /// XM_006512039 // Csrnp1 /// XM_006512040 // Csrnp1 /// XM_006512041 // Csrnp1 /// NM_153287 // Csrnp1 /// BC050066 // Csrnp1 /// AK029893 // Csrnp1 /// AK171658 // Csrnp1 /// ENSMUST00000035101 // Csrnp1
10411359	-1.04	11.1839	-14.2855	1.58106e-13	6.57501e-12	XR_399967 // Gm13669 /// NM_019755 // Plp2 /// AB031292 // Plp2 /// BC083078 // Plp2 /// BC092095 // Plp2 /// BC119088 // Plp2 /// BC119090 // Plp2 /// ENSMUST00000071118 // Plp2 /// ENSMUST00000033486 // Plp2 /// ENSMUST00000136155 // Plp2
10606858	-1.43	7.46935	-14.2831	1.58718e-13	6.59274e-12	NM_025703 // Tceal8 /// NM_001168578 // Tceal8 /// ENSMUST00000163584 // Tceal8
10511311	1.23	7.47355	14.2743	1.60905e-13	6.67577e-12	NM_028097 // Tmem68 /// ENSMUST00000154922 // Tmem68 /// ENSMUST00000029891 // Tmem68
10414514	1.7775	9.8771	14.2733	1.61151e-13	6.67817e-12	NM_013632 // Pnp /// M84563 // Pnp /// ENSMUST00000048615 // Pnp /// ENSMUST00000178092 // Pnp
10453575	1.5575	8.01194	14.2698	1.6205e-13	6.70763e-12	XM_006526274 // Cul2 /// AK016520 // Cul2 /// ENSMUST00000025073 // Cul2
10541799	-1.5825	7.94871	-14.2658	1.63057e-13	6.74118e-12	NM_001163269 // Lpar5 /// ENSMUST00000088292 // Lpar5
10535273	-1.6225	9.44032	-14.2651	1.6324e-13	6.74118e-12	NM_010302 // Gna12 /// M63659 // Gna12 /// ENSMUST00000000153 // Gna12
10437174	-2.135	7.18581	-14.2628	1.63843e-13	6.75825e-12	XM_006523091 // Wrb /// NM_207301 // Wrb /// BC031769 // Wrb /// AK021091 // Wrb /// ENSMUST00000140476 // Wrb /// ENSMUST00000023913 // Wrb
10592847	-1.0325	10.0923	-14.25	1.67165e-13	6.88728e-12	XR_373391 // Gm5526 /// NM_010860 // Myl6 /// BC026760 // Myl6 /// BC081470 // Myl6 /// BC089485 // Myl6 /// BC092214 // Myl6 /// U04443 // Myl6 /// ENSMUST00000164181 // Gm8894 /// ENSMUST00000164181 // Myl6 /// ENSMUST00000075585 // Gm10080
10599719	-1.435	8.33129	-14.2446	1.6858e-13	6.93753e-12	NM_172780 // Slc9a6 /// BC130221 // Slc9a6 /// ENSMUST00000144068 // Slc9a6 /// ENSMUST00000077741 // Slc9a6 /// ENSMUST00000114784 // Slc9a6
10451054	4.0625	5.58258	14.2309	1.72237e-13	7.07985e-12	NM_199016 // Enpp4 /// ENSMUST00000024757 // Enpp4 /// ENSMUST00000143137 // Enpp4
10512030	1.3075	8.9071	14.2288	1.72816e-13	7.09543e-12	XM_006538294 // 3110043O21Rik /// NM_001081343 // 3110043O21Rik /// BC026738 // 3110043O21Rik /// BC076612 // 3110043O21Rik /// ENSMUST00000084724 // 3110043O21Rik /// ENSMUST00000108126 // 3110043O21Rik /// ENSMUST00000108127 // 3110043O21Rik
10531420	6.0525	7.20258	14.2237	1.74203e-13	7.14414e-12	NM_019494 // Cxcl11 /// NR_038116 // Cxcl11 /// AF179872 // Cxcl11 /// ENSMUST00000122808 // Cxcl11 /// ENSMUST00000077820 // Cxcl11
10366814	-1.1975	9.65161	-14.2035	1.79835e-13	7.36659e-12	XM_006513163 // Cdk4 /// NM_009870 // Cdk4 /// BC046336 // Cdk4 /// BC052694 // Cdk4 /// AK011871 // Cdk4 /// ENSMUST00000006911 // Cdk4 /// ENSMUST00000120226 // Cdk4 /// ENSMUST00000133115 // Cdk4 /// ENSMUST00000142558 // Cdk4 /// ENSMUST00000140254 // Cdk4 /// ENSMUST00000135179 // Cdk4
10404840	1.7225	9.01903	14.2021	1.80207e-13	7.37335e-12	NM_009856 // Cd83 /// NM_001289915 // Cd83 /// AF001036 // Cd83 /// BC072615 // Cd83 /// BC107344 // Cd83 /// BC107345 // Cd83 /// ENSMUST00000015540 // Cd83
10446986	2.9225	7.78903	14.1996	1.80934e-13	7.39458e-12	NM_015800 // Crim1 /// BC100348 // Crim1 /// ENSMUST00000112498 // Crim1
10405888	-1.405	5.77871	-14.1939	1.82551e-13	7.4521e-12	XM_006544713 // LOC102642820 /// XM_893413 // Gm6901 /// NM_007624 // Cbx3 /// BC018354 // Cbx3 /// BC059831 // Cbx3 /// BC108370 // Cbx3 /// BC110376 // Cbx3 /// ENSMUST00000094623 // Gm6917 /// ENSMUST00000094623 // Gm6901 /// ENSMUST00000094623 // Gm5792 /// ENSMUST00000094623 // Cbx3 /// ENSMUST00000031862 // Gm6917 /// ENSMUST00000031862 // Gm6901 /// ENSMUST00000031862 // Gm5792 /// ENSMUST…
10549276	-2.1925	8.45194	-14.1867	1.84651e-13	7.52057e-12	NM_024469 // Bhlhe41 /// NM_001271768 // Bhlhe41 /// AB044090 // Bhlhe41 /// ENSMUST00000032386 // Bhlhe41 /// ENSMUST00000111703 // Bhlhe41
10582882	-4.625	7.41226	-14.1867	1.8465e-13	7.52057e-12	ENSMUST00000151376 // Gm10722
10353803	-1.1075	8.40161	-14.1789	1.8691e-13	7.60388e-12	NM_198899 // Uggt1 /// BC062936 // Uggt1 /// BC068283 // Uggt1 /// BC051172 // Uggt1 /// ENSMUST00000046875 // Uggt1 /// ENSMUST00000173999 // Uggt1 /// ENSMUST00000174266 // Uggt1
10465826	-2.025	6.70161	-14.1766	1.87584e-13	7.62256e-12	NM_001160356 // AI462493 /// AY941793 // AI462493 /// ENSMUST00000096253 // AI462493
10384145	-2.1675	6.56129	-14.1693	1.89772e-13	7.70265e-12	NM_029938 // H2afv /// BC028539 // H2afv /// BC147293 // H2afv /// BC147294 // H2afv /// BC147741 // H2afv /// BC147751 // H2afv /// AK208112 // H2afv /// ENSMUST00000109737 // H2afv /// ENSMUST00000093346 // H2afv
10569494	-1.78	5.83871	-14.1632	1.91611e-13	7.76844e-12	ENSMUST00000075588 // Tnfrsf22 /// ENSMUST00000171066 // Tnfrsf22
10405811	-1.7025	6.82935	-14.1541	1.94367e-13	7.8712e-12	NM_019986 // Habp4 /// AF227684 // Habp4 /// AK016800 // Habp4 /// ENSMUST00000021929 // Habp4
10459183	2.27	8.47323	14.1469	1.96593e-13	7.9523e-12	NM_007885 // Slc26a2 /// D42049 // Slc26a2 /// ENSMUST00000146409 // Slc26a2
10491753	3.1975	5.54452	14.1338	2.00705e-13	8.10941e-12	AK040233 // Intu /// ENSMUST00000061590 // Intu
10500335	1.515	10.6965	14.1275	2.02706e-13	8.18072e-12	NM_010186 // Fcgr1 /// ENSMUST00000029748 // Fcgr1
10529584	-1.1675	9.51323	-14.1261	2.0316e-13	8.18072e-12	NM_008550 // Man2b2 /// AB006458 // Man2b2 /// BC066211 // Man2b2 /// AK197522 // Man2b2 /// ENSMUST00000031002 // Man2b2
10466606	-1.5025	11.321	-14.1264	2.03043e-13	8.18072e-12	NM_010730 // Anxa1 /// BC002289 // Anxa1 /// BC004594 // Anxa1 /// ENSMUST00000025561 // Anxa1 /// ENSMUST00000171423 // Anxa1
10530287	-1.275	8.95548	-14.1098	2.08457e-13	8.3845e-12	NM_001201413 // Apbb2 /// NM_001201414 // Apbb2 /// NM_001201415 // Apbb2 /// NM_001201416 // Apbb2 /// NM_009686 // Apbb2 /// AY650904 // Apbb2 /// BC076587 // Apbb2 /// ENSMUST00000159786 // Apbb2 /// ENSMUST00000160870 // Apbb2 /// ENSMUST00000160775 // Apbb2 /// ENSMUST00000162349 // Apbb2 /// ENSMUST00000162955 // Apbb2 /// ENSMUST00000159512 // Apbb2 /// ENSMUST00000162366 // Apbb2 /// ENSM…
10535841	-2.0375	7.72677	-14.1005	2.11555e-13	8.49951e-12	XM_006504866 // Slc46a3 /// XM_006504867 // Slc46a3 /// NM_027872 // Slc46a3 /// BC006902 // Slc46a3 /// AK004609 // Slc46a3 /// ENSMUST00000118527 // Slc46a3 /// ENSMUST00000031655 // Slc46a3 /// ENSMUST00000152064 // Slc46a3
10571444	2.42	6.63677	14.0902	2.15008e-13	8.61875e-12	NM_007514 // Slc7a2 /// NM_001044740 // Slc7a2 /// AK154621 // Slc7a2 /// ENSMUST00000098816 // Slc7a2 /// ENSMUST00000057784 // Slc7a2
10559644	-1.31	6.03	-14.0909	2.14773e-13	8.61875e-12	NM_177887 // Tmem150b /// ENSMUST00000086364 // Tmem150b
10582069	-1.7925	5.03161	-14.078	2.19201e-13	8.77692e-12	XM_006531408 // Sdr42e1 /// NM_028725 // Sdr42e1 /// BC038819 // Sdr42e1 /// ENSMUST00000037955 // Sdr42e1 /// ENSMUST00000173522 // Sdr42e1 /// ENSMUST00000174450 // Sdr42e1
10435009	-2.175	4.41871	-14.0765	2.19742e-13	8.78869e-12	NM_001033539 // Bex6 /// AY833559 // Bex6
10439249	1.6825	10.6774	14.0745	2.20436e-13	8.80201e-12	NM_001039530 // Parp14 /// AK220263 // Parp14 /// BC138874 // Parp14 /// DQ372930 // Parp14 /// ENSMUST00000042665 // Parp14
10520467	-1.1275	8.37677	-14.0741	2.2057e-13	8.80201e-12	NM_145558 // Hadhb /// NM_001289798 // Hadhb /// NM_001289799 // Hadhb /// BC005585 // Hadhb /// ENSMUST00000026841 // Hadhb /// ENSMUST00000114786 // Hadhb /// ENSMUST00000114783 // Hadhb /// ENSMUST00000123980 // Hadhb /// ENSMUST00000121752 // Gm13910
10580391	-1.0525	9.24032	-14.0671	2.23019e-13	8.88977e-12	NM_028007 // Itfg1 /// BC003977 // Itfg1 /// ENSMUST00000034140 // Itfg1
10545921	2.12	8.63516	14.0627	2.24578e-13	8.93186e-12	NM_010751 // Mxd1 /// BC034860 // Mxd1 /// ENSMUST00000001184 // Mxd1
10388782	1.8875	8.51032	14.063	2.24479e-13	8.93186e-12	NR_037682 // Snord42a /// AF357366 // Snord42a /// ENSMUST00000082606 // Snord42a
10551359	1.1725	7.11935	14.0535	2.27897e-13	9.05377e-12	AF366401 // Sertad1 /// ENSMUST00000008528 // Sertad1
10480878	1.9475	6.75484	14.0525	2.28255e-13	9.05787e-12	NM_001276360 // Camsap1 /// NM_001276361 // Camsap1 /// NM_001276359 // Camsap1 /// ENSMUST00000114167 // Camsap1 /// ENSMUST00000143977 // Camsap1 /// ENSMUST00000091268 // Camsap1 /// ENSMUST00000183461 // Camsap1
10601303	1.52	3.26226	14.0346	2.3482e-13	9.30798e-12	XM_006527760 // Chic1 /// NM_009767 // Chic1 /// ENSMUST00000116547 // Chic1
10596960	1.75	7.0129	14.0226	2.39349e-13	9.47693e-12	NM_011637 // Trex1 /// NM_001012236 // Trex1 /// AF151106 // Trex1 /// BC011133 // Trex1 /// ENSMUST00000160217 // Atrip /// ENSMUST00000160928 // Atrip /// ENSMUST00000061973 // Trex1 /// ENSMUST00000112053 // Trex1
10538282	-1.555	8.13129	-14.0118	2.43498e-13	9.63049e-12	XM_893413 // Gm6901 /// NM_007624 // Cbx3 /// BC059831 // Cbx3 /// BC108370 // Cbx3 /// ENSMUST00000031862 // Gm6917 /// ENSMUST00000031862 // Gm6901 /// ENSMUST00000031862 // Gm5792 /// ENSMUST00000031862 // Cbx3 /// ENSMUST00000114445 // Gm6917 /// ENSMUST00000114445 // Gm6901 /// ENSMUST00000114445 // Gm5792 /// ENSMUST00000114445 // Cbx3 /// ENSMUST00000114446 // Gm6917 /// ENSMUST00000114446…
10442087	1.8175	6.36903	14.011	2.43798e-13	9.63165e-12	XM_006525057 // Spaca6 /// NM_001162909 // Spaca6 /// BC171977 // Spaca6 /// BC171982 // Spaca6 /// BC171984 // Spaca6 /// AK020993 // Spaca6 /// ENSMUST00000172097 // Spaca6 /// ENSMUST00000139969 // Spaca6 /// ENSMUST00000177859 // Spaca6 /// ENSMUST00000012759 // Spaca6
10517274	-2.1325	7.27097	-14.0097	2.44315e-13	9.64137e-12	NM_029100 // Sepn1 /// BC043665 // Sepn1 /// ENSMUST00000060435 // Sepn1
10383245	-0.99	8.54097	-14.0081	2.4493e-13	9.6549e-12	NM_028898 // Rptor /// AK144082 // Rptor /// AK161011 // Rptor /// ENSMUST00000147781 // Rptor /// ENSMUST00000130049 // Rptor /// ENSMUST00000026671 // Rptor /// ENSMUST00000125583 // Rptor /// ENSMUST00000147772 // Rptor
10598389	-1.245	7.99774	-13.9934	2.5071e-13	9.87181e-12	NM_172372 // Wdr45 /// NM_001290792 // Wdr45 /// NM_001290795 // Wdr45 /// ENSMUST00000043045 // Wdr45
10425177	0.905	5.98097	13.9898	2.52149e-13	9.91747e-12	XM_006520288 // Triobp /// NM_138579 // Triobp /// NM_001039156 // Triobp /// NM_001039155 // Triobp /// DQ228000 // Triobp /// DQ228001 // Triobp /// DQ228002 // Triobp /// ENSMUST00000140228 // Triobp /// ENSMUST00000109690 // Triobp /// ENSMUST00000109689 // Triobp
10488378	-1.8825	5.52419	-13.9858	2.5376e-13	9.96983e-12	NM_009378 // Thbd /// BC019154 // Thbd /// ENSMUST00000099270 // Thbd
10499483	-2.935	7.34839	-13.981	2.55709e-13	1.00353e-11	NM_001253751 // Fdps /// NM_134469 // Fdps /// AF309508 // Fdps /// BC048497 // Fdps /// BC087886 // Fdps
10543471	-1.755	6.51806	-13.9769	2.57377e-13	1.00896e-11	NM_133931 // Pot1a /// ENSMUST00000115330 // Pot1a
10533316	-1.2925	8.46742	-13.9719	2.59465e-13	1.01596e-11	NM_026129 // Erp29 /// BC017125 // Erp29 /// AK165702 // Erp29 /// ENSMUST00000130451 // Erp29 /// ENSMUST00000052590 // Erp29 /// ENSMUST00000111802 // Erp29
10542836	-2.325	5.74645	-13.9712	2.59735e-13	1.01596e-11	NM_001081237 // Klhl42 /// BC037084 // Klhl42 /// BC147633 // Klhl42 /// BC147636 // Klhl42 /// BC151064 // Klhl42 /// BC151065 // Klhl42 /// BC151068 // Klhl42 /// BC151076 // Klhl42 /// ENSMUST00000036003 // Klhl42
10436694	-0.9975	11.5281	-13.9632	2.63084e-13	1.02794e-11	NM_007475 // Rplp0 /// BC003833 // Rplp0 /// BC011106 // Rplp0 /// BC011291 // Rplp0 /// BC087887 // Rplp0 /// BC089496 // Rplp0 /// BC099384 // Rplp0 /// ENSMUST00000076373 // Gm8730 /// ENSMUST00000086519 // Rplp0 /// ENSMUST00000156359 // Rplp0 /// ENSMUST00000180422 // Gm9625 /// ENSMUST00000122125 // Rplp0-ps1 /// ENSMUST00000121456 // Gm14165
10502778	-2.7325	7.53129	-13.9497	2.68776e-13	1.04902e-11	XM_006502443 // Lphn2 /// NM_001081298 // Lphn2 /// ENSMUST00000106128 // Lphn2
10565582	-1.04	10.3694	-13.9343	2.75494e-13	1.07406e-11	NM_009098 // Rps8 /// BC027217 // Rps8 /// BC051446 // Rps8 /// BC081465 // Rps8 /// BC086899 // Rps8 /// BC100594 // Rps8 /// ENSMUST00000102696 // LOC101055915 /// ENSMUST00000102696 // Gm15501 /// ENSMUST00000102696 // Rps8 /// ENSMUST00000137423 // LOC101055915 /// ENSMUST00000137423 // Gm15501 /// ENSMUST00000137423 // Rps8 /// ENSMUST00000133910 // Gm15501
10376324	2.8825	9.40548	13.9312	2.7686e-13	1.07821e-11	NM_001135115 // Gm12250 /// DQ508486 // Gm12250 /// DQ508487 // Gm12250 /// ENSMUST00000119467 // Gm12250
10445640	-1.81	7.35065	-13.9242	2.79945e-13	1.08903e-11	NM_001097623 // Trerf1 /// BC059215 // Trerf1 /// ENSMUST00000077951 // Trerf1
10402490	-1.28	6.39516	-13.9228	2.80601e-13	1.09039e-11	XM_006515654 // Syne3 /// XM_006515655 // Syne3 /// NM_172500 // Syne3 /// NM_001042699 // Syne3 /// ENSMUST00000067005 // Syne3 /// ENSMUST00000095439 // Syne3 /// ENSMUST00000109927 // Syne3
10355227	1.45	6.21032	13.9149	2.84166e-13	1.10304e-11	NM_177645 // Kansl1l /// NM_001122738 // Kansl1l /// AK082897 // Kansl1l /// ENSMUST00000129190 // Kansl1l
10543120	-2.0625	4.95355	-13.9065	2.87996e-13	1.11668e-11	XM_006504993 // Ica1 /// XM_006504996 // Ica1 /// NM_001252266 // Ica1 /// NM_010492 // Ica1 /// AB303567 // Ica1 /// BC002030 // Ica1 /// U26459 // Ica1 /// U26460 // Ica1 /// U26461 // Ica1 /// ENSMUST00000156695 // Ica1 /// ENSMUST00000115519 // Ica1 /// ENSMUST00000115520 // Ica1 /// ENSMUST00000038403 // Ica1 /// ENSMUST00000145870 // Ica1
10441233	4.6825	8.49387	13.9031	2.89546e-13	1.12147e-11	NM_010846 // Mx1 /// NR_003520 // Mx1 /// BC011113 // Mx1 /// M12279 // Mx1 /// M21038 // Mx1 /// M21039 // Mx1 /// AK076430 // Mx1 /// ENSMUST00000135184 // Mx1 /// ENSMUST00000155233 // Mx1 /// ENSMUST00000113768 // Mx1 /// ENSMUST00000023655 // Mx1
10545910	-1.2925	9.48194	-13.8993	2.91349e-13	1.12722e-11	NM_025823 // Pcyox1 /// BC028308 // Pcyox1 /// ENSMUST00000032065 // Pcyox1 /// ENSMUST00000131500 // Pcyox1
10429802	-0.86	9.19258	-13.8978	2.92027e-13	1.12862e-11	NM_001163542 // Plec /// NM_001163549 // Plec /// NM_001164203 // Plec /// NM_201387 // Plec /// NM_201394 // Plec /// NM_201385 // Plec /// NM_201390 // Plec /// NM_011117 // Plec /// NM_201393 // Plec /// NM_201391 // Plec /// NM_201392 // Plec /// NM_201388 // Plec /// NM_201386 // Plec /// NM_201389 // Plec /// NM_001163540 // Plec /// AY480033 // Plec /// AY480034 // Plec /// AY480035 // Ple…
10397530	0.91	8.44581	13.8874	2.96952e-13	1.14641e-11	NM_026958 // Slirp /// BC065396 // Slirp /// BC116739 // Slirp /// BC116741 // Slirp /// BC048513 // Slirp /// ENSMUST00000161023 // Slirp /// ENSMUST00000160488 // Slirp /// ENSMUST00000077462 // Slirp /// ENSMUST00000160880 // Slirp
10385511	1.6125	9.81419	13.8694	3.05616e-13	1.17858e-11	NM_011190 // Psme2 /// NM_001029855 // Psme2 /// NM_001281472 // Psme2b /// BC002301 // Psme2 /// BC005680 // Psme2 /// BC057859 // Psme2 /// D87910 // Psme2b /// U60329 // Psme2 /// ENSMUST00000104958 // Psme2b /// ENSMUST00000104958 // Psme2 /// ENSMUST00000161807 // Psme2b /// ENSMUST00000161807 // Psme2 /// ENSMUST00000161573 // Psme2b /// ENSMUST00000161573 // Psme2 /// ENSMUST00000161027 //…
10345967	-2.255	5.93516	-13.8507	3.14919e-13	1.21314e-11	AF411386 // Bivm /// ENSMUST00000035991 // Bivm
10399540	-0.965	10.2461	-13.8471	3.16718e-13	1.21606e-11	NM_172574 // Pqlc3 /// BC025220 // Pqlc3 /// BC028458 // Pqlc3 /// ENSMUST00000140933 // Pqlc3 /// ENSMUST00000054536 // Pqlc3
10379044	-1.415	6.03323	-13.8477	3.16442e-13	1.21606e-11	NM_001159482 // Rab34 /// ENSMUST00000002128 // Rab34 /// ENSMUST00000150941 // Rab34
10352178	-1.815	6.20839	-13.8465	3.17045e-13	1.21606e-11	NM_178653 // Sccpdh /// BC025803 // Sccpdh /// ENSMUST00000040538 // Sccpdh /// ENSMUST00000134287 // Sccpdh
10524555	-2.3425	6.49	-13.8481	3.16244e-13	1.21606e-11	XM_006530183 // Mvk /// NM_023556 // Mvk /// BC005606 // Mvk /// AK009261 // Mvk /// ENSMUST00000137167 // Mvk /// ENSMUST00000043760 // Mvk /// ENSMUST00000112239 // Mvk /// ENSMUST00000125120 // Mvk /// ENSMUST00000124260 // Mvk /// ENSMUST00000125650 // Mvk
10579925	-2.375	6.27581	-13.8431	3.18797e-13	1.22146e-11	XM_006530674 // Gab1 /// XM_006530676 // Gab1 /// NM_021356 // Gab1 /// BC007483 // Gab1 /// BC094659 // Gab1 /// ENSMUST00000034150 // Gab1
10588283	-1.85	5.89065	-13.8416	3.19557e-13	1.22305e-11	ENSMUST00000035155 // Rab6b
10394593	1.3175	9.68968	13.8354	3.22749e-13	1.23394e-11	NM_001146119 // Fam49a /// NM_029758 // Fam49a /// BC049664 // Fam49a /// ENSMUST00000069066 // Fam49a /// ENSMUST00000069005 // Fam49a
10474379	-1.1425	8.4129	-13.8301	3.25524e-13	1.24322e-11	NM_145558 // Hadhb /// NM_001289798 // Hadhb /// NM_001289799 // Hadhb /// BC005585 // Hadhb /// ENSMUST00000026841 // Hadhb /// ENSMUST00000114786 // Hadhb /// ENSMUST00000114783 // Hadhb /// ENSMUST00000123980 // Hadhb /// ENSMUST00000133414 // Hadhb /// ENSMUST00000141236 // Hadhb /// ENSMUST00000121752 // Gm13910
10534202	0.9175	11.3065	13.8293	3.25917e-13	1.24338e-11	NM_001286037 // Ncf1 /// NM_010876 // Ncf1 /// NR_104383 // Ncf1 /// BC055836 // Ncf1 /// ENSMUST00000146354 // Ncf1 /// ENSMUST00000111275 // Ncf1 /// ENSMUST00000016094 // Ncf1 /// ENSMUST00000144086 // Ncf1 /// ENSMUST00000182626 // Ncf1
10516371	-1.04	8.10613	-13.828	3.26586e-13	1.2446e-11	NM_153403 // Ago1 /// ENSMUST00000097888 // Ago1 /// ENSMUST00000127800 // Ago1
10369116	1.33	7.12419	13.8259	3.27727e-13	1.24761e-11	AK133345 // Mcm9 /// ENSMUST00000075540 // Mcm9
10496032	-0.8525	11.5997	-13.8212	3.30183e-13	1.25561e-11	XM_006544729 // LOC102640707 /// XM_006534601 // LOC102635048 /// NM_009076 // Rpl12 /// BC018321 // Rpl12 /// BC075731 // Rpl12 /// BC081469 // Rpl12 /// BC090393 // Rpl12 /// L04280 // Rpl12 /// AK167761 // Rpl12 /// ENSMUST00000076703 // Rpl12 /// ENSMUST00000126610 // Rpl12 /// ENSMUST00000154340 // Rpl12 /// ENSMUST00000133842 // Rpl12 /// ENSMUST00000102811 // Rpl12 /// ENSMUST00000125415 /…
10438911	-1.2825	8.17129	-13.8183	3.31717e-13	1.2601e-11	NM_001128096 // Atp13a3 /// NM_001128094 // Atp13a3 /// ENSMUST00000061350 // Atp13a3 /// ENSMUST00000100013 // Atp13a3
10499378	2.92	7.98774	13.8146	3.3373e-13	1.26639e-11	XM_006501188 // Sema4a /// XM_006501189 // Sema4a /// NM_001163489 // Sema4a /// NM_001163490 // Sema4a /// NM_001163491 // Sema4a /// NM_013658 // Sema4a /// BC025800 // Sema4a /// ENSMUST00000029700 // Sema4a /// ENSMUST00000156108 // Sema4a /// ENSMUST00000135539 // Sema4a /// ENSMUST00000149145 // Sema4a /// ENSMUST00000107531 // Sema4a /// ENSMUST00000166237 // Sema4a /// ENSMUST00000165898 …
10420320	1.665	6.06806	13.7982	3.42597e-13	1.29606e-11	NM_001014996 // Cenpj /// BC092399 // Cenpj /// ENSMUST00000065302 // Cenpj
10473022	-1.01	11.5545	-13.7984	3.42494e-13	1.29606e-11	XR_399967 // Gm13669 /// NM_019755 // Plp2 /// AB031292 // Plp2 /// BC083078 // Plp2 /// BC092095 // Plp2 /// BC119088 // Plp2 /// BC119090 // Plp2 /// ENSMUST00000071118 // Plp2 /// ENSMUST00000033486 // Plp2 /// ENSMUST00000136155 // Plp2 /// ENSMUST00000143854 // Plp2 /// ENSMUST00000122366 // Gm13669
10386388	-1.0175	7.41065	-13.7982	3.42642e-13	1.29606e-11	XM_006534023 // Snap47 /// NM_144521 // Snap47 /// BC023182 // Snap47 /// BC029025 // Snap47 /// AK200721 // Snap47 /// AK211035 // Snap47 /// ENSMUST00000010038 // Snap47 /// ENSMUST00000120940 // Snap47
10573939	1.68	9.41323	13.7948	3.44477e-13	1.29933e-11	XR_387747 // Lpcat2 /// NM_173014 // Lpcat2 /// AB244716 // Lpcat2 /// ENSMUST00000046290 // Lpcat2 /// ENSMUST00000130471 // Lpcat2
10505182	-1.9	6.64258	-13.7946	3.44603e-13	1.29933e-11	NM_025277 // Gng10 /// ENSMUST00000041160 // Gng10
10496324	-2.7875	6.17097	-13.7957	3.44032e-13	1.29933e-11	XM_006501935 // Slc39a8 /// XM_006501936 // Slc39a8 /// NM_001135149 // Slc39a8 /// AK085740 // Slc39a8 /// ENSMUST00000139953 // Slc39a8 /// ENSMUST00000180196 // Slc39a8
10354207	-1.6775	6.79806	-13.7934	3.45278e-13	1.3005e-11	XM_006496005 // Creg2 /// NM_170597 // Creg2 /// ENSMUST00000053355 // Creg2
10597978	0.995	7.81419	13.7909	3.46687e-13	1.30436e-11	NM_148925 // Fyco1 /// NM_001110253 // Fyco1 /// ENSMUST00000084715 // Fyco1 /// ENSMUST00000167595 // Fyco1
10375634	0.975	8.25935	13.7902	3.47037e-13	1.30436e-11	NM_016961 // Mapk9 /// NM_207692 // Mapk9 /// NM_001163672 // Mapk9 /// NM_001163671 // Mapk9 /// BC028341 // Mapk9 /// AK043169 // Mapk9 /// AK090057 // Mapk9 /// ENSMUST00000020634 // Mapk9 /// ENSMUST00000144857 // Mapk9 /// ENSMUST00000148274 // Mapk9 /// ENSMUST00000109179 // Mapk9 /// ENSMUST00000178543 // Mapk9 /// ENSMUST00000164643 // Mapk9
10535477	1.375	7.85968	13.7856	3.49643e-13	1.31277e-11	XM_006504756 // Usp42 /// NM_029749 // Usp42 /// ENSMUST00000053287 // Usp42
10464128	1.445	8.87258	13.7839	3.50585e-13	1.31375e-11	NM_007611 // Casp7 /// Y13088 // Casp7 /// ENSMUST00000026062 // Casp7
10456071	-0.985	11.5871	-13.7838	3.50645e-13	1.31375e-11	XM_006525587 // Csf1r /// NM_001037859 // Csf1r /// ENSMUST00000025523 // Csf1r
10410099	-1.63	6.78677	-13.7792	3.53271e-13	1.3222e-11	NM_172587 // Cdc14b /// NM_001122989 // Cdc14b /// BC049794 // Cdc14b /// BC057357 // Cdc14b /// ENSMUST00000039318 // Cdc14b /// ENSMUST00000109769 // Cdc14b /// ENSMUST00000109770 // Cdc14b
10362767	-1.3625	7.02097	-13.7728	3.56926e-13	1.33431e-11	NM_001164433 // Mical1 /// NM_138315 // Mical1 /// BC021477 // Mical1 /// BC034682 // Mical1 /// ENSMUST00000119962 // Mical1 /// ENSMUST00000134010 // Mical1 /// ENSMUST00000099934 // Mical1 /// ENSMUST00000126436 // Mical1 /// ENSMUST00000019967 // Mical1
10405280	-2.285	5.28419	-13.7722	3.57256e-13	1.33431e-11	XM_006517306 // Arl10 /// NM_019968 // Arl10 /// AF205936 // Arl10 /// BC115498 // Arl10 /// AK154684 // Arl10 /// ENSMUST00000026988 // Arl10 /// ENSMUST00000156024 // Arl10
10479112	-0.76	8.06935	-13.7708	3.58055e-13	1.33589e-11	XM_006498779 // Gnas /// XR_374415 // Gnas /// NM_022000 // Gnas /// NM_019690 // Gnas /// AF107847 // Gnas /// AF107848 // Gnas /// AF175305 // Gnas /// AK039035 // Gnas /// AK161197 // Gnas /// ENSMUST00000109095 // Gnas /// ENSMUST00000109096 // Gnas /// ENSMUST00000180362 // Gnas
10478364	-2.5175	5.76903	-13.77	3.58547e-13	1.33632e-11	NM_001098799 // Tox2 /// ENSMUST00000099110 // Tox2 /// ENSMUST00000165937 // Tox2
10515427	1.65	7.71226	13.7616	3.63399e-13	1.35299e-11	ENSMUST00000140226 // LOC101055915 /// ENSMUST00000140226 // Gm15501 /// ENSMUST00000140226 // Rps8 /// ENSMUST00000082817 // Gm26330
10420483	3.9	7.88968	13.7557	3.6691e-13	1.36463e-11	NM_172603 // Phf11a /// EU155109 // Phf11a /// ENSMUST00000062307 // Phf11a
10447675	1.01	10.0174	13.7416	3.75318e-13	1.39444e-11	AK029149 // Rnaset2b /// ENSMUST00000179728 // Rnaset2a /// ENSMUST00000179728 // Rnaset2b
10489107	1.31	11.6874	13.7408	3.75852e-13	1.39497e-11	NM_018851 // Samhd1 /// NM_001139520 // Samhd1 /// BC067198 // Samhd1 /// BC134376 // Samhd1 /// ENSMUST00000057725 // Samhd1
10445241	-1.97	6.68161	-13.7394	3.76666e-13	1.39653e-11	NM_178589 // Tnfrsf21 /// BC016420 // Tnfrsf21 /// AK143175 // Tnfrsf21 /// ENSMUST00000024708 // Tnfrsf21
10454786	-1.04	8.99484	-13.73	3.82452e-13	1.41503e-11	NM_009818 // Ctnna1 /// BC048163 // Ctnna1 /// BC068316 // Ctnna1 /// BC105576 // Ctnna1 /// D90362 // Ctnna1 /// ENSMUST00000042345 // Ctnna1
10546855	-1.875	5.43677	-13.7303	3.82269e-13	1.41503e-11	NM_080448 // Srgap3 /// AF481964 // Srgap3 /// BC069855 // Srgap3 /// ENSMUST00000088373 // Srgap3 /// ENSMUST00000113169 // Srgap3
10556764	-0.955	9.67742	-13.7282	3.83522e-13	1.41752e-11	NM_013636 // Ppp1cc /// BC021646 // Ppp1cc /// BC085496 // Ppp1cc /// D85137 // Ppp1cc /// M27071 // Ppp1cc /// U53456 // Ppp1cc /// BC039972 // Ppp1cc /// ENSMUST00000102528 // Ppp1cc /// ENSMUST00000128309 // Ppp1cc /// ENSMUST00000086294 // Ppp1cc /// ENSMUST00000132555 // Ppp1cc /// ENSMUST00000004569 // Gm5601
10576696	-1.58	6.43419	-13.7266	3.84529e-13	1.41976e-11	NM_010568 // Insr /// ENSMUST00000091291 // Insr
10389162	-0.825	11.6368	-13.7123	3.93556e-13	1.45159e-11	XM_006544604 // LOC102641574 /// XM_006544729 // LOC102640707 /// XM_006534601 // LOC102635048 /// XR_381426 // LOC102635609 /// XR_381427 // LOC102635609 /// NM_009076 // Rpl12 /// BC018321 // Rpl12 /// BC075731 // Rpl12 /// BC081469 // Rpl12 /// BC090393 // Rpl12 /// L04280 // Rpl12 /// AK167761 // Rpl12 /// ENSMUST00000076703 // Rpl12 /// ENSMUST00000092011 // Gm16519 /// ENSMUST00000126610 //…
10485225	-2.0025	7.17677	-13.7094	3.9536e-13	1.45673e-11	NM_010163 // Ext2 /// BC006597 // Ext2 /// U67837 // Ext2 /// U72141 // Ext2 /// AK190534 // Ext2 /// AK203264 // Ext2 /// ENSMUST00000028623 // Ext2
10400023	-2.5975	8.47742	-13.7077	3.96455e-13	1.45925e-11	NM_025359 // Tspan13 /// BC018317 // Tspan13 /// ENSMUST00000020896 // Tspan13
10428857	-1.93	9.71226	-13.7034	3.99263e-13	1.46807e-11	NM_001146180 // Mtss1 /// NM_144800 // Mtss1 /// BC042632 // Mtss1 /// ENSMUST00000080371 // Mtss1
10580752	3.73	6.51774	13.695	4.047e-13	1.48652e-11	AK080381 // 9330175E14Rik /// ENSMUST00000180612 // 9330175E14Rik
10542006	-0.8775	7.92	-13.6837	4.12149e-13	1.51232e-11	NM_138594 // D6Wsu163e /// AK037095 // D6Wsu163e /// ENSMUST00000032497 // D6Wsu163e
10431612	-1.3325	6.17226	-13.6789	4.15359e-13	1.52253e-11	NM_026817 // Rabl2 /// BC030376 // Rabl2 /// ENSMUST00000023294 // Rabl2 /// ENSMUST00000094056 // Rabl2 /// ENSMUST00000165747 // Rabl2 /// ENSMUST00000172053 // Rabl2
10501229	-1.795	9.48677	-13.6782	4.15883e-13	1.52288e-11	XM_006501017 // Gstm1 /// NM_010358 // Gstm1 /// BC003822 // Gstm1 /// BC046758 // Gstm1 /// BC091763 // Gstm1 /// J03952 // Gstm1 /// J04632 // Gstm1 /// ENSMUST00000004140 // Gstm1
10510129	-1.53	11.11	-13.6702	4.21282e-13	1.54106e-11	XM_006538679 // Dhrs3 /// NM_001172424 // Dhrs3 /// BC008980 // Dhrs3 /// ENSMUST00000105744 // Dhrs3 /// ENSMUST00000171001 // Dhrs3
10353167	-0.94	10.2603	-13.6685	4.22451e-13	1.54375e-11	NM_028173 // Tram1 /// ENSMUST00000027068 // Tram1
10409804	0.945	9.15355	13.6666	4.23746e-13	1.54689e-11	NM_153538 // Zcchc6 /// BC023880 // Zcchc6 /// BC043111 // Zcchc6 /// ENSMUST00000071703 // Zcchc6
10554240	2.9475	9.72387	13.6553	4.31612e-13	1.57399e-11	NM_001291221 // Isg20 /// NM_001291220 // Isg20 /// AF217484 // Isg20 /// ENSMUST00000118867 // Isg20 /// ENSMUST00000121645 // Isg20
10389680	2.0425	7.06516	13.652	4.33883e-13	1.58065e-11	NM_054043 // Msi2 /// AK136156 // Msi2 /// ENSMUST00000107909 // Msi2 /// ENSMUST00000092794 // Msi2
10563314	-1.105	8.79097	-13.6498	4.35418e-13	1.58462e-11	NM_027903 // Dhdh /// ENSMUST00000011526 // Dhdh
10421573	-1.58	8.00935	-13.6489	4.36096e-13	1.58546e-11	XM_006544713 // LOC102642820 /// XM_893413 // Gm6901 /// NM_007624 // Cbx3 /// BC018354 // Cbx3 /// BC059831 // Cbx3 /// BC108370 // Cbx3 /// BC110376 // Cbx3 /// ENSMUST00000094623 // Gm6917 /// ENSMUST00000094623 // Gm6901 /// ENSMUST00000094623 // Gm5792 /// ENSMUST00000094623 // Cbx3 /// ENSMUST00000031862 // Gm6917 /// ENSMUST00000031862 // Gm6901 /// ENSMUST00000031862 // Gm5792 /// ENSMUST…
10553913	-1.36	8.67065	-13.6435	4.39944e-13	1.59782e-11	XM_006541223 // Mcee /// NM_028626 // Mcee /// BC038157 // Mcee /// ENSMUST00000037205 // Mcee
10422059	1.235	9.75871	13.6414	4.41405e-13	1.60149e-11	NM_177715 // Kctd12 /// ENSMUST00000184744 // Kctd12 /// ENSMUST00000183756 // Kctd12
10523727	-2.205	6.56839	-13.6365	4.44971e-13	1.61278e-11	XR_389263 // Pkd2 /// NM_008861 // Pkd2 /// ENSMUST00000086831 // Pkd2
10538547	-2.245	5.36323	-13.6311	4.48834e-13	1.62513e-11	NM_012056 // Fkbp9 /// AF090334 // Fkbp9 /// AF279263 // Fkbp9 /// BC026133 // Fkbp9 /// BC043129 // Fkbp9 /// AK189917 // Fkbp9 /// ENSMUST00000031795 // Fkbp9
10570144	-0.9375	8.77581	-13.6283	4.50901e-13	1.63095e-11	NM_001113517 // Arhgef7 /// AK139156 // Arhgef7 /// ENSMUST00000110909 // Arhgef7 /// ENSMUST00000033908 // Arhgef7
10558265	-1.9875	7.02323	-13.6267	4.52083e-13	1.63356e-11	NM_029609 // Lhpp /// BC065789 // Lhpp /// ENSMUST00000148669 // Lhpp /// ENSMUST00000033241 // Lhpp /// ENSMUST00000106170 // Lhpp /// ENSMUST00000133969 // Lhpp
10580331	-0.8275	9.97742	-13.6251	4.53277e-13	1.63456e-11	NM_022997 // Vps35 /// AF226323 // Vps35 /// BC005469 // Vps35 /// BC006637 // Vps35 /// U47024 // Vps35 /// AK135680 // Vps35 /// ENSMUST00000034131 // Vps35
10524718	-1	11.3845	-13.6252	4.53164e-13	1.63456e-11	NM_007475 // Rplp0 /// BC003833 // Rplp0 /// BC011106 // Rplp0 /// BC011291 // Rplp0 /// BC087887 // Rplp0 /// BC089496 // Rplp0 /// BC099384 // Rplp0 /// ENSMUST00000086519 // Rplp0 /// ENSMUST00000156359 // Rplp0
10519224	-1.21	6.95419	-13.6164	4.59695e-13	1.65602e-11	XM_006539011 // Pusl1 /// XR_390765 // Pusl1 /// NM_001033490 // Pusl1 /// ENSMUST00000097737 // Pusl1
10546056	1.595	7.71032	13.6151	4.60714e-13	1.65801e-11	NM_001039394 // Rab43 /// NM_133717 // Rab43 /// NR_104478 // Rab43 /// NR_104477 // Rab43 /// ENSMUST00000078647 // Rab43
10533569	-1.6375	6.36903	-13.613	4.6225e-13	1.66033e-11	XM_006530377 // Kdm2b /// XM_006530379 // Kdm2b /// XM_006530380 // Kdm2b /// XM_006530383 // Kdm2b /// NM_013910 // Kdm2b /// NM_001005866 // Kdm2b /// NM_001003953 // Kdm2b /// BC057622 // Kdm2b /// BC065090 // Kdm2b /// AK207641 // Kdm2b /// ENSMUST00000031435 // Kdm2b /// ENSMUST00000046073 // Kdm2b /// ENSMUST00000118027 // Kdm2b /// ENSMUST00000086200 // Kdm2b
10417829	-1.855	6.24581	-13.613	4.62292e-13	1.66033e-11	NM_134081 // Dnajc9 /// ENSMUST00000022345 // Dnajc9
10351867	1.255	8.58516	13.6014	4.71044e-13	1.69006e-11	XM_006496915 // Aim2 /// XM_006496918 // Aim2 /// XM_006496920 // Aim2 /// XM_006496923 // Aim2 /// XM_006496926 // Aim2 /// XM_006496928 // Aim2 /// NM_001013779 // Aim2 /// JQ894737 // Aim2 /// ENSMUST00000147604 // Aim2 /// ENSMUST00000151176 // Aim2 /// ENSMUST00000166137 // Aim2
10532954	-1.82	6.43742	-13.5933	4.77355e-13	1.71097e-11	NM_175403 // Mlec /// ENSMUST00000112121 // Mlec /// ENSMUST00000053271 // Mlec
10383502	1.5675	9.54032	13.5826	4.85734e-13	1.73925e-11	NM_030696 // Slc16a3 /// BC046525 // Slc16a3 /// ENSMUST00000070653 // Slc16a3
10378637	1.43	7.82613	13.5798	4.87906e-13	1.74527e-11	XM_006533635 // Scarf1 /// NM_001004157 // Scarf1 /// BC080288 // Scarf1 /// ENSMUST00000042808 // Scarf1 /// ENSMUST00000118243 // Scarf1 /// ENSMUST00000123819 // Scarf1
10606261	-0.775	11.2887	-13.5755	4.91338e-13	1.75402e-11	XM_006544604 // LOC102641574 /// XM_006544729 // LOC102640707 /// XM_006534601 // LOC102635048 /// XR_381426 // LOC102635609 /// XR_381427 // LOC102635609 /// NM_009076 // Rpl12 /// BC018321 // Rpl12 /// BC075731 // Rpl12 /// BC081469 // Rpl12 /// BC090393 // Rpl12 /// L04280 // Rpl12 /// AK167761 // Rpl12 /// ENSMUST00000076703 // Rpl12 /// ENSMUST00000092011 // Gm16519 /// ENSMUST00000126610 //…
10455238	-1.0375	8.64	-13.5759	4.91062e-13	1.75402e-11	AF220209 // Ndfip1
10527936	2.6125	5.75065	13.5705	4.95361e-13	1.76491e-11	NM_021457 // Fzd1 /// BC053010 // Fzd1 /// ENSMUST00000054294 // Fzd1
10404262	-1.1375	10.6974	-13.5705	4.95383e-13	1.76491e-11	XR_398873 // LOC102641902 /// XM_006530039 // LOC102636216 /// NM_009098 // Rps8 /// BC027217 // Rps8 /// BC051446 // Rps8 /// BC081464 // Rps8 /// BC081465 // Rps8 /// BC086899 // Rps8 /// BC100594 // Rps8 /// ENSMUST00000102696 // LOC101055915 /// ENSMUST00000102696 // Gm15501 /// ENSMUST00000102696 // Rps8 /// ENSMUST00000137423 // LOC101055915 /// ENSMUST00000137423 // Gm15501 /// ENSMUST0000…
10456904	1.8575	9.32774	13.5692	4.96404e-13	1.76678e-11	AK163337 // Pstpip2
10503107	2.1725	7.03258	13.5664	4.98702e-13	1.77245e-11	NR_028126 // 6330407A03Rik
10391513	-1.2425	9.69032	-13.566	4.98993e-13	1.77245e-11	NM_028207 // Dusp3 /// AF280809 // Dusp3 /// AK079346 // Dusp3 /// ENSMUST00000151678 // Dusp3 /// ENSMUST00000003612 // Dusp3 /// ENSMUST00000107173 // Dusp3 /// ENSMUST00000107172 // Dusp3
10550102	-1.685	5.59548	-13.5604	5.03575e-13	1.78694e-11	U19604 // Lig1 /// ENSMUST00000148471 // Lig1
10384138	-0.8625	9.15871	-13.5591	5.04659e-13	1.789e-11	NM_134020 // Tmed4 /// BC023041 // Tmed4 /// AK003613 // Tmed4 /// ENSMUST00000004508 // Tmed4
10369154	-1.7225	9.36903	-13.555	5.08029e-13	1.79915e-11	NM_008548 // Man1a /// ENSMUST00000003843 // Man1a
10457205	1.6325	6.23548	13.5496	5.12575e-13	1.81344e-11	XM_006525559 // Crem /// XM_006525560 // Crem /// XM_006525579 // Crem /// XM_006525581 // Crem /// NM_001110859 // Crem /// NM_001110857 // Crem /// NM_001110856 // Crem /// NM_001110850 // Crem /// NM_001110858 // Crem /// NM_001110853 // Crem /// NM_001271503 // Crem /// NM_013498 // Crem /// NM_001110855 // Crem /// NM_001271504 // Crem /// NM_001271505 // Crem /// NM_001110854 // Crem /// NM…
10465559	-1.445	7.35355	-13.5455	5.16011e-13	1.82379e-11	NM_011697 // Vegfb /// NM_001185164 // Vegfb /// BC046303 // Vegfb /// U43836 // Vegfb /// AK177050 // Vegfb /// ENSMUST00000130048 // Vegfb /// ENSMUST00000025914 // Vegfb
10515425	1.4675	4.84323	13.5446	5.16727e-13	1.8245e-11	NR_028524 // Snord38a /// ENSMUST00000140226 // LOC101055915 /// ENSMUST00000140226 // Gm15501 /// ENSMUST00000140226 // Rps8 /// ENSMUST00000144051 // LOC101055915 /// ENSMUST00000144051 // Gm15501 /// ENSMUST00000144051 // Rps8 /// ENSMUST00000083746 // Snord38a
10420372	-1.7125	6.55419	-13.543	5.18132e-13	1.82765e-11	NM_030004 // Cryl1 /// AB359906 // Cryl1 /// AF351609 // Cryl1 /// BC004074 // Cryl1 /// BC027064 // Cryl1 /// AK206602 // Cryl1 /// ENSMUST00000022517 // Cryl1
10347925	2.4825	7.07516	13.5415	5.19385e-13	1.83025e-11	XM_006496521 // Gm7609 /// XM_006529978 // LOC101055758 /// XM_006529979 // LOC101055758 /// NM_001081746 // Gm7609 /// BC108342 // Csprs /// ENSMUST00000160674 // Csprs /// ENSMUST00000160831 // Gm7582 /// ENSMUST00000113407 // Gm7609 /// ENSMUST00000161424 // Gm7609 /// ENSMUST00000113402 // Gm7609
10356274	2.34	6.35581	13.5363	5.23758e-13	1.84384e-11	BC071209 // Csprs
10588007	-2.045	5.25032	-13.5347	5.25195e-13	1.84706e-11	NM_001184706 // Tfdp2 /// NM_001184708 // Tfdp2 /// NM_178667 // Tfdp2 /// AK029055 // Tfdp2 /// ENSMUST00000165120 // Tfdp2 /// ENSMUST00000034982 // Tfdp2
10489646	-1.2925	8.00065	-13.5276	5.31288e-13	1.86665e-11	NM_001252573 // Slc35c2 /// NM_001252574 // Slc35c2 /// NM_001252575 // Slc35c2 /// NM_144893 // Slc35c2 /// NR_045544 // Slc35c2 /// BC018327 // Slc35c2 /// BC064092 // Slc35c2 /// BC094025 // Slc35c2 /// ENSMUST00000132270 // Slc35c2 /// ENSMUST00000017808 // Slc35c2 /// ENSMUST00000109300 // Slc35c2 /// ENSMUST00000109299 // Slc35c2 /// ENSMUST00000109298 // Slc35c2 /// ENSMUST00000125550 // S…
10462136	1.41	9.84	13.5215	5.36597e-13	1.88344e-11	NM_007808 // Cycs /// BC034363 // Cycs /// BC094054 // Cycs /// AK003168 // Cycs /// AK005336 // Cycs /// ENSMUST00000073080 // Cycs /// ENSMUST00000161401 // Cycs
10502776	-2.49	8.80548	-13.5121	5.44886e-13	1.91065e-11	XM_006502443 // Lphn2 /// NM_001081298 // Lphn2 /// ENSMUST00000106128 // Lphn2
10504743	-1.29	7.80903	-13.4938	5.61469e-13	1.96686e-11	NM_053179 // Nans /// AB041263 // Nans /// BC003307 // Nans /// BC057977 // Nans /// AK051157 // Nans /// ENSMUST00000030018 // Nans /// ENSMUST00000132345 // Nans /// ENSMUST00000150584 // Nans
10560709	1.27	8.44806	13.4891	5.65806e-13	1.9801e-11	NM_027514 // Pvr /// AB195430 // Pvr /// BC013673 // Pvr /// BC032283 // Pvr /// BC138219 // Pvr /// BC138220 // Pvr /// ENSMUST00000043517 // Pvr
10358717	-2.6825	8.00581	-13.4818	5.72663e-13	2.00212e-11	NM_197990 // 1700025G04Rik /// BC034723 // 1700025G04Rik /// BC055912 // 1700025G04Rik /// AK006337 // 1700025G04Rik /// AK167392 // 1700025G04Rik /// ENSMUST00000044581 // 1700025G04Rik /// ENSMUST00000128433 // 1700025G04Rik /// ENSMUST00000121533 // 1700025G04Rik
10414288	1.09	8.69581	13.4695	5.84257e-13	2.04065e-11	NM_025959 // Psmc6 /// BC043044 // Psmc6 /// BC116752 // Psmc6 /// BC119168 // Psmc6 /// ENSMUST00000022380 // Psmc6
10519105	-0.825	8.2729	-13.468	5.85725e-13	2.04377e-11	NM_011385 // Ski /// ENSMUST00000129314 // Ski /// ENSMUST00000084103 // Ski /// ENSMUST00000030917 // Ski
10605674	-1.75	5.18806	-13.4671	5.86581e-13	2.04475e-11	NM_008892 // Pola1 /// D13543 // Pola1 /// D17384 // Pola1 /// ENSMUST00000006856 // Pola1
10502469	-0.9675	9.48323	-13.4639	5.89659e-13	2.05347e-11	NM_019808 // Pdlim5 /// NM_001190854 // Pdlim5 /// NM_001190856 // Pdlim5 /// NM_001190852 // Pdlim5 /// NM_001190855 // Pdlim5 /// BC037476 // Pdlim5 /// ENSMUST00000029941 // Pdlim5
10573583	-1.575	10.1294	-13.4628	5.90747e-13	2.05525e-11	XM_006530747 // Man2b1 /// NM_010764 // Man2b1 /// ENSMUST00000034121 // Man2b1
10582868	1.9025	8.11452	13.4602	5.93208e-13	2.06179e-11	XM_006496517 // C130026I21Rik /// XM_006496589 // LOC101056250 /// XM_006529069 // Sp110 /// XM_006504642 // Gm15753 /// XM_006535863 // LOC546061 /// XR_389819 // LOC100041034 /// XR_389823 // LOC100041034 /// XM_006535876 // LOC677525 /// XM_006535880 // LOC102638047 /// XM_006535885 // LOC102638047 /// XM_006535886 // LOC102638047 /// XR_389711 // LOC664787 /// XR_389714 // LOC102633548 /// NM…
10560459	1.5675	8.15645	13.4527	6.00607e-13	2.08547e-11	NM_009499 // Vasp /// NM_001282021 // Vasp /// NM_001282022 // Vasp /// NR_104069 // Vasp /// AF084548 // Vasp /// BC010223 // Vasp /// BC015289 // Vasp /// ENSMUST00000032561 // Vasp
10557342	2.1725	7.90226	13.4428	6.10428e-13	2.1175e-11	XM_006508097 // Il21r /// NM_021887 // Il21r /// AF279436 // Il21r /// BC057861 // Il21r /// AK040073 // Il21r /// AK137793 // Il21r /// ENSMUST00000033000 // Il21r
10546010	-1.0575	9.54258	-13.4402	6.13014e-13	2.1244e-11	XM_006505979 // Arhgap25 /// XM_006505980 // Arhgap25 /// NM_175476 // Arhgap25 /// NM_001037727 // Arhgap25 /// NM_001286610 // Arhgap25 /// NR_104483 // Arhgap25 /// ENSMUST00000145128 // Arhgap25
10450242	3.0725	3.93129	13.4383	6.15001e-13	2.12852e-11	NM_009780 // C4b /// AK128974 // C4b /// BC067394 // C4b /// BC067409 // C4b /// M11729 // C4b /// AK172637 // C4b /// ENSMUST00000069507 // C4b
10406423	-1.935	6.11677	-13.4378	6.15449e-13	2.12852e-11	NM_028372 // Mblac2 /// ENSMUST00000057598 // Mblac2
10445141	-2.8025	7.24645	-13.4373	6.16e-13	2.12852e-11	NM_146328 // Olfr110 /// NM_001005485 // Olfr111 /// BC132347 // Olfr110 /// BC139116 // Olfr111 /// BC139117 // Olfr111 /// ENSMUST00000168318 // Olfr110 /// ENSMUST00000097325 // Olfr111
10545672	1.9375	8.45774	13.433	6.20287e-13	2.14125e-11	XM_006505697 // Mthfd2 /// NM_008638 // Mthfd2 /// BC019511 // Mthfd2 /// J04627 // Mthfd2 /// AK195510 // Mthfd2 /// AK200629 // Mthfd2 /// ENSMUST00000005810 // Mthfd2
10382139	0.7825	9.29323	13.4144	6.39578e-13	2.20571e-11	NM_025894 // Psmd12 /// BC004694 // Psmd12 /// AK162779 // Psmd12 /// ENSMUST00000021063 // Psmd12 /// ENSMUST00000106752 // Psmd12 /// ENSMUST00000106750 // Psmd12
10353028	0.97	8.52871	13.4126	6.41443e-13	2.20999e-11	NM_173443 // Vcpip1 /// BC059209 // Vcpip1 /// ENSMUST00000057438 // Vcpip1
10586110	-1.15	8.55903	-13.4081	6.46201e-13	2.22423e-11	NM_001033175 // Cln6 /// ENSMUST00000034776 // Cln6 /// ENSMUST00000141821 // Cln6
10481949	1.9	8.87903	13.4022	6.52532e-13	2.24168e-11	XM_006497843 // Traf1 /// NM_009421 // Traf1 /// L35302 // Traf1 /// ENSMUST00000028234 // Traf1 /// ENSMUST00000113064 // Traf1 /// ENSMUST00000172159 // Traf1
10428004	1.3775	6.23742	13.4027	6.5206e-13	2.24168e-11	XM_006520155 // Ankrd33b /// NM_026153 // Ankrd33b /// ENSMUST00000076942 // Ankrd33b
10493995	-1.4675	10.711	-13.3949	6.60393e-13	2.2665e-11	NM_009112 // S100a10 /// ENSMUST00000045756 // S100a10
10379636	4.87	7.33194	13.3905	6.65215e-13	2.28085e-11	NM_011410 // Slfn4 /// BC044865 // Slfn4 /// ENSMUST00000000208 // Slfn4 /// ENSMUST00000167596 // Slfn4
10578493	2.19	7.48419	13.3886	6.67299e-13	2.28579e-11	NM_126166 // Tlr3 /// ENSMUST00000034056 // Tlr3
10566144	1.825	8.43032	13.3855	6.70769e-13	2.29546e-11	NM_009277 // Trim21 /// NM_001082552 // Trim21 /// BC010580 // Trim21 /// ENSMUST00000033264 // Trim21 /// ENSMUST00000106913 // Trim21
10459772	3.175	4.18323	13.3845	6.71823e-13	2.29686e-11	XM_006525692 // Lipg /// NM_010720 // Lipg /// BC020991 // Lipg /// ENSMUST00000066532 // Lipg
10447395	-2.465	4.88226	-13.3789	6.78085e-13	2.31604e-11	NM_008628 // Msh2 /// BC047117 // Msh2 /// BC050897 // Msh2 /// U21011 // Msh2 /// AK051960 // Msh2 /// ENSMUST00000024967 // Msh2 /// ENSMUST00000173097 // Msh2 /// ENSMUST00000172855 // Msh2
10564909	-2.865	6.66806	-13.3747	6.82801e-13	2.32991e-11	NM_172903 // Man2a2 /// BC055006 // Man2a2 /// ENSMUST00000098346 // Man2a2
10407591	2.4325	4.50226	13.3732	6.84424e-13	2.33321e-11	XM_006516467 // Chrm3 /// XM_006516468 // Chrm3 /// NM_033269 // Chrm3
10485357	-2.64	11.4039	-13.3707	6.87335e-13	2.34089e-11	ENSMUST00000099683 // Gm10800
10401128	1.0125	9.37516	13.3667	6.91855e-13	2.35403e-11	NM_008558 // Max /// NM_001146176 // Max /// BC138671 // Max /// BC138672 // Max /// BC145369 // Max /// M63903 // Max /// ENSMUST00000110395 // Max /// ENSMUST00000082136 // Max
10476740	-1.9175	4.86323	-13.3578	7.02048e-13	2.38566e-11	ENSMUST00000110007 // Slc24a3 /// ENSMUST00000153249 // Slc24a3
10461497	-1.155	9.24806	-13.344	7.18292e-13	2.43698e-11	NM_015735 // Ddb1 /// AF159853 // Ddb1 /// AB026432 // Ddb1 /// BC009661 // Ddb1 /// ENSMUST00000025649 // Ddb1
10426909	-1	8.77516	-13.3429	7.19495e-13	2.43874e-11	NM_134093 // Letmd1 /// AF287293 // Letmd1 /// AK041312 // Letmd1 /// AK046496 // Letmd1 /// ENSMUST00000037001 // Letmd1
10351825	-1.165	11.0661	-13.3371	7.26419e-13	2.45986e-11	BC049861 // Tagln2 /// ENSMUST00000138296 // Tagln2 /// ENSMUST00000111230 // Tagln2
10523670	1.5975	7.87968	13.3319	7.32678e-13	2.4787e-11	XM_006534801 // Aff1 /// NM_133919 // Aff1 /// NM_001080798 // Aff1 /// BC085290 // Aff1 /// ENSMUST00000054979 // Aff1 /// ENSMUST00000031256 // Aff1
10494662	-0.78	11.6335	-13.3291	7.36131e-13	2.48801e-11	NM_011738 // Ywhah /// AF077002 // Ywhah /// BC008187 // Ywhah /// BC061497 // Ywhah /// D87661 // Ywhah /// U57311 // Ywhah /// ENSMUST00000019109 // Ywhah /// ENSMUST00000138261 // Ywhah /// ENSMUST00000136667 // Ywhah /// ENSMUST00000119844 // Gm12428
10385500	2.0375	10.0506	13.328	7.3742e-13	2.49e-11	XM_006537460 // Irgm1 /// NM_008326 // Irgm1 /// BC145957 // Irgm1 /// U19119 // Irgm1 /// ENSMUST00000049519 // Irgm1 /// ENSMUST00000097271 // Irgm1
10433885	1.9875	4.95935	13.3261	7.39744e-13	2.49548e-11	NM_007679 // Cebpd /// BC139293 // Cebpd /// X61800 // Cebpd /// AK149723 // Cebpd /// ENSMUST00000096232 // Cebpd
10495562	-1.425	4.13903	-13.3143	7.54318e-13	2.54223e-11	XM_006500860 // Lrrc39 /// XM_006500862 // Lrrc39 /// NM_027321 // Lrrc39 /// NM_175413 // Lrrc39 /// BC119529 // Lrrc39 /// BC119530 // Lrrc39 /// ENSMUST00000123785 // Lrrc39 /// ENSMUST00000029573 // Lrrc39
10425966	-1.0875	8.68548	-13.3074	7.63031e-13	2.56701e-11	BC046802 // Atxn10
10402708	-2.8675	10.5894	-13.3073	7.63115e-13	2.56701e-11	NM_021273 // Ckb /// BC015271 // Ckb /// BC058257 // Ckb /// BC106109 // Ckb /// ENSMUST00000001304 // Ckb
10428534	1.6975	7.20581	13.3059	7.64962e-13	2.57079e-11	NM_032000 // Trps1 /// BC083110 // Trps1 /// ENSMUST00000165201 // Trps1 /// ENSMUST00000184458 // Trps1 /// ENSMUST00000183757 // Trps1
10510270	2.0625	8.24871	13.3002	7.72127e-13	2.59242e-11	NM_001161798 // Mthfr /// NM_010840 // Mthfr /// NR_027809 // Mthfr /// BC051017 // Mthfr /// BC052466 // Mthfr /// ENSMUST00000097788 // Mthfr /// ENSMUST00000069604 // Mthfr /// ENSMUST00000152498 // Mthfr
10357051	-1.3325	6.99129	-13.2938	7.804e-13	2.61773e-11	NM_027534 // Kdsr /// BC023820 // Kdsr /// ENSMUST00000010049 // Kdsr
10405868	-1.3125	6.68516	-13.2894	7.86127e-13	2.63445e-11	XM_006544713 // LOC102642820 /// XM_893413 // Gm6901 /// NM_007624 // Cbx3 /// BC018354 // Cbx3 /// BC059831 // Cbx3 /// BC108370 // Cbx3 /// BC110376 // Cbx3 /// ENSMUST00000094623 // Gm6917 /// ENSMUST00000094623 // Gm6901 /// ENSMUST00000094623 // Gm5792 /// ENSMUST00000094623 // Cbx3 /// ENSMUST00000031862 // Gm6917 /// ENSMUST00000031862 // Gm6901 /// ENSMUST00000031862 // Gm5792 /// ENSMUST…
10367544	-2.1775	8.01903	-13.2887	7.86978e-13	2.63482e-11	NM_001113470 // Ctdsp2 /// NM_146012 // Ctdsp2 /// BC025650 // Ctdsp2 /// BC085142 // Ctdsp2 /// AK182766 // Ctdsp2 /// ENSMUST00000105256 // Ctdsp2 /// ENSMUST00000105255 // Ctdsp2 /// ENSMUST00000075147 // Gm9770
10525352	-0.9525	9.68581	-13.2868	7.89493e-13	2.64075e-11	NM_013636 // Ppp1cc /// BC021646 // Ppp1cc /// BC085496 // Ppp1cc /// ENSMUST00000102528 // Ppp1cc
10603289	-1.05	8.04387	-13.2839	7.93325e-13	2.65108e-11	NM_001243762 // Clcn5 /// NM_016691 // Clcn5 /// AF134117 // Clcn5 /// BC036347 // Clcn5 /// ENSMUST00000004428 // Clcn5 /// ENSMUST00000115746 // Clcn5
10359446	1.415	7.45484	13.283	7.94521e-13	2.65118e-11	NM_172645 // Suco /// ENSMUST00000048377 // Suco
10600852	-2.8025	7.60097	-13.2827	7.94848e-13	2.65118e-11	NR_030718 // F630028O10Rik /// ENSMUST00000133125 // F630028O10Rik /// ENSMUST00000147681 // F630028O10Rik
10601760	0.8175	9.07968	13.2793	7.99385e-13	2.66382e-11	NM_019868 // Hnrnph2 /// BC005461 // Hnrnph2 /// AK164115 // Hnrnph2 /// ENSMUST00000074950 // Hnrnph2 /// ENSMUST00000113202 // Hnrnph2 /// ENSMUST00000050331 // Hnrnph2 /// ENSMUST00000059297 // Hnrnph2
10499612	1.105	8.28839	13.2785	8.00377e-13	2.66462e-11	XM_006501314 // Zbtb7b /// XM_006501317 // Zbtb7b /// NM_009565 // Zbtb7b /// BC089185 // Zbtb7b /// BC091651 // Zbtb7b /// AK149976 // Zbtb7b /// ENSMUST00000107433 // Zbtb7b /// ENSMUST00000107435 // Zbtb7b /// ENSMUST00000107432 // Zbtb7b /// ENSMUST00000029677 // Zbtb7b
10599962	-2.1325	6.42581	-13.2775	8.01702e-13	2.66654e-11	XM_006528111 // Mamld1 /// NM_001081354 // Mamld1 /// NM_001256048 // Mamld1 /// BC157923 // Mamld1 /// BC157989 // Mamld1 /// BC172017 // Mamld1 /// AK090190 // Mamld1 /// ENSMUST00000082088 // Mamld1 /// ENSMUST00000114629 // Mamld1
10584142	-1.31	5.72581	-13.2753	8.04628e-13	2.67377e-11	XM_006510269 // Ets1 /// AK052146 // Ets1 /// ENSMUST00000183879 // Ets1
10528102	-1.45	7.79032	-13.2692	8.12876e-13	2.69866e-11	XM_006503610 // Crot /// NM_023733 // Crot /// BC006593 // Crot /// BC012308 // Crot /// ENSMUST00000003720 // Crot
10579508	-1.31	6.11742	-13.2609	8.24115e-13	2.73342e-11	XM_006509686 // Ano8 /// NM_001164679 // Ano8 /// AK173222 // Ano8 /// BC027790 // Ano8 /// BC042391 // Ano8 /// ENSMUST00000093450 // Ano8
10529082	-0.94	9.47161	-13.2599	8.25455e-13	2.73531e-11	XR_376801 // Mpv17 /// NM_001294324 // Mpv17 /// NM_001294322 // Mpv17 /// NM_008622 // Mpv17 /// BC013452 // Mpv17 /// M36411 // Mpv17 /// ENSMUST00000154241 // Mpv17 /// ENSMUST00000131391 // Mpv17 /// ENSMUST00000067186 // Mpv17 /// ENSMUST00000141823 // Mpv17 /// ENSMUST00000114632 // Mpv17 /// ENSMUST00000114631 // Mpv17 /// ENSMUST00000149113 // Mpv17
10487879	2.715	6.70677	13.2486	8.4117e-13	2.78359e-11	NM_178607 // Rnf24 /// BC096529 // Rnf24 /// AK015699 // Rnf24 /// ENSMUST00000059372 // Rnf24 /// ENSMUST00000110194 // Rnf24 /// ENSMUST00000183902 // Rnf24 /// ENSMUST00000165420 // Rnf24
10479182	-1.2425	9.15677	-13.2449	8.46286e-13	2.78359e-11	XR_375382 // Gm14399 /// XR_390302 // LOC628147 /// XM_006530044 // Gm14434 /// XR_387518 // Gm14419 /// XR_387519 // Gm14410 /// NM_001177480 // Gm14391 /// NM_001177543 // 0610010B08Rik /// NM_001205057 // Gm14295 /// NM_001099308 // Gm14391 /// NM_001099327 // Gm14305 /// NM_001099349 // Gm14308 /// NM_001101804 // Gm14434 /// NM_001256480 // Gm4724 /// NM_001164689 // Gm6710 /// NM_001100415 …
10479189	-1.2425	9.15677	-13.2449	8.46286e-13	2.78359e-11	XR_375382 // Gm14399 /// XR_390302 // LOC628147 /// XM_006530044 // Gm14434 /// XR_387518 // Gm14419 /// XR_387519 // Gm14410 /// NM_001177480 // Gm14391 /// NM_001177543 // 0610010B08Rik /// NM_001205057 // Gm14295 /// NM_001099308 // Gm14391 /// NM_001099327 // Gm14305 /// NM_001099349 // Gm14308 /// NM_001101804 // Gm14434 /// NM_001256480 // Gm4724 /// NM_001164689 // Gm6710 /// NM_001100415 …
10490268	-1.2425	9.15677	-13.2449	8.46286e-13	2.78359e-11	XR_390302 // LOC628147 /// XM_006530044 // Gm14434 /// XR_387518 // Gm14419 /// XR_387519 // Gm14410 /// NM_001177480 // Gm14391 /// NM_001177543 // 0610010B08Rik /// NM_001205057 // Gm14295 /// NM_001099308 // Gm14391 /// NM_001099327 // Gm14305 /// NM_001099349 // Gm14308 /// NM_001101804 // Gm14434 /// NM_001256480 // Gm4724 /// NM_001164689 // Gm6710 /// NM_001100415 // Gm14430 /// NM_0011004…
10490291	-1.2425	9.15677	-13.2449	8.46286e-13	2.78359e-11	XR_390302 // LOC628147 /// XM_006530044 // Gm14434 /// XR_387518 // Gm14419 /// XR_387519 // Gm14410 /// NM_001177480 // Gm14391 /// NM_001177543 // 0610010B08Rik /// NM_001205057 // Gm14295 /// NM_001099308 // Gm14391 /// NM_001099327 // Gm14305 /// NM_001099349 // Gm14308 /// NM_001101804 // Gm14434 /// NM_001256480 // Gm4724 /// NM_001164689 // Gm6710 /// NM_001100415 // Gm14430 /// NM_0011004…
10490265	-1.2425	9.15677	-13.2449	8.46286e-13	2.78359e-11	XR_390302 // LOC628147 /// XM_006530044 // Gm14434 /// XR_387518 // Gm14419 /// XR_387519 // Gm14410 /// NM_001177480 // Gm14391 /// NM_001177543 // 0610010B08Rik /// NM_001205057 // Gm14295 /// NM_001099308 // Gm14391 /// NM_001099327 // Gm14305 /// NM_001099349 // Gm14308 /// NM_001101804 // Gm14434 /// NM_001256480 // Gm4724 /// NM_001164689 // Gm6710 /// NM_001100415 // Gm14430 /// NM_0011004…
10490262	-1.2425	9.15677	-13.2449	8.46286e-13	2.78359e-11	XR_390302 // LOC628147 /// XM_006530044 // Gm14434 /// XR_387518 // Gm14419 /// XR_387519 // Gm14410 /// NM_001177480 // Gm14391 /// NM_001177543 // 0610010B08Rik /// NM_001205057 // Gm14295 /// NM_001099308 // Gm14391 /// NM_001099327 // Gm14305 /// NM_001099349 // Gm14308 /// NM_001101804 // Gm14434 /// NM_001256480 // Gm4724 /// NM_001164689 // Gm6710 /// NM_001100415 // Gm14430 /// NM_0011004…
10490259	-1.2425	9.15677	-13.2449	8.46286e-13	2.78359e-11	XR_390302 // LOC628147 /// XM_006530044 // Gm14434 /// XR_387518 // Gm14419 /// XR_387519 // Gm14410 /// NM_001177480 // Gm14391 /// NM_001177543 // 0610010B08Rik /// NM_001205057 // Gm14295 /// NM_001099308 // Gm14391 /// NM_001099327 // Gm14305 /// NM_001099349 // Gm14308 /// NM_001101804 // Gm14434 /// NM_001256480 // Gm4724 /// NM_001164689 // Gm6710 /// NM_001100415 // Gm14430 /// NM_0011004…
10506154	-2.45	5.33032	-13.242	8.50442e-13	2.79467e-11	NM_001081264 // Alg6 /// BC050854 // Alg6 /// ENSMUST00000144805 // Alg6 /// ENSMUST00000097961 // Alg6
10573266	-1.06	7.17097	-13.2171	8.86366e-13	2.91003e-11	NM_008854 // Prkaca /// BC003238 // Prkaca /// BC054834 // Prkaca /// M12303 // Prkaca /// ENSMUST00000005606 // Prkaca
10347915	2.4575	7.04516	13.2104	8.96189e-13	2.93957e-11	XM_006496521 // Gm7609 /// XM_001474231 // Gm2666 /// XM_006529979 // LOC101055758 /// XM_003085534 // LOC100503923 /// XM_001477711 // LOC100041903 /// NM_001081746 // Gm7609 /// NM_033616 // Csprs /// BC071209 // Csprs /// BC108342 // Csprs /// ENSMUST00000078827 // LOC100503923 /// ENSMUST00000078827 // Gm15433 /// ENSMUST00000078827 // LOC100041903 /// ENSMUST00000078827 // Gm2666 /// ENSMUST…
10547068	-1.0975	11.5529	-13.206	9.02791e-13	2.95849e-11	XR_141180 // Gm8680 /// NM_172086 // Rpl32 /// NM_001101561 // Gm6251 /// BC046339 // Rpl32 /// BC086909 // Rpl32 /// ENSMUST00000081840 // Gm6251 /// ENSMUST00000081840 // Rpl32 /// ENSMUST00000078326 // Gm4987 /// ENSMUST00000091052 // Rpl32-ps /// ENSMUST00000117101 // Gm13321
10444056	2.3475	8.75226	13.2003	9.11363e-13	2.98311e-11	XR_385278 // Daxx /// NM_007829 // Daxx /// ENSMUST00000079421 // Daxx /// ENSMUST00000173626 // Daxx /// ENSMUST00000174541 // Daxx
10357391	-1.5	6.49161	-13.1999	9.11981e-13	2.98311e-11	NM_027678 // Zranb3 /// NM_001285945 // Zranb3 /// BC066035 // Zranb3 /// ENSMUST00000086614 // Zranb3
10505276	1.46	9.23258	13.1975	9.15647e-13	2.9896e-11	NM_175090 // Slc31a1 /// BC034674 // Slc31a1 /// BC058227 // Slc31a1 /// ENSMUST00000084526 // Slc31a1
10566326	1.4525	9.61419	13.1979	9.15122e-13	2.9896e-11	XM_006508310 // Trim12a /// NM_023835 // Trim12a /// BC094899 // Trim12a /// ENSMUST00000142641 // Trim12a /// ENSMUST00000106837 // Trim12a /// ENSMUST00000106839 // Trim12a
10441539	1.01	9.99806	13.1957	9.18432e-13	2.99594e-11	NM_026611 // Rnaset2b /// BC089534 // Rnaset2a /// ENSMUST00000097420 // Rnaset2a /// ENSMUST00000097420 // Rnaset2b /// ENSMUST00000089119 // Rnaset2a /// ENSMUST00000089119 // Rnaset2b
10514158	1.7275	6.48258	13.1922	9.23859e-13	3.01088e-11	NM_133948 // Psip1 /// BC043079 // Psip1 /// ENSMUST00000030207 // Psip1
10393106	-2.21	6.18839	-13.1872	9.31441e-13	3.03281e-11	NM_001205081 // Trim47 /// NM_172570 // Trim47 /// BC043714 // Trim47 /// BC055038 // Trim47 /// BC100317 // Trim47 /// BC132148 // Trim47 /// BC137953 // Trim47 /// BC145059 // Trim47 /// ENSMUST00000141531 // Trim47 /// ENSMUST00000106441 // Trim47 /// ENSMUST00000021120 // Trim47 /// ENSMUST00000149957 // Trim47 /// ENSMUST00000127235 // Trim47 /// ENSMUST00000134691 // Trim47
10604687	-1.3325	6.66968	-13.1826	9.38659e-13	3.05352e-11	NM_146234 // Mmgt1 /// BC032271 // Mmgt1 /// ENSMUST00000059899 // Mmgt1
10548817	4.29	6.4271	13.1793	9.43855e-13	3.06481e-11	NM_025806 // Plbd1 /// BC019793 // Plbd1 /// ENSMUST00000032336 // Plbd1
10414093	-0.89	10.3397	-13.1798	9.4306e-13	3.06481e-11	NM_008133 // Glud1 /// BC052724 // Glud1 /// BC057347 // Glud1 /// ENSMUST00000022322 // Glud1
10414527	1.4525	10.921	13.1746	9.51298e-13	3.08335e-11	XM_006519395 // Pnp2 /// NM_001123371 // Pnp2 /// NM_013632 // Pnp /// BC003788 // Pnp /// BC052679 // Pnp /// CT010254 // Pnp /// CT010316 // Pnp /// L11290 // Pnp /// L11291 // Pnp /// M84563 // Pnp /// U35374 // Pnp /// ENSMUST00000048615 // Pnp /// ENSMUST00000178092 // Pnp /// ENSMUST00000095925 // Pnp2
10445214	-1.23	7.99742	-13.1748	9.50955e-13	3.08335e-11	NM_008650 // Mut /// BC019175 // Mut /// ENSMUST00000169611 // Mut
10420488	3.18	7.94903	13.1718	9.55692e-13	3.09477e-11	XM_006518863 // Phf11d /// XM_006518864 // Phf11d /// NM_199015 // Phf11d /// BC030186 // Phf11d /// BC110663 // Phf11d /// BC145673 // Phf11d /// EU155107 // Phf11d /// ENSMUST00000095157 // Phf11d /// ENSMUST00000161754 // Phf11d /// ENSMUST00000160425 // Phf11d /// ENSMUST00000161031 // Phf11d
10356271	2.1975	7.94419	13.1695	9.59462e-13	3.10415e-11	XM_006496502 // A530032D15Rik /// XM_006496514 // C130026I21Rik /// XM_006535866 // LOC100041057 /// XM_006535871 // LOC100041057 /// XM_006535874 // LOC100041057 /// NM_213615 // A530032D15Rik /// NM_001013817 // Sp140 /// BC069971 // Sp140 /// ENSMUST00000093506 // C130026I21Rik /// ENSMUST00000080204 // Gm2427 /// ENSMUST00000080204 // Sp140 /// ENSMUST00000111360 // LOC100041057 /// ENSMUST00…
10606056	-1.375	10.0471	-13.1639	9.68436e-13	3.1275e-11	XM_006528261 // Vma21 /// NM_001081356 // Vma21 /// NM_001290780 // Vma21 /// NM_001290781 // Vma21 /// BC028317 // Vma21 /// BC094639 // Vma21 /// AK138582 // Vma21 /// ENSMUST00000114578 // Vma21-ps /// ENSMUST00000114576 // Vma21 /// ENSMUST00000114577 // Vma21 /// ENSMUST00000114575 // Vma21 /// ENSMUST00000138979 // Vma21 /// ENSMUST00000154054 // Vma21 /// ENSMUST00000121259 // Gm14845
10512939	-1.375	10.0471	-13.1639	9.68436e-13	3.1275e-11	XM_006528261 // Vma21 /// NM_001081356 // Vma21 /// NM_001290780 // Vma21 /// NM_001290781 // Vma21 /// BC028317 // Vma21 /// BC094639 // Vma21 /// AK138582 // Vma21 /// ENSMUST00000114578 // Vma21-ps /// ENSMUST00000114576 // Vma21 /// ENSMUST00000114577 // Vma21 /// ENSMUST00000114575 // Vma21 /// ENSMUST00000138979 // Vma21 /// ENSMUST00000154054 // Vma21 /// ENSMUST00000121259 // Gm14845
10540897	-1.85	7.73871	-13.1631	9.6967e-13	3.12864e-11	XM_006505743 // Pparg /// U01841 // Pparg
10411532	-1.3	5.84774	-13.1575	9.78832e-13	3.15533e-11	NM_030026 // Mccc2 /// BC051500 // Mccc2 /// BC033050 // Mccc2 /// ENSMUST00000022148 // Mccc2
10362359	-1.2925	8.15	-13.1496	9.91856e-13	3.19442e-11	BC008169 // Pebp1 /// AK008037 // Pebp1 /// ENSMUST00000036951 // Pebp1 /// ENSMUST00000111973 // Pebp1
10363599	-1.4325	6.79323	-13.1452	9.99109e-13	3.21487e-11	XR_380440 // Rufy2 /// NM_027425 // Rufy2 /// BC137736 // Rufy2 /// BC137737 // Rufy2 /// ENSMUST00000131718 // Rufy2 /// ENSMUST00000119567 // Rufy2 /// ENSMUST00000143594 // Rufy2 /// ENSMUST00000122231 // Rufy2 /// ENSMUST00000062600 // Rufy2
10445119	1.205	8.95226	13.1375	1.01198e-12	3.25334e-11	NM_013819 // H2-M3 /// BC031984 // H2-M3 /// ENSMUST00000038580 // H2-M3
10410207	-1.3225	6.85419	-13.1318	1.02177e-12	3.27887e-11	XM_006544713 // LOC102642820 /// XM_893413 // Gm6901 /// NM_007624 // Cbx3 /// BC018354 // Cbx3 /// BC059831 // Cbx3 /// BC108370 // Cbx3 /// BC110376 // Cbx3 /// ENSMUST00000094623 // Gm6917 /// ENSMUST00000094623 // Gm6901 /// ENSMUST00000094623 // Gm5792 /// ENSMUST00000094623 // Cbx3 /// ENSMUST00000031862 // Gm6917 /// ENSMUST00000031862 // Gm6901 /// ENSMUST00000031862 // Gm5792 /// ENSMUST…
10405874	-1.3225	6.85419	-13.1318	1.02177e-12	3.27887e-11	XM_006544713 // LOC102642820 /// XM_893413 // Gm6901 /// NM_007624 // Cbx3 /// BC018354 // Cbx3 /// BC059831 // Cbx3 /// BC108370 // Cbx3 /// BC110376 // Cbx3 /// ENSMUST00000094623 // Gm6917 /// ENSMUST00000094623 // Gm6901 /// ENSMUST00000094623 // Gm5792 /// ENSMUST00000094623 // Cbx3 /// ENSMUST00000031862 // Gm6917 /// ENSMUST00000031862 // Gm6901 /// ENSMUST00000031862 // Gm5792 /// ENSMUST…
10475502	2.71	5.70065	13.1282	1.02793e-12	3.29568e-11	NM_001085518 // Gm14085 /// ENSMUST00000110521 // Gm14085
10392796	-1.365	9.1971	-13.125	1.03333e-12	3.31001e-11	NM_199221 // Cd300lb /// ENSMUST00000106581 // Cd300lb /// ENSMUST00000149663 // Cd300lb /// ENSMUST00000074300 // Cd300lb
10440993	-1.4175	7.67323	-13.1235	1.03607e-12	3.31579e-11	NM_019466 // Rcan1 /// NM_001081549 // Rcan1 /// AF260717 // Rcan1 /// AF263239 // Rcan1 /// AF263240 // Rcan1 /// AY325904 // Rcan1 /// BC013551 // Rcan1 /// AK010696 // Rcan1 /// ENSMUST00000060005 // Rcan1 /// ENSMUST00000023672 // Rcan1
10603051	-1.255	8.75903	-13.1137	1.05316e-12	3.36745e-11	XR_387077 // Ap1s2 /// XM_006528678 // Ap1s2 /// NM_026887 // Ap1s2 /// NM_001290378 // Ap1s2 /// NM_001290379 // Ap1s2 /// BC046964 // Ap1s2 /// AK167690 // Ap1s2 /// ENSMUST00000069041 // Ap1s2 /// ENSMUST00000033734 // Ap1s2 /// ENSMUST00000112294 // Ap1s2
10582879	2.3625	6.94419	13.113	1.05433e-12	3.36817e-11	XM_006496521 // Gm7609 /// XM_001474231 // Gm2666 /// XM_006529979 // LOC101055758 /// XM_003085534 // LOC100503923 /// XM_001477711 // LOC100041903 /// NM_001081746 // Gm7609 /// NM_033616 // Csprs /// BC048373 // Csprs /// BC071209 // Csprs /// BC108342 // Csprs /// ENSMUST00000078827 // LOC100503923 /// ENSMUST00000078827 // Gm15433 /// ENSMUST00000078827 // LOC100041903 /// ENSMUST00000078827…
10364728	-1.6725	5.96484	-13.1052	1.06825e-12	3.40957e-11	XM_006514026 // Mum1 /// NM_023431 // Mum1 /// ENSMUST00000020365 // Mum1
10466439	-1.315	8.09419	-13.1015	1.07478e-12	3.42735e-11	NM_018858 // Pebp1 /// AB046417 // Pebp1 /// AF300422 // Pebp1 /// BC008169 // Pebp1 /// BC083063 // Pebp1 /// BC089332 // Pebp1 /// U43206 // Pebp1 /// AK008037 // Pebp1 /// AK182328 // Pebp1 /// AK204697 // Pebp1 /// AK216157 // Pebp1 /// ENSMUST00000036951 // Pebp1 /// ENSMUST00000111973 // Pebp1 /// ENSMUST00000142428 // Pebp1 /// ENSMUST00000139913 // Pebp1 /// ENSMUST00000099988 // Gm10819 …
10598077	1.9325	7.31323	13.0917	1.09258e-12	3.47859e-11	ENSMUST00000082399 // mt-Tn
10530100	-1.6575	5.74581	-13.0916	1.09281e-12	3.47859e-11	NM_178407 // Arap2 /// AK084988 // Arap2 /// ENSMUST00000076623 // Arap2 /// ENSMUST00000160620 // Arap2
10362896	-2.115	4.47871	-13.0879	1.09962e-12	3.49713e-11	NM_009846 // Cd24a /// BC075622 // Cd24a /// M58661 // Cd24a /// ENSMUST00000058714 // Cd24a
10471298	-1.45	7.44161	-13.0854	1.10412e-12	3.50831e-11	NM_172661 // Prrc2b /// NM_001159634 // Prrc2b /// BC055116 // Prrc2b /// ENSMUST00000036691 // Prrc2b /// ENSMUST00000069817 // Prrc2b
10535759	-1.2675	5.74903	-13.0846	1.10575e-12	3.51036e-11	NM_080795 // Lnx2 /// AF401681 // Lnx2 /// BC090665 // Lnx2 /// ENSMUST00000016664 // Lnx2
10466712	-2.945	4.98387	-13.0701	1.13286e-12	3.59321e-11	NM_174857 // Mamdc2 /// ENSMUST00000036069 // Mamdc2
10372177	2.3675	6.28419	13.0677	1.13737e-12	3.6043e-11	NM_177368 // Tmtc2 /// BC080677 // Tmtc2 /// BC092226 // Tmtc2 /// BC138362 // Tmtc2 /// BC138363 // Tmtc2 /// BC048934 // Tmtc2 /// ENSMUST00000130665 // Tmtc2 /// ENSMUST00000061506 // Tmtc2 /// ENSMUST00000147997 // Tmtc2 /// ENSMUST00000133441 // Tmtc2
10393648	-2.2675	7.14548	-13.0666	1.13955e-12	3.60799e-11	NM_018822 // Sgsh /// ENSMUST00000136523 // Sgsh /// ENSMUST00000005173 // Sgsh /// ENSMUST00000100172 // Sgsh
10398859	-2.4125	7.81806	-13.0613	1.14983e-12	3.63732e-11	NM_007421 // Adssl1 /// BC039943 // Adssl1 /// M74495 // Adssl1 /// AK146907 // Adssl1 /// ENSMUST00000180015 // Adssl1 /// ENSMUST00000021726 // Adssl1
10518019	-0.8675	9.51613	-13.0595	1.15327e-12	3.64496e-11	NM_001017966 // Ddi2 /// NM_023544 // Rsc1a1 /// AK129015 // Ddi2 /// BC150752 // Rsc1a1 /// ENSMUST00000105782 // Rsc1a1 /// ENSMUST00000102484 // Ddi2 /// ENSMUST00000177592 // Rsc1a1
10446253	0.7175	10.1132	13.0546	1.1628e-12	3.6718e-11	NM_001163815 // Vav1 /// NM_001163816 // Vav1 /// NM_011691 // Vav1 /// BC020487 // Vav1 /// ENSMUST00000169220 // Vav1 /// ENSMUST00000005889 // Vav1 /// ENSMUST00000112870 // Vav1
10539111	-1.8875	5.86419	-13.0517	1.16837e-12	3.68613e-11	NM_144916 // Tmem150a /// BC014685 // Tmem150a /// BC028825 // Tmem150a /// ENSMUST00000069695 // Tmem150a /// ENSMUST00000132243 // Tmem150a
10593856	-1.0475	9.60161	-13.043	1.18555e-12	3.73699e-11	NM_172924 // Peak1 /// ENSMUST00000061552 // Peak1
10496302	-1.315	8.08935	-13.0408	1.18992e-12	3.74626e-11	NM_027288 // Manba /// AF306557 // Manba /// AK036505 // Manba /// AK171416 // Manba /// ENSMUST00000131610 // Manba /// ENSMUST00000029814 // Manba /// ENSMUST00000140893 // Manba /// ENSMUST00000144654 // Manba
10345442	-1.7675	7.20935	-13.0405	1.19059e-12	3.74626e-11	NM_015818 // Hs6st1 /// AB024566 // Hs6st1 /// BC052316 // Hs6st1 /// ENSMUST00000088174 // Hs6st1
10402766	-0.895	9.57387	-13.0389	1.19372e-12	3.75277e-11	XM_006515415 // Akt1 /// XM_006515416 // Akt1 /// NM_009652 // Akt1 /// NM_001165894 // Akt1 /// BC066018 // Akt1 /// BC115583 // Akt1 /// ENSMUST00000001780 // Akt1
10384452	1.92	6.0429	13.0375	1.19662e-12	3.75816e-11	NM_024475 // Ublcp1 /// BC002236 // Ublcp1 /// BC085111 // Ublcp1 /// BC106093 // Ublcp1 /// ENSMUST00000102795 // Ublcp1 /// ENSMUST00000129054 // Ublcp1 /// ENSMUST00000156551 // Ublcp1 /// ENSMUST00000118481 // Gm12663 /// ENSMUST00000052877 // Gm12663
10588505	-1.7475	6.36419	-13.037	1.19755e-12	3.75816e-11	XM_006511847 // Abhd14b /// XM_006511849 // Abhd14b /// NM_029631 // Abhd14b /// BC019410 // Abhd14b /// AK007469 // Abhd14b /// ENSMUST00000048527 // Abhd14b
10364909	-0.85	10.0061	-13.0328	1.2061e-12	3.78168e-11	NM_008753 // Oaz1 /// NR_027656 // Oaz1-ps /// BC094287 // Oaz1 /// ENSMUST00000179894 // Oaz1 /// ENSMUST00000177850 // Oaz1 /// ENSMUST00000180036 // Oaz1 /// ENSMUST00000179172 // Oaz1 /// ENSMUST00000060987 // Oaz1
10519504	-0.8275	9.04161	-13.0259	1.2201e-12	3.81884e-11	NM_025618 // Sri /// ENSMUST00000088786 // Sri
10397145	-1.82	9.14323	-13.0261	1.2197e-12	3.81884e-11	NM_134188 // Acot2 /// BC064469 // Acot2 /// ENSMUST00000021649 // Acot2
10358339	-2.075	6.38452	-13.022	1.22829e-12	3.84109e-11	NM_009888 // Cfh /// AH001909 // Cfh /// BC066092 // Cfh /// M12660 // Cfh /// ENSMUST00000066859 // Cfh /// ENSMUST00000123238 // Cfh /// ENSMUST00000111977 // Cfh /// ENSMUST00000111976 // Cfh
10538100	-1.0525	6.07613	-13.0141	1.24469e-12	3.88894e-11	NM_001079901 // Repin1 /// NM_001079902 // Repin1 /// NM_001079903 // Repin1 /// NM_001079904 // Repin1 /// NM_175099 // Repin1 /// NM_001079905 // Repin1 /// BC085128 // Repin1 /// BC092301 // Repin1 /// ENSMUST00000154010 // Repin1 /// ENSMUST00000118229 // Repin1 /// ENSMUST00000009420 // Repin1 /// ENSMUST00000135151 // Repin1 /// ENSMUST00000130896 // Repin1 /// ENSMUST00000163452 // Repin1
10419038	0.7925	10.0303	13.0101	1.25298e-12	3.91142e-11	NM_001199122 // Ghitm /// NM_078478 // Ghitm /// AF412297 // Ghitm /// AK093887 // Ghitm /// ENSMUST00000042564 // Ghitm /// ENSMUST00000165649 // Ghitm
10472893	-1.1725	7.66323	-13.009	1.25546e-12	3.9157e-11	NM_023057 // Zak /// NM_178084 // Zak /// NM_001164791 // Zak /// AB049731 // Zak /// AB049732 // Zak /// BC023718 // Zak /// AK087363 // Zak /// ENSMUST00000090824 // Zak /// ENSMUST00000135469 // Zak /// ENSMUST00000112073 // Zak /// ENSMUST00000150126 // Zak /// ENSMUST00000135204 // Zak
10536494	-1.92	8.85161	-13.0058	1.2622e-12	3.93328e-11	NM_016900 // Cav2 /// NM_001277756 // Cav2 /// AF141322 // Cav2 /// AB049604 // Cav2 /// AB049605 // Cav2 /// BC023095 // Cav2 /// ENSMUST00000000058 // Cav2 /// ENSMUST00000115459 // Cav2 /// ENSMUST00000115462 // Cav2
10572932	-0.89	9.31645	-13.0047	1.26438e-12	3.93663e-11	XM_006500089 // Naa20 /// NM_026425 // Naa20 /// NM_001141965 // Naa20 /// BC009157 // Naa20 /// BC096451 // Naa20 /// BC116374 // Naa20 /// ENSMUST00000110000 // Naa20 /// ENSMUST00000002805 // Naa20 /// ENSMUST00000129502 // Naa20 /// ENSMUST00000150316 // Naa20 /// ENSMUST00000136330 // Naa20 /// ENSMUST00000169732 // Naa20 /// ENSMUST00000149461 // Naa20 /// ENSMUST00000165635 // Naa20 /// EN…
10496494	-1.9425	6.4171	-13.0006	1.27324e-12	3.96075e-11	NM_019571 // Tspan5 /// NR_121195 // Tspan5 /// AF121344 // Tspan5 /// BC046784 // Tspan5 /// BC058695 // Tspan5 /// ENSMUST00000029800 // Tspan5 /// ENSMUST00000142890 // Tspan5 /// ENSMUST00000127772 // Tspan5
10439936	2.125	8.02935	12.996	1.28323e-12	3.98833e-11	NM_001159394 // Nfkbiz /// NM_001159395 // Nfkbiz /// NM_030612 // Nfkbiz /// AB020974 // Nfkbiz /// ENSMUST00000036273 // Nfkbiz /// ENSMUST00000114457 // Nfkbiz /// ENSMUST00000114458 // Nfkbiz /// ENSMUST00000096026 // Nfkbiz
10384210	1.3825	6.03161	12.9852	1.30679e-12	4.0474e-11	NR_034042 // Snora5c /// ENSMUST00000132446 // Tbrg4 /// ENSMUST00000083816 // Gm23346 /// ENSMUST00000083752 // Snora5c
10538957	1.3825	6.03161	12.9852	1.30679e-12	4.0474e-11	NR_034042 // Snora5c /// ENSMUST00000132446 // Tbrg4 /// ENSMUST00000083816 // Gm23346 /// ENSMUST00000083752 // Snora5c
10372091	-1.2475	7.91839	-12.9853	1.30645e-12	4.0474e-11	XM_006508279 // Anapc15 /// XM_006508280 // Anapc15 /// XM_006508284 // Anapc15 /// XM_006508286 // Anapc15 /// NM_001291349 // Anapc15 /// NM_001291352 // Anapc15 /// NM_001291353 // Anapc15 /// NM_027532 // Anapc15 /// NM_001291348 // Anapc15 /// BC006736 // Anapc15 /// BC080730 // Anapc15 /// AK018169 // Anapc15 /// AK135201 // Anapc15 /// ENSMUST00000099328 // Anapc15-ps /// ENSMUST0000010697…
10563178	-1.6725	11.1426	-12.9858	1.30539e-12	4.0474e-11	NM_007645 // Cd37 /// NM_001290804 // Cd37 /// NM_001290802 // Cd37 /// BC019402 // Cd37 /// ENSMUST00000098461 // Cd37 /// ENSMUST00000145089 // Cd37 /// ENSMUST00000033063 // Cd37 /// ENSMUST00000138404 // Cd37
10585842	-0.76	10.3965	-12.9801	1.31806e-12	4.07875e-11	XM_006510885 // Nptn /// NM_001293673 // Nptn /// NM_009145 // Nptn /// D50463 // Nptn /// ENSMUST00000177292 // Nptn /// ENSMUST00000085651 // Nptn /// ENSMUST00000177380 // Nptn /// ENSMUST00000176557 // Nptn /// ENSMUST00000175945 // Nptn /// ENSMUST00000177064 // Nptn /// ENSMUST00000176896 // Nptn /// ENSMUST00000176126 // Nptn /// ENSMUST00000114121 // Nptn
10398929	-1.88	5.47677	-12.9747	1.33009e-12	4.11242e-11	XM_006516057 // Btbd6 /// NM_001145900 // Btbd6 /// NM_201646 // Btbd6 /// BC031195 // Btbd6 /// ENSMUST00000165079 // Btbd6 /// ENSMUST00000002880 // Btbd6
10393917	-1.46	7.96226	-12.9734	1.33285e-12	4.11736e-11	XM_006532726 // Stra13 /// XM_006532727 // Stra13 /// XM_006532729 // Stra13 /// NM_016665 // Stra13 /// BC052335 // Stra13 /// U95003 // Stra13 /// U95004 // Stra13 /// U95005 // Stra13 /// AK076181 // Stra13 /// ENSMUST00000128543 // Stra13 /// ENSMUST00000106154 // Stra13 /// ENSMUST00000106155 // Stra13 /// ENSMUST00000055424 // Stra13 /// ENSMUST00000026137 // Stra13
10604523	1.3225	8.75613	12.9725	1.33506e-12	4.1206e-11	NM_172413 // Rap2c /// BC094890 // Rap2c /// ENSMUST00000053593 // Rap2c
10465209	-0.97	8.91968	-12.9718	1.3366e-12	4.1218e-11	NM_023166 // Fam89b /// NM_181452 // Fam89b /// AF212920 // Fam89b /// AF212921 // Fam89b /// AB012726 // Fam89b /// BC013894 // Fam89b /// BC030163 // Fam89b /// BC056166 // Fam89b /// AK181098 // Fam89b /// ENSMUST00000116558 // Fam89b /// ENSMUST00000099955 // Fam89b /// ENSMUST00000161368 // Fam89b /// ENSMUST00000160852 // Sssca1
10574153	2.1425	7.00452	12.968	1.34522e-12	4.14477e-11	XM_006531166 // Nlrc5 /// NM_001033207 // Nlrc5 /// FJ889356 // Nlrc5 /// ENSMUST00000053085 // Nlrc5 /// ENSMUST00000183287 // Nlrc5
10568363	-0.94	8.45129	-12.959	1.36569e-12	4.20418e-11	NM_027870 // Armcx3 /// BC011101 // Armcx3 /// BC051113 // Armcx3 /// ENSMUST00000081834 // Armcx3 /// ENSMUST00000086880 // Armcx3 /// ENSMUST00000086884 // Armcx3
10452867	-2.08	7.53419	-12.95	1.38655e-12	4.26473e-11	NM_001146222 // Dpy30 /// NM_001146223 // Dpy30 /// NM_001146224 // Dpy30 /// NM_024428 // Dpy30 /// AY297538 // Dpy30 /// BC002240 // Dpy30 /// ENSMUST00000164832 // Dpy30 /// ENSMUST00000112571 // Dpy30
10571705	1.035	9.57645	12.9318	1.42993e-12	4.39434e-11	NM_008391 // Irf2 /// BC006577 // Irf2 /// BC110666 // Irf2 /// J03168 // Irf2 /// ENSMUST00000034041 // Irf2
10560103	-1.085	10.2768	-12.9242	1.44853e-12	4.44767e-11	XM_006530039 // LOC102636216 /// NM_009098 // Rps8 /// BC027217 // Rps8 /// BC051446 // Rps8 /// BC081464 // Rps8 /// BC081465 // Rps8 /// BC086899 // Rps8 /// BC100594 // Rps8 /// ENSMUST00000102696 // LOC101055915 /// ENSMUST00000102696 // Gm15501 /// ENSMUST00000102696 // Rps8 /// ENSMUST00000137423 // LOC101055915 /// ENSMUST00000137423 // Gm15501 /// ENSMUST00000137423 // Rps8 /// ENSMUST000…
10365870	-1.0425	6.82129	-12.9148	1.47163e-12	4.5147e-11	NM_011629 // Nr2c1 /// BC090662 // Nr2c1 /// BC094580 // Nr2c1 /// ENSMUST00000105290 // Nr2c1
10366038	-2.2025	6.32065	-12.9062	1.49323e-12	4.577e-11	NM_015737 // Galnt4 /// BC057882 // Galnt4 /// ENSMUST00000161240 // Galnt4
10461408	-3.0325	7.66258	-12.9024	1.50292e-12	4.60274e-11	XM_006527412 // Rab3il1 /// AK132764 // Rab3il1 /// ENSMUST00000121418 // Rab3il1 /// ENSMUST00000137637 // Rab3il1 /// ENSMUST00000149967 // Rab3il1
10415662	2.085	7.88516	12.9002	1.50852e-12	4.61591e-11	NM_027764 // Rcbtb1 /// BC067005 // Rcbtb1 /// AK089923 // Rcbtb1 /// ENSMUST00000043227 // Rcbtb1 /// ENSMUST00000174009 // Rcbtb1 /// ENSMUST00000022551 // Rcbtb1
10356278	1.645	9.6171	12.8983	1.51337e-12	4.62679e-11	XM_006529069 // Sp110 /// XM_006535880 // LOC102638047 /// XM_006535886 // LOC102638047 /// NM_175397 // Sp110 /// NM_030194 // Sp110 /// AY845948 // Sp110 /// BC039938 // Sp110 /// BC055916 // Sp110 /// BC094500 // Sp110 /// AK019873 // Sp110 /// ENSMUST00000128339 // Sp110 /// ENSMUST00000093508 // Sp110 /// ENSMUST00000131950 // Sp110
10488415	-0.7625	11.4571	-12.891	1.53218e-12	4.68027e-11	NM_009976 // Cst3 /// AK205836 // Cst3 /// AK212642 // Cst3 /// ENSMUST00000028938 // Cst3
10448089	-0.855	10.219	-12.8853	1.54711e-12	4.72182e-11	NM_008753 // Oaz1 /// NR_027656 // Oaz1-ps /// BC094287 // Oaz1 /// U52822 // Oaz1 /// AK181434 // Oaz1 /// ENSMUST00000179894 // Oaz1 /// ENSMUST00000180036 // Oaz1 /// ENSMUST00000179341 // Oaz1 /// ENSMUST00000060987 // Oaz1
10487238	1.635	5.3929	12.8768	1.56959e-12	4.78631e-11	XM_006498784 // Hdc /// NM_008230 // Hdc /// AF109137 // Hdc /// BC052833 // Hdc /// ENSMUST00000028838 // Hdc
10427628	-2.5775	9.74129	-12.8757	1.57232e-12	4.79053e-11	NM_008372 // Il7r /// BC089571 // Il7r /// ENSMUST00000003981 // Il7r
10582888	-5.0975	8.08903	-12.8722	1.58193e-12	4.81568e-11	ENSMUST00000143083 // Gm10721 /// ENSMUST00000179272 // Gm10719 /// ENSMUST00000099047 // Gm10719
10379184	-2.35	5.37935	-12.8626	1.60782e-12	4.89031e-11	NM_026740 // Slc46a1 /// BC057976 // Slc46a1 /// ENSMUST00000001126 // Slc46a1 /// ENSMUST00000146431 // Slc46a1
10584580	1.3175	8.71258	12.8444	1.65812e-12	5.03898e-11	NR_028275 // Snord14e /// ENSMUST00000149936 // Hspa8 /// ENSMUST00000082857 // Snord14e
10598152	4.315	5.08097	12.8415	1.66635e-12	5.05966e-11	XM_006517732 // BC147527 /// NM_001037925 // BC147527 /// BC147527 // BC147527 /// BC147545 // BC147527 /// ENSMUST00000081558 // BC147527
10379389	1.32	10.2561	12.841	1.66782e-12	5.05982e-11	XM_006532972 // Adap2 /// XM_006532973 // Adap2 /// NM_172133 // Adap2 /// BC027165 // Adap2 /// AK050079 // Adap2 /// ENSMUST00000021050 // Adap2 /// ENSMUST00000134118 // Adap2
10542677	1.305	8.89161	12.8332	1.69021e-12	5.12335e-11	XM_006507011 // Etnk1 /// XM_006507012 // Etnk1 /// NM_029250 // Etnk1 /// AK031560 // Etnk1 /// AK051039 // Etnk1 /// AK164928 // Etnk1 /// ENSMUST00000032413 // Etnk1
10528170	1.3925	10.3197	12.8307	1.69738e-12	5.13719e-11	XR_402485 // LOC102642394 /// NM_007808 // Cycs /// BC034363 // Cycs /// BC092213 // Cycs /// BC094054 // Cycs /// AK003168 // Cycs /// AK005336 // Cycs /// ENSMUST00000078246 // Gm10108 /// ENSMUST00000073080 // Cycs /// ENSMUST00000161401 // Cycs /// ENSMUST00000077766 // Cycs /// ENSMUST00000119535 // Gm11625 /// ENSMUST00000120216 // Gm15781 /// ENSMUST00000117168 // Gm15714 /// ENSMUST000001…
10367118	1.37	6.5029	12.8306	1.69766e-12	5.13719e-11	ENSMUST00000082844 // Gm25206
10424731	1.0775	8.94806	12.8282	1.70452e-12	5.15355e-11	XR_384037 // Gsdmd /// XM_006521343 // Gsdmd /// NM_026960 // Gsdmd /// BC029813 // Gsdmd /// ENSMUST00000023238 // Gsdmd
10369206	-1.0775	10.3674	-12.8236	1.71797e-12	5.18981e-11	XR_398873 // LOC102641902 /// XM_006530039 // LOC102636216 /// NM_009098 // Rps8 /// BC027217 // Rps8 /// BC051446 // Rps8 /// BC081464 // Rps8 /// BC081465 // Rps8 /// BC086899 // Rps8 /// BC100594 // Rps8 /// ENSMUST00000102696 // LOC101055915 /// ENSMUST00000102696 // Gm15501 /// ENSMUST00000102696 // Rps8 /// ENSMUST00000127037 // LOC101055915 /// ENSMUST00000127037 // Gm15501 /// ENSMUST0000…
10559673	-1.9825	5.31065	-12.8176	1.73564e-12	5.23874e-11	NM_029384 // Tmem238 /// BC132101 // Tmem238 /// BC144965 // Tmem238 /// ENSMUST00000168578 // Tmem238
10361065	-1.28	9.64806	-12.8164	1.73902e-12	5.24451e-11	NM_001081259 // Mfsd7b /// BC024751 // Mfsd7b /// ENSMUST00000085635 // Mfsd7b
10437224	3.93	7.63097	12.8111	1.75501e-12	5.28822e-11	NM_013606 // Mx2 /// NR_003508 // Mx2 /// AB029920 // Mx2 /// BC007127 // Mx2 /// AK147949 // Mx2 /// ENSMUST00000024112 // Mx2
10541246	1.6125	6.28613	12.8104	1.75699e-12	5.2897e-11	NM_008359 // Il17ra /// U31993 // Il17ra /// ENSMUST00000002976 // Il17ra
10472782	1.4425	8.85419	12.8084	1.76308e-12	5.30355e-11	NM_026115 // Hat1 /// BC055460 // Hat1 /// AK137648 // Hat1 /// ENSMUST00000112122 // Hat1 /// ENSMUST00000028408 // Hat1
10528289	1.5325	2.92645	12.7988	1.79207e-12	5.38621e-11	NM_029195 // Ccdc146 /// AK220398 // Ccdc146 /// ENSMUST00000115245 // Ccdc146
10471505	-2.185	8.57	-12.7971	1.79726e-12	5.39723e-11	NM_013781 // Sh2d3c /// NR_045535 // Sh2d3c /// AF168364 // Sh2d3c /// AB043953 // Sh2d3c /// BC113203 // Sh2d3c /// ENSMUST00000074248 // Sh2d3c
10503098	1.165	10.4261	12.7964	1.79939e-12	5.39908e-11	NM_010747 // Lyn /// NM_001111096 // Lyn /// BC003253 // Lyn /// BC031547 // Lyn /// M64608 // Lyn /// ENSMUST00000041377 // Gm11787 /// ENSMUST00000041377 // Lyn /// ENSMUST00000103010 // Gm11787 /// ENSMUST00000103010 // Lyn
10498576	-1.455	9.11516	-12.7953	1.8026e-12	5.40415e-11	NM_016753 // Lxn /// D88769 // Lxn /// ENSMUST00000058981 // Lxn /// ENSMUST00000160827 // Lxn
10346549	-1.455	7.88355	-12.7938	1.80742e-12	5.41404e-11	XM_006544713 // LOC102642820 /// XM_893413 // Gm6901 /// NM_007624 // Cbx3 /// BC018354 // Cbx3 /// BC059831 // Cbx3 /// BC108370 // Cbx3 /// BC110376 // Cbx3 /// AK017958 // Cbx3 /// ENSMUST00000094623 // Gm6917 /// ENSMUST00000094623 // Gm6901 /// ENSMUST00000094623 // Gm5792 /// ENSMUST00000094623 // Cbx3 /// ENSMUST00000031862 // Gm6917 /// ENSMUST00000031862 // Gm6901 /// ENSMUST00000031862 …
10450484	2.3225	8.37032	12.7876	1.82657e-12	5.4668e-11	NM_019467 // Aif1 /// AF074959 // Aif1 /// AB013745 // Aif1 /// BC021539 // Aif1 /// ENSMUST00000173281 // Aif1 /// ENSMUST00000172693 // Aif1 /// ENSMUST00000173324 // Aif1 /// ENSMUST00000025257 // Aif1 /// ENSMUST00000172679 // Aif1
10384555	1.44	8.96484	12.7862	1.83098e-12	5.47539e-11	NM_001252503 // Aftph /// NM_181411 // Aftph /// NM_001290545 // Aftph /// BC052036 // Aftph /// AK136815 // Aftph /// ENSMUST00000146722 // Aftph /// ENSMUST00000035350 // Aftph /// ENSMUST00000177014 // Aftph /// ENSMUST00000177543 // Aftph
10540122	-0.6575	11.7068	-12.7814	1.84597e-12	5.51557e-11	NM_009320 // Slc6a6 /// L03292 // Slc6a6 /// AK162776 // Slc6a6 /// ENSMUST00000032185 // Slc6a6
10580754	2.05	5.70677	12.7794	1.85213e-12	5.52932e-11	BC103768 // 9330175E14Rik /// ENSMUST00000180445 // 9330175E14Rik
10431017	-1.435	8.54742	-12.7763	1.86209e-12	5.5544e-11	NM_178869 // Ttll1 /// BC010510 // Ttll1 /// AK181337 // Ttll1 /// AK185779 // Ttll1 /// AK212722 // Ttll1 /// ENSMUST00000016897 // Ttll1 /// ENSMUST00000109480 // Ttll1
10544089	1.14	9.24258	12.773	1.87261e-12	5.57386e-11	XM_006506779 // Zc3hav1 /// XM_006506781 // Zc3hav1 /// ENSMUST00000114900 // Zc3hav1
10423505	-1.7675	4.34032	-12.7733	1.87157e-12	5.57386e-11	XM_006520177 // Cmbl /// NM_181588 // Cmbl /// BC024580 // Cmbl /// ENSMUST00000162532 // Cmbl /// ENSMUST00000070918 // Cmbl
10582890	-4.55	7.07419	-12.7728	1.87332e-12	5.57386e-11	ENSMUST00000099049 // Gm10719 /// ENSMUST00000179272 // Gm10719
10586172	1.3375	5.74645	12.7713	1.87803e-12	5.58204e-11	ENSMUST00000083425 // Gm23136
10604393	0.835	9.05613	12.7709	1.8792e-12	5.58204e-11	XM_006541527 // Elf4 /// NM_019680 // Elf4 /// AF016714 // Elf4 /// ENSMUST00000114958 // Elf4 /// ENSMUST00000033429 // Elf4
10538939	-0.95	7.06903	-12.7666	1.89319e-12	5.61419e-11	NM_010121 // Eif2ak3 /// AF076681 // Eif2ak3 /// BC054809 // Eif2ak3 /// ENSMUST00000034093 // Eif2ak3
10481540	-1.05	9.64129	-12.7669	1.89205e-12	5.61419e-11	NM_001177648 // Fnbp1 /// NM_001177649 // Fnbp1 /// NM_001177650 // Fnbp1 /// NM_001038700 // Fnbp1 /// ENSMUST00000073879 // Fnbp1 /// ENSMUST00000113560 // Fnbp1 /// ENSMUST00000113564 // Fnbp1 /// ENSMUST00000113559 // Fnbp1 /// ENSMUST00000113562 // Fnbp1
10353849	0.9275	8.15387	12.7641	1.90119e-12	5.63321e-11	NM_172652 // Kansl3 /// ENSMUST00000010597 // Kansl3
10477250	1.3825	10.2797	12.7624	1.90677e-12	5.64505e-11	NM_010407 // Hck /// NM_001172117 // Hck /// BC010478 // Hck /// ENSMUST00000109799 // Hck /// ENSMUST00000003370 // Hck
10465485	1.19	6.87161	12.7529	1.93806e-12	5.73293e-11	XM_006527111 // Esrra /// XM_006527113 // Esrra /// NM_007953 // Esrra /// BC052930 // Esrra /// BC138586 // Esrra /// BC171958 // Esrra /// U85259 // Esrra /// ENSMUST00000025906 // Esrra
10566804	-0.9825	8.86419	-12.7472	1.95693e-12	5.77911e-11	NM_020050 // Tmem9b /// BC002208 // Tmem9b /// AK049882 // Tmem9b /// AK216003 // Tmem9b /// ENSMUST00000033333 // Tmem9b /// ENSMUST00000118571 // Tmem9b
10408032	-1.8425	7.11742	-12.7473	1.95661e-12	5.77911e-11	XM_006516710 // Zscan26 /// NM_001013786 // Zscan26 /// BC068174 // Zscan26 /// ENSMUST00000110485 // Zscan26 /// ENSMUST00000032820 // Zscan26
10432573	1.27	9.10484	12.7446	1.96561e-12	5.79994e-11	XR_383992 // Slc11a2 /// XM_006520577 // Slc11a2 /// XM_006520578 // Slc11a2 /// XM_006520580 // Slc11a2 /// NM_008732 // Slc11a2 /// BC019137 // Slc11a2 /// L33415 // Slc11a2 /// ENSMUST00000023774 // Slc11a2
10501922	1.6425	6.77903	12.7387	1.98568e-12	5.84946e-11	NR_028574 // Snhg8 /// NR_028573 // Snora24 /// ENSMUST00000174989 // Snora24
10370931	-1.18	8.66774	-12.7336	2.00283e-12	5.89508e-11	NM_021462 // Mknk2 /// BC010256 // Mknk2 /// ENSMUST00000003433 // Mknk2
10391577	-1.0375	7.75194	-12.7317	2.00942e-12	5.90472e-11	XM_006532257 // Hdac5 /// XM_006532258 // Hdac5 /// XM_006532261 // Hdac5 /// XM_006532262 // Hdac5 /// NM_010412 // Hdac5 /// NM_001077696 // Hdac5 /// NM_001284249 // Hdac5 /// NM_001284250 // Hdac5 /// NM_001284248 // Hdac5 /// AF006602 // Hdac5 /// AF207748 // Hdac5 /// BC060609 // Hdac5 /// AK139202 // Hdac5 /// AK161956 // Hdac5 /// AK194337 // Hdac5 /// AK194720 // Hdac5 /// ENSMUST0000010…
10540391	1.0275	7.65097	12.7286	2.02008e-12	5.93113e-11	XM_006506580 // Trnt1 /// NM_001242360 // Trnt1 /// NM_001242358 // Trnt1 /// NM_027296 // Trnt1 /// AB063106 // Trnt1 /// BC031764 // Trnt1 /// ENSMUST00000113247 // Trnt1 /// ENSMUST00000057578 // Trnt1 /// ENSMUST00000113248 // Trnt1
10425321	1.76	9.10097	12.7268	2.02652e-12	5.94022e-11	NM_001160415 // Apobec3 /// NM_030255 // Apobec3 /// AB461446 // Apobec3 /// AB461447 // Apobec3 /// AB461448 // Apobec3 /// AB461449 // Apobec3 /// BC003314 // Apobec3 /// EU707568 // Apobec3 /// EU707569 // Apobec3 /// EU707570 // Apobec3 /// EU707571 // Apobec3 /// AK049998 // Apobec3 /// AK154035 // Apobec3 /// ENSMUST00000175714 // Apobec3 /// ENSMUST00000176868 // Apobec3 /// ENSMUST0000017…
10451710	1.0225	9.12258	12.727	2.0258e-12	5.94022e-11	XM_006525081 // Rftn1 /// NM_181397 // Rftn1 /// BC052074 // Rftn1 /// AK088466 // Rftn1 /// ENSMUST00000044503 // Rftn1 /// ENSMUST00000113195 // Rftn1
10358982	-1.5975	7.98806	-12.7254	2.03143e-12	5.94971e-11	NM_008209 // Mr1 /// AF010448 // Mr1 /// AF010449 // Mr1 /// AF010451 // Mr1 /// AF010453 // Mr1 /// BC026137 // Mr1 /// ENSMUST00000027744 // Mr1
10385361	2.12	7.29935	12.7183	2.05613e-12	6.01709e-11	NM_024475 // Ublcp1 /// BC002236 // Ublcp1 /// ENSMUST00000102795 // Ublcp1
10561306	-1.1575	10.9158	-12.7173	2.05949e-12	6.02196e-11	XM_006539642 // Pld3 /// XM_006539643 // Pld3 /// XM_006539646 // Pld3 /// NM_011116 // Pld3 /// AF026124 // Pld3 /// BC076586 // Pld3 /// AK153508 // Pld3 /// ENSMUST00000117095 // Pld3 /// ENSMUST00000117611 // Pld3 /// ENSMUST00000155287 // Pld3
10419267	-1.7325	8.08742	-12.7164	2.06264e-12	6.02622e-11	NM_009919 // Cnih1 /// ENSMUST00000015903 // Cnih1 /// ENSMUST00000146629 // Cnih1
10459288	-1.4275	6.70484	-12.7106	2.08329e-12	6.08156e-11	NM_007420 // Adrb2 /// BC030346 // Adrb2 /// BC032883 // Adrb2 /// ENSMUST00000053640 // Adrb2
10532753	-0.8175	11.1106	-12.707	2.0962e-12	6.11422e-11	NM_011779 // Coro1c /// BC019444 // Coro1c /// BC087553 // Coro1c /// BC099671 // Coro1c /// AK169404 // Coro1c /// AK180454 // Coro1c /// ENSMUST00000164980 // Coro1c /// ENSMUST00000004646 // Coro1c
10498024	2.7775	6.64419	12.7061	2.09964e-12	6.11924e-11	NM_011990 // Slc7a11 /// AY766236 // Slc7a11 /// BC141402 // Slc7a11 /// BC141408 // Slc7a11 /// ENSMUST00000029297 // Slc7a11
10565612	-1.8925	4.44258	-12.7053	2.10253e-12	6.12264e-11	NM_001177945 // Aamdc /// NM_001177946 // Aamdc /// NM_001177947 // Aamdc /// NM_183251 // Aamdc /// BC026557 // Aamdc /// BC062811 // Aamdc /// ENSMUST00000154853 // Aamdc /// ENSMUST00000138060 // Aamdc /// ENSMUST00000072725 // Aamdc /// ENSMUST00000136757 // Aamdc /// ENSMUST00000124552 // Aamdc /// ENSMUST00000140805 // Aamdc /// ENSMUST00000126085 // Aamdc /// ENSMUST00000178078 // Aamdc //…
10396030	-1.45	4.62129	-12.7012	2.11706e-12	6.15991e-11	NM_178912 // Fancm /// BC150785 // Fancm /// AK053715 // Fancm /// AK086395 // Fancm /// ENSMUST00000058889 // Fancm
10460344	1.1175	8.50742	12.6974	2.13118e-12	6.19593e-11	NM_025889 // Tmem134 /// NM_001078649 // Tmem134 /// AK129014 // Tmem134 /// BC026765 // Tmem134 /// ENSMUST00000181375 // Tmem134 /// ENSMUST00000169055 // Tmem134 /// ENSMUST00000135257 // Tmem134 /// ENSMUST00000139718 // Tmem134 /// ENSMUST00000140267 // Tmem134 /// ENSMUST00000138593 // Tmem134 /// ENSMUST00000147633 // Tmem134 /// ENSMUST00000130619 // Tmem134 /// ENSMUST00000139987 // Tmem…
10412394	-1.0775	7.60806	-12.6923	2.14969e-12	6.24463e-11	NM_008710 // Nnt
10484987	1.9925	7.59161	12.6847	2.17782e-12	6.3212e-11	XM_006499168 // Nr1h3 /// NM_013839 // Nr1h3 /// NM_001177730 // Nr1h3 /// AF085745 // Nr1h3 /// AY195870 // Nr1h3 /// AY195871 // Nr1h3 /// BC012646 // Nr1h3 /// ENSMUST00000150654 // Nr1h3 /// ENSMUST00000111356 // Nr1h3 /// ENSMUST00000002177 // Nr1h3 /// ENSMUST00000111355 // Nr1h3 /// ENSMUST00000111354 // Nr1h3 /// ENSMUST00000130031 // Nr1h3
10495781	-1.8325	7.57323	-12.6778	2.20405e-12	6.3921e-11	NM_013867 // Bcar3 /// AF179566 // Bcar3 /// BC023930 // Bcar3 /// ENSMUST00000029766 // Bcar3
10537911	-2.15	5.07774	-12.6607	2.26934e-12	6.5761e-11	NM_027477 // Zfp398 /// NM_173034 // Zfp398 /// AK046208 // Zfp398 /// ENSMUST00000146202 // Zfp398 /// ENSMUST00000079881 // Zfp398 /// ENSMUST00000114598 // Zfp398
10396610	-1.82	6.32226	-12.6556	2.28952e-12	6.62916e-11	NM_138745 // Mthfd1 /// ENSMUST00000021443 // Mthfd1
10542355	-2.8175	9.91806	-12.6542	2.29485e-12	6.63918e-11	NM_010128 // Emp1 /// NM_001288628 // Emp1 /// BC046299 // Emp1 /// ENSMUST00000032330 // Emp1 /// ENSMUST00000154270 // Emp1
10571849	-1.0125	8.49129	-12.6506	2.30911e-12	6.67501e-11	NM_015791 // Fbxo8 /// AF176527 // Fbxo8 /// BC011100 // Fbxo8 /// BC034854 // Fbxo8 /// AK162592 // Fbxo8 /// ENSMUST00000040218 // Fbxo8 /// ENSMUST00000110322 // Fbxo8 /// ENSMUST00000156840 // Fbxo8
10396402	-0.9425	9.10677	-12.6477	2.32096e-12	6.70381e-11	NM_008856 // Prkch /// BC031121 // Prkch /// AK076352 // Prkch /// ENSMUST00000021527 // Prkch /// ENSMUST00000119092 // Prkch
10435920	1.6825	8.76548	12.6333	2.37879e-12	6.86527e-11	XM_006522128 // Cd200r4 /// XM_006522129 // Cd200r4 /// XM_006522130 // Cd200r4 /// NM_207244 // Cd200r4 /// AY230200 // Cd200r4 /// BC131946 // Cd200r4 /// BC131972 // Cd200r4 /// ENSMUST00000176819 // Cd200r4 /// ENSMUST00000176321 // Cd200r4 /// ENSMUST00000114626 // Cd200r4
10528340	1.255	7.01774	12.6219	2.42595e-12	6.9957e-11	BC004043 // Dnajc2
10500268	-0.955	9.05161	-12.6203	2.43298e-12	7.01028e-11	NM_078479 // Mrps21 /// AB049956 // Mrps21 /// BC027546 // Mrps21 /// BC125658 // Mrps21 /// BC125660 // Mrps21 /// ENSMUST00000067298 // Mrps21 /// ENSMUST00000132515 // Mrps21 /// ENSMUST00000142437 // Mrps21 /// ENSMUST00000072587 // Mrps21
10459089	-1.21	7.31774	-12.6193	2.43707e-12	7.01638e-11	NM_008306 // Ndst1 /// BC066098 // Ndst1 /// BC079561 // Ndst1 /// AK170041 // Ndst1 /// ENSMUST00000169273 // Ndst1
10534909	1.665	9.15387	12.6151	2.45447e-12	7.05507e-11	XM_006496589 // LOC101056250 /// XM_006529069 // Sp110 /// XM_006504642 // Gm15753 /// XM_006535863 // LOC546061 /// XR_389819 // LOC100041034 /// XR_389822 // LOC100041034 /// XR_389823 // LOC100041034 /// XM_006535876 // LOC677525 /// XM_006535880 // LOC102638047 /// XM_006535885 // LOC102638047 /// XM_006535886 // LOC102638047 /// XR_389714 // LOC102633548 /// NM_175397 // Sp110 /// NM_030194 …
10399005	-3.04	8.49097	-12.6154	2.4534e-12	7.05507e-11	NM_007763 // Crip1 /// BC031922 // Crip1 /// BC064074 // Crip1 /// M13018 // Crip1 /// BC030406 // Crip1 /// ENSMUST00000006523 // Crip1
10520362	-1.7025	9.85258	-12.6078	2.48555e-12	7.13288e-11	NM_153526 // Insig1 /// AF527630 // Insig1 /// BC132167 // Insig1 /// BC132499 // Insig1 /// ENSMUST00000059155 // Insig1
10535247	-0.92	6.46806	-12.6041	2.50167e-12	7.17202e-11	NM_028833 // Iqce /// BC059223 // Iqce /// BC065128 // Iqce /// ENSMUST00000041783 // Iqce /// ENSMUST00000147839 // Iqce /// ENSMUST00000136385 // Iqce
10463632	-1.73	6.93806	-12.6037	2.50323e-12	7.17202e-11	NM_029186 // Tmem180 /// ENSMUST00000086969 // Tmem180
10528702	-1.96	6.10871	-12.5926	2.55187e-12	7.3055e-11	XM_006535612 // Prkag2 /// XM_006535613 // Prkag2 /// NM_001170556 // Prkag2 /// NM_145401 // Prkag2 /// NM_001170555 // Prkag2 /// AY348864 // Prkag2 /// BC015283 // Prkag2 /// AK032238 // Prkag2 /// ENSMUST00000030784 // Prkag2 /// ENSMUST00000076306 // Prkag2 /// ENSMUST00000114975 // Prkag2 /// ENSMUST00000135525 // Prkag2
10499372	0.8575	7.72419	12.5903	2.56191e-12	7.32835e-11	NM_001145876 // Slc25a44 /// NM_001145877 // Slc25a44 /// NM_178696 // Slc25a44 /// NM_001281795 // Slc25a44 /// BC012234 // Slc25a44 /// BC052771 // Slc25a44 /// ENSMUST00000057935 // Slc25a44 /// ENSMUST00000168755 // Slc25a44
10569168	1.9775	7.70097	12.5815	2.6011e-12	7.4285e-11	XM_006536232 // Slc25a22 /// NM_001177576 // Slc25a22 /// NM_026646 // Slc25a22 /// BC037949 // Slc25a22 /// BC050887 // Slc25a22 /// ENSMUST00000106007 // Slc25a22 /// ENSMUST00000019226 // Slc25a22 /// ENSMUST00000106006 // Slc25a22 /// ENSMUST00000140602 // Slc25a22 /// ENSMUST00000124266 // Slc25a22
10572180	0.9175	8.3129	12.5817	2.60033e-12	7.4285e-11	XM_006509564 // Atp13a1 /// NM_133224 // Atp13a1 /// AB035381 // Atp13a1 /// AK173270 // Atp13a1 /// BC138721 // Atp13a1 /// BC138722 // Atp13a1 /// ENSMUST00000034326 // Atp13a1
10360028	2.19	10.0174	12.578	2.61679e-12	7.46132e-11	XM_006496657 // Fcgr2b /// NM_001077189 // Fcgr2b /// NM_010187 // Fcgr2b /// BC038070 // Fcgr2b /// M14216 // Fcgr2b /// M16367 // Fcgr2b /// M17515 // Fcgr2b /// ENSMUST00000027966 // Fcgr2b /// ENSMUST00000081103 // Fcgr2b /// ENSMUST00000161503 // Fcgr2b /// ENSMUST00000159969 // Fcgr2b
10499189	-3.7675	8.10484	-12.5748	2.63104e-12	7.49593e-11	NM_030707 // Fcrls /// AF302046 // Fcrls /// ENSMUST00000090986 // Fcrls
10459193	1.6825	5.80323	12.5741	2.63451e-12	7.49981e-11	NM_133249 // Ppargc1b /// AF453324 // Ppargc1b /// BC150699 // Ppargc1b /// ENSMUST00000075299 // Ppargc1b
10491486	1.5025	8.69323	12.5708	2.64937e-12	7.53607e-11	XM_006535569 // Atp11b /// XM_006535573 // Atp11b /// NM_029570 // Atp11b /// BC076603 // Atp11b /// AK154156 // Atp11b /// ENSMUST00000108186 // Atp11b /// ENSMUST00000142037 // Atp11b /// ENSMUST00000029257 // Atp11b
10442493	1.66	8.79194	12.5689	2.65833e-12	7.55554e-11	ENSMUST00000082834 // Gm23519 /// ENSMUST00000176215 // Rab26os
10405125	1.4775	7.17226	12.5654	2.67433e-12	7.59492e-11	XM_006516829 // Fbxw17 /// XM_006516834 // Fbxw17 /// XR_382226 // Fbxw17 /// XR_382227 // Fbxw17 /// XR_382228 // Fbxw17 /// NM_175401 // Fbxw17 /// BC040428 // Fbxw17 /// AK135553 // Fbxw17 /// AK155157 // Fbxw17 /// ENSMUST00000046974 // Fbxw17 /// ENSMUST00000176913 // Fbxw17 /// ENSMUST00000176424 // Fbxw17 /// ENSMUST00000176479 // Fbxw17
10464504	-1.55	5.80677	-12.5638	2.68151e-12	7.60924e-11	NM_008513 // Lrp5 /// AF064984 // Lrp5 /// AF077847 // Lrp5 /// BC011374 // Lrp5 /// ENSMUST00000025856 // Lrp5 /// ENSMUST00000177330 // Lrp5 /// ENSMUST00000177294 // Lrp5
10476775	-0.8875	9.24774	-12.5626	2.6875e-12	7.62015e-11	XM_006500089 // Naa20 /// NM_026425 // Naa20 /// NM_001141965 // Naa20 /// BC009157 // Naa20 /// BC096451 // Naa20 /// BC116374 // Naa20 /// ENSMUST00000110000 // Naa20 /// ENSMUST00000002805 // Naa20 /// ENSMUST00000136330 // Naa20 /// ENSMUST00000169732 // Naa20 /// ENSMUST00000149461 // Naa20 /// ENSMUST00000165635 // Naa20 /// ENSMUST00000060640 // Gm7984
10532989	-1.0725	8.93387	-12.5606	2.6965e-12	7.63957e-11	NM_029645 // Gatc /// BC021775 // Gatc /// AK047064 // Gatc /// ENSMUST00000139167 // Gatc
10490256	-0.8975	9.97452	-12.5577	2.71007e-12	7.67193e-11	XR_398873 // LOC102641902 /// XM_006530039 // LOC102636216 /// NM_009098 // Rps8 /// BC027217 // Rps8 /// BC051446 // Rps8 /// BC081464 // Rps8 /// BC081465 // Rps8 /// BC086899 // Rps8 /// BC100594 // Rps8 /// ENSMUST00000102696 // LOC101055915 /// ENSMUST00000102696 // Gm15501 /// ENSMUST00000102696 // Rps8 /// ENSMUST00000137423 // LOC101055915 /// ENSMUST00000137423 // Gm15501 /// ENSMUST0000…
10431266	-1.4225	9.20677	-12.5543	2.72612e-12	7.7112e-11	NM_145475 // Cerk /// AK129416 // Cerk /// BC038149 // Cerk /// BC094253 // Cerk /// AK207029 // Cerk /// ENSMUST00000044332 // Cerk /// ENSMUST00000150767 // Cerk
10593225	-1.9625	5.10129	-12.5437	2.7763e-12	7.8469e-11	NM_001033324 // Zbtb16 /// ENSMUST00000093852 // Zbtb16
10602592	-1.78	7.86677	-12.542	2.78466e-12	7.86428e-11	NM_016763 // Hsd17b10 /// AF233685 // Hsd17b10 /// BC027517 // Hsd17b10 /// U96116 // Hsd17b10 /// ENSMUST00000026289 // Hsd17b10 /// ENSMUST00000112617 // Hsd17b10
10359723	0.9575	7.50355	12.5401	2.79402e-12	7.88307e-11	NM_145513 // Tiprl
10354372	-0.975	10.469	-12.5392	2.79796e-12	7.88307e-11	XM_006543233 // LOC102643184 /// XR_373391 // Gm5526 /// NM_010860 // Myl6 /// BC026760 // Myl6 /// BC081470 // Myl6 /// BC089485 // Myl6 /// BC092214 // Myl6 /// U04443 // Myl6 /// AK180086 // Myl6 /// ENSMUST00000164181 // Gm8894 /// ENSMUST00000164181 // Myl6 /// ENSMUST00000153604 // Gm5526 /// ENSMUST00000121022 // Gm11836 /// ENSMUST00000074642 // Gm8894 /// ENSMUST00000116136 // Gm5915 ///…
10559261	-1.605	11.3448	-12.5397	2.79599e-12	7.88307e-11	NM_133655 // Cd81 /// BC011433 // Cd81 /// ENSMUST00000037941 // Cd81 /// ENSMUST00000128762 // Cd81
10471655	-1.4675	10.2639	-12.5328	2.82944e-12	7.96544e-11	NM_001206368 // Gsn /// NM_001206367 // Gsn /// BC060377 // Gsn
10383152	1.6625	10.7223	12.5313	2.8369e-12	7.98014e-11	ENSMUST00000131035 // Rnf213 /// ENSMUST00000093902 // Rnf213
10425852	-1.2775	7.92419	-12.53	2.84309e-12	7.99121e-11	NM_133167 // Parvb /// AF237770 // Parvb /// BC138747 // Parvb /// BC138748 // Parvb /// BC158113 // Parvb /// ENSMUST00000023072 // Parvb
10373396	-0.9725	10.5055	-12.5278	2.85416e-12	8.01599e-11	XR_373391 // Gm5526 /// NM_010860 // Myl6 /// BC026760 // Myl6 /// BC081470 // Myl6 /// BC089485 // Myl6 /// BC092214 // Myl6 /// U04443 // Myl6 /// AK180086 // Myl6 /// ENSMUST00000164181 // Gm8894 /// ENSMUST00000164181 // Myl6 /// ENSMUST00000153604 // Gm5526 /// ENSMUST00000121022 // Gm11836 /// ENSMUST00000116136 // Gm5915 /// ENSMUST00000075585 // Gm10080
10364239	-1.9475	5.43129	-12.5253	2.86625e-12	8.0436e-11	NM_001199271 // Slc19a1 /// BC015263 // Slc19a1 /// L36539 // Slc19a1 /// AK138577 // Slc19a1 /// ENSMUST00000144234 // Slc19a1
10394538	-1.5425	6.75903	-12.5204	2.89081e-12	8.10613e-11	NM_133360 // Acaca /// AY451393 // Acaca /// BC042725 // Acaca /// ENSMUST00000103201 // Acaca /// ENSMUST00000020843 // Acaca
10347748	-1.9175	7.23161	-12.5198	2.89384e-12	8.10824e-11	NM_028817 // Acsl3 /// NM_001033606 // Acsl3 /// NM_001136222 // Acsl3 /// NM_001001981 // Utp14b /// ENSMUST00000035779 // Acsl3 /// ENSMUST00000134566 // Acsl3 /// ENSMUST00000142704 // Acsl3
10445767	3.135	5.40774	12.519	2.89778e-12	8.11287e-11	NM_001033405 // Treml2 /// DQ087184 // Treml2 /// DQ341272 // Treml2 /// AK013294 // Treml2 /// AK132018 // Treml2 /// ENSMUST00000170941 // Treml2
10502165	1.4075	9.62871	12.5066	2.96061e-12	8.27574e-11	NM_207209 // Sec24b /// BC046776 // Sec24b /// BC057355 // Sec24b /// ENSMUST00000001079 // Sec24b /// ENSMUST00000170163 // Sec24b /// ENSMUST00000164758 // Sec24b
10388010	-1.5125	7.85065	-12.5067	2.96008e-12	8.27574e-11	AK010746 // C1qbp
10478983	-0.7075	9.54097	-12.4907	3.04356e-12	8.49694e-11	NM_025542 // Rtfdc1 /// BC004803 // Rtfdc1 /// BC049072 // Rtfdc1 /// AK169588 // Rtfdc1 /// ENSMUST00000029005 // Rtfdc1 /// ENSMUST00000109132 // Rtfdc1
10498095	-0.9575	7.44839	-12.4905	3.04452e-12	8.49694e-11	NM_026225 // Cog6 /// AK004100 // Cog6 /// ENSMUST00000036665 // Cog6
10578539	-2.045	9.77258	-12.4796	3.10257e-12	8.65216e-11	U27315 // Slc25a4 /// AK202044 // Slc25a4 /// AK219872 // Slc25a4 /// ENSMUST00000034049 // Slc25a4
10505224	-0.9	8.4329	-12.4746	3.1299e-12	8.72154e-11	NM_172468 // Snx30 /// BC099674 // Snx30 /// ENSMUST00000030080 // Snx30
10525195	1.5675	8.34484	12.4586	3.21767e-12	8.95909e-11	NM_181421 // Gm15800 /// ENSMUST00000119892 // Gm15800 /// ENSMUST00000042614 // Gm15800
10500911	1.65	8.18806	12.4562	3.2315e-12	8.98352e-11	NM_008619 // Mov10 /// NM_001163440 // Mov10 /// NM_001163441 // Mov10 /// BC053743 // Mov10 /// ENSMUST00000002297 // Mov10 /// ENSMUST00000106774 // Mov10 /// ENSMUST00000106775 // Mov10 /// ENSMUST00000168015 // Mov10 /// ENSMUST00000166979 // Mov10
10539119	-1.62	6.48097	-12.4563	3.23065e-12	8.98352e-11	NM_019802 // Ggcx /// AF087938 // Ggcx /// BC138763 // Ggcx /// BC138764 // Ggcx /// ENSMUST00000065906 // Ggcx
10509463	1.225	8.96774	12.4546	3.24024e-12	9.00077e-11	XM_006538797 // Eif4g3 /// XM_006538798 // Eif4g3 /// NM_001256195 // Eif4g3 /// NM_001256198 // Eif4g3 /// NM_172703 // Eif4g3 /// BC072600 // Eif4g3 /// AK019693 // Eif4g3 /// AK046639 // Eif4g3 /// ENSMUST00000105830 // Eif4g3 /// ENSMUST00000084215 // Eif4g3 /// ENSMUST00000058133 // Eif4g3 /// ENSMUST00000084214 // Eif4g3 /// ENSMUST00000105831 // Eif4g3
10454077	2.2425	5.47677	12.4362	3.34594e-12	9.28715e-11	NM_001100449 // Taf4b /// ENSMUST00000169862 // Taf4b
10563112	1.2875	9.51484	12.4346	3.35512e-12	9.30536e-11	NR_001277 // Snord33 /// ENSMUST00000131697 // Rpl13a /// ENSMUST00000083694 // Snord33
10594661	-1.295	7.62613	-12.4336	3.36074e-12	9.31342e-11	NM_024427 // Tpm1 /// NM_001164249 // Tpm1 /// NM_001164250 // Tpm1 /// NM_001164252 // Tpm1 /// NM_001164253 // Tpm1 /// M22479 // Tpm1 /// ENSMUST00000113696 // Tpm1 /// ENSMUST00000113705 // Tpm1 /// ENSMUST00000113707 // Tpm1 /// ENSMUST00000113695 // Tpm1 /// ENSMUST00000113690 // Tpm1 /// ENSMUST00000034928 // Tpm1 /// ENSMUST00000129733 // Tpm1 /// ENSMUST00000113701 // Tpm1 /// ENSMUST000…
10512640	-1.8475	6.06419	-12.4332	3.36327e-12	9.31342e-11	XM_006538073 // Gne /// NM_001190414 // Gne /// NM_015828 // Gne /// BC015277 // Gne /// BC051254 // Gne /// ENSMUST00000030201 // Gne /// ENSMUST00000174522 // Gne /// ENSMUST00000102936 // Gne /// ENSMUST00000172533 // Gne /// ENSMUST00000173234 // Gne
10490773	0.7975	9.54742	12.4305	3.37927e-12	9.35045e-11	NM_019868 // Hnrnph2 /// BC005461 // Hnrnph2 /// AK164115 // Hnrnph2 /// AK179466 // Hnrnph2 /// AK182532 // Hnrnph2 /// ENSMUST00000170943 // Gm8775 /// ENSMUST00000074950 // Hnrnph2 /// ENSMUST00000113203 // Hnrnph2 /// ENSMUST00000113202 // Hnrnph2 /// ENSMUST00000050331 // Hnrnph2 /// ENSMUST00000059297 // Hnrnph2
10353192	-1.36	7.59387	-12.428	3.39368e-12	9.38301e-11	NM_001252192 // Eya1 /// NM_010164 // Eya1 /// BC060260 // Eya1 /// BC066860 // Eya1 /// ENSMUST00000168081 // Eya1 /// ENSMUST00000080664 // Eya1 /// ENSMUST00000027066 // Eya1
10364280	-0.72	9.92548	-12.4249	3.4121e-12	9.412e-11	NM_145925 // Pttg1ip /// BC023961 // Pttg1ip /// BC025533 // Pttg1ip /// BC029144 // Pttg1ip /// BC032184 // Pttg1ip /// ENSMUST00000009435 // Pttg1ip /// ENSMUST00000159116 // Pttg1ip /// ENSMUST00000161789 // Pttg1ip /// ENSMUST00000162429 // Pttg1ip /// ENSMUST00000162598 // Pttg1ip
10549361	-1.595	6.55968	-12.4256	3.40804e-12	9.412e-11	NM_026281 // Tm7sf3 /// AK197859 // Tm7sf3 /// AK213970 // Tm7sf3 /// ENSMUST00000037709 // Tm7sf3
10360684	-3.0925	7.71645	-12.4142	3.47643e-12	9.58202e-11	NM_010145 // Ephx1 /// BC029636 // Ephx1 /// BC045194 // Ephx1 /// BC057857 // Ephx1 /// BC061493 // Ephx1 /// AK208437 // Ephx1 /// ENSMUST00000036928 // Ephx1 /// ENSMUST00000111068 // Ephx1
10370259	-1.2975	5.90548	-12.4116	3.49218e-12	9.61053e-11	NM_001109991 // Col18a1 /// NM_009929 // Col18a1 /// BC064817 // Col18a1 /// BC066080 // Col18a1 /// ENSMUST00000081654 // Col18a1 /// ENSMUST00000072755 // Col18a1
10421046	-1.8575	7.94839	-12.4118	3.49088e-12	9.61053e-11	NM_177780 // Dock5 /// BC016533 // Dock5 /// BC158046 // Dock5 /// BC158135 // Dock5 /// BC158138 // Dock5 /// ENSMUST00000039135 // Dock5
10383010	2.6825	6.37548	12.4048	3.5337e-12	9.70975e-11	U72673 // Socs3
10543859	-1.6025	8.13516	-12.4049	3.53297e-12	9.70975e-11	NM_009658 // Akr1b3 /// NR_037965 // Gm6644 /// BC004725 // Akr1b3 /// BC021655 // Akr1b3 /// BC085310 // Akr1b3 /// D32250 // Akr1b3 /// L39795 // Akr1b3 /// U29152 // Akr1b3 /// AK164689 // Akr1b3 /// AK191677 // Gm6644 /// ENSMUST00000142761 // Akr1b3 /// ENSMUST00000102980 // Akr1b3 /// ENSMUST00000081004 // Gm6644
10502791	3.575	9.51613	12.404	3.53868e-12	9.71592e-11	NM_133871 // Ifi44 /// ENSMUST00000029671 // Ifi44
10479198	-1.235	8.30968	-12.4022	3.54969e-12	9.71615e-11	XR_375382 // Gm14399 /// XR_390302 // LOC628147 /// XM_006530044 // Gm14434 /// XR_387518 // Gm14419 /// XR_387519 // Gm14410 /// NM_001177480 // Gm14391 /// NM_001177543 // 0610010B08Rik /// NM_001205057 // Gm14295 /// NM_001099308 // Gm14391 /// NM_001099327 // Gm14305 /// NM_001099349 // Gm14308 /// NM_001101804 // Gm14434 /// NM_001256480 // Gm4724 /// NM_001164689 // Gm6710 /// NM_001100415 …
10479192	-1.235	8.30968	-12.4022	3.54969e-12	9.71615e-11	XR_375382 // Gm14399 /// XR_390302 // LOC628147 /// XM_006530044 // Gm14434 /// XR_387518 // Gm14419 /// XR_387519 // Gm14410 /// NM_001177480 // Gm14391 /// NM_001177543 // 0610010B08Rik /// NM_001205057 // Gm14295 /// NM_001099308 // Gm14391 /// NM_001099327 // Gm14305 /// NM_001099349 // Gm14308 /// NM_001101804 // Gm14434 /// NM_001256480 // Gm4724 /// NM_001164689 // Gm6710 /// NM_001100415 …
10479195	-1.235	8.30968	-12.4022	3.54969e-12	9.71615e-11	XR_375382 // Gm14399 /// XR_390302 // LOC628147 /// XM_006530044 // Gm14434 /// XR_387518 // Gm14419 /// XR_387519 // Gm14410 /// NM_001177480 // Gm14391 /// NM_001177543 // 0610010B08Rik /// NM_001205057 // Gm14295 /// NM_001099308 // Gm14391 /// NM_001099327 // Gm14305 /// NM_001099349 // Gm14308 /// NM_001101804 // Gm14434 /// NM_001256480 // Gm4724 /// NM_001164689 // Gm6710 /// NM_001100415 …
10490273	-1.235	8.30968	-12.4022	3.54969e-12	9.71615e-11	XR_390302 // LOC628147 /// XM_006530044 // Gm14434 /// XR_387518 // Gm14419 /// XR_387519 // Gm14410 /// NM_001177480 // Gm14391 /// NM_001177543 // 0610010B08Rik /// NM_001205057 // Gm14295 /// NM_001099308 // Gm14391 /// NM_001099327 // Gm14305 /// NM_001099349 // Gm14308 /// NM_001101804 // Gm14434 /// NM_001256480 // Gm4724 /// NM_001164689 // Gm6710 /// NM_001100415 // Gm14430 /// NM_0011004…
10462237	-1.1925	7.16484	-12.3947	3.59643e-12	9.83652e-11	NM_011416 // Smarca2 /// BC075641 // Smarca2 /// ENSMUST00000025862 // Smarca2 /// ENSMUST00000176030 // Smarca2
10566346	1.5725	7.38806	12.3905	3.6231e-12	9.89424e-11	NM_175677 // Trim12c /// NM_001146007 // Trim12c /// BC038937 // Trim12c /// ENSMUST00000059037 // Trim12c
10364194	-2.1925	7.48452	-12.3909	3.62047e-12	9.89424e-11	XM_006513283 // Lss /// XM_006513284 // Lss /// NM_146006 // Lss /// BC029082 // Lss /// AK054393 // Lss /// ENSMUST00000159013 // Lss /// ENSMUST00000162475 // Lss /// ENSMUST00000048678 // Lss /// ENSMUST00000160671 // Lss
10601778	-0.785	8.24645	-12.3898	3.62758e-12	9.89887e-11	NM_027870 // Armcx3 /// BC051113 // Armcx3 /// ENSMUST00000081834 // Armcx3 /// ENSMUST00000086880 // Armcx3
10587733	1.2575	10.4142	12.3879	3.63951e-12	9.92381e-11	NM_007801 // Ctsh /// BC006878 // Ctsh /// U06119 // Ctsh /// ENSMUST00000132718 // Ctsh /// ENSMUST00000034915 // Ctsh /// ENSMUST00000127842 // Ctsh /// ENSMUST00000143172 // Ctsh /// ENSMUST00000123320 // Ctsh
10367224	1.895	9.97968	12.3842	3.66291e-12	9.97997e-11	XM_006513436 // Stat2 /// NM_019963 // Stat2 /// AF187231 // Stat2 /// AF206162 // Stat2 /// ENSMUST00000105238 // Stat2 /// ENSMUST00000085708 // Stat2
10581434	-2.17	10.1145	-12.3726	3.73827e-12	1.01775e-10	XM_006531079 // Dpep2 /// XM_006531081 // Dpep2 /// AK089244 // Dpep2 /// ENSMUST00000117555 // Dpep2 /// ENSMUST00000081998 // Dpep2 /// ENSMUST00000034373 // Dpep2
10457168	1.7025	2.82323	12.371	3.74861e-12	1.01978e-10	NM_178687 // Cd226 /// NM_001039149 // Cd226 /// ENSMUST00000037142 // Cd226
10502050	1.0425	7.8929	12.3683	3.76602e-12	1.02368e-10	XM_006502104 // Alpk1 /// XR_375582 // Alpk1 /// NM_027808 // Alpk1 /// AK173191 // Alpk1 /// ENSMUST00000160586 // Alpk1 /// ENSMUST00000029662 // Alpk1 /// ENSMUST00000159720 // Alpk1
10575993	-1.6325	6.74613	-12.3679	3.76868e-12	1.02368e-10	NM_172286 // 6430548M08Rik /// NM_001163761 // 6430548M08Rik /// NM_001163762 // 6430548M08Rik /// ENSMUST00000108948 // 6430548M08Rik /// ENSMUST00000034281 // 6430548M08Rik /// ENSMUST00000108951 // 6430548M08Rik
10481845	-1.715	6.09677	-12.3606	3.81713e-12	1.03605e-10	NM_175184 // Mvb12b /// BC049129 // Mvb12b /// BC059907 // Mvb12b /// ENSMUST00000041555 // Mvb12b
10396740	1.1975	7.87871	12.357	3.84129e-12	1.04181e-10	NM_172952 // Gphn /// NM_145965 // Gphn /// BC127058 // Gphn /// ENSMUST00000110388 // Gphn /// ENSMUST00000052472 // Gphn
10514956	-1.01	6.82097	-12.3513	3.87986e-12	1.05146e-10	NM_011327 // Scp2 /// BC018384 // Scp2 /// ENSMUST00000030340 // Scp2
10454015	1.2625	6.95258	12.3504	3.88606e-12	1.05234e-10	NM_028341 // Ttc39c /// BC020021 // Ttc39c /// ENSMUST00000025294 // Ttc39c
10476314	-1.4775	6.17065	-12.3406	3.95319e-12	1.06971e-10	NM_011170 // Prnp /// NM_001278256 // Prnp /// ENSMUST00000091288 // Prnp
10393662	-2.39	5.48258	-12.334	3.99923e-12	1.08134e-10	NM_008730 // Nptx1 /// BC093479 // Nptx1 /// BC139018 // Nptx1 /// BC139020 // Nptx1 /// ENSMUST00000026670 // Nptx1
10540554	0.6375	9.06452	12.3311	4.01935e-12	1.08513e-10	XM_006506677 // Setd5 /// NM_028385 // Setd5 /// BC056502 // Setd5 /// ENSMUST00000042889 // Setd5 /// ENSMUST00000141072 // Setd5 /// ENSMUST00000125003 // Setd5 /// ENSMUST00000113157 // Setd5
10452257	-2.3125	4.44452	-12.3312	4.01882e-12	1.08513e-10	NM_025877 // Slc25a23 /// BC017139 // Slc25a23 /// BC072660 // Slc25a23 /// ENSMUST00000040280 // Slc25a23
10467637	-1.8475	5.16452	-12.3246	4.06563e-12	1.09679e-10	NM_027667 // Arhgap19 /// NM_001163495 // Arhgap19 /// BC086680 // Arhgap19 /// ENSMUST00000026150 // Arhgap19 /// ENSMUST00000163265 // Arhgap19
10605113	-2.8825	7.67032	-12.3226	4.07943e-12	1.09968e-10	NM_008478 // L1cam /// ENSMUST00000114430 // L1cam
10359851	-3.485	6.40839	-12.3215	4.0876e-12	1.10105e-10	XM_006497039 // Uck2 /// NM_030724 // Uck2 /// AF236636 // Uck2 /// BC023789 // Uck2 /// ENSMUST00000027839 // Uck2
10393761	-1.015	6.39806	-12.321	4.09138e-12	1.10124e-10	NM_027980 // 2310003H01Rik /// BC034203 // 2310003H01Rik /// BC048376 // 2310003H01Rik /// AK194018 // 2310003H01Rik /// ENSMUST00000135635 // 2310003H01Rik /// ENSMUST00000026448 // 2310003H01Rik /// ENSMUST00000129203 // 2310003H01Rik
10491091	4.7425	6.24355	12.3192	4.10398e-12	1.10379e-10	NM_009425 // Tnfsf10 /// BC138807 // Tnfsf10 /// BC138808 // Tnfsf10 /// U37522 // Tnfsf10 /// AK144931 // Tnfsf10 /// AK153581 // Tnfsf10 /// ENSMUST00000046383 // Tnfsf10 /// ENSMUST00000174840 // Tnfsf10
10428407	-1.7725	3.76839	-12.3131	4.1482e-12	1.11484e-10	BC076589 // Tmem74
10552125	-1.0475	7.93968	-12.3082	4.1839e-12	1.12359e-10	NM_008820 // Pepd /// BC086644 // Pepd /// BC131945 // Pepd /// BC131973 // Pepd /// D82983 // Pepd /// U51014 // Pepd /// ENSMUST00000075068 // Pepd
10427744	-1.6275	6.68323	-12.3068	4.194e-12	1.12545e-10	XM_006520190 // Rai14 /// NM_030690 // Rai14 /// NM_001166408 // Rai14 /// AF274866 // Rai14 /// BC052458 // Rai14 /// ENSMUST00000090339 // Rai14 /// ENSMUST00000169385 // Rai14
10584803	-0.8225	8.07613	-12.3064	4.19722e-12	1.12546e-10	XM_006510671 // Ift46 /// XM_006510672 // Ift46 /// NM_023831 // Ift46 /// ENSMUST00000002099 // Ift46 /// ENSMUST00000128150 // Ift46
10432404	-1.34	8.84903	-12.3048	4.20913e-12	1.1278e-10	NM_011653 // Tuba1a /// BC056169 // Tuba1a /// BC083343 // Tuba1a /// BC083344 // Tuba1a /// BC083345 // Tuba1a /// BC085256 // Tuba1a /// M13445 // Tuba1a /// AK216974 // Tuba1a /// ENSMUST00000097014 // Tuba1a
10349733	-0.825	8.25742	-12.3036	4.21774e-12	1.12926e-10	NM_175294 // Nucks1 /// NM_001145804 // Nucks1
10360506	1.325	8.76387	12.2969	4.26745e-12	1.14171e-10	XM_006496821 // Akt3 /// NM_011785 // Akt3 /// BC066861 // Akt3 /// ENSMUST00000111159 // Akt3 /// ENSMUST00000111160 // Akt3
10382438	-0.9875	8.37839	-12.2961	4.27343e-12	1.14245e-10	XM_006533069 // Cd300a /// NM_170758 // Cd300a /// BC139296 // Cd300a /// BC139297 // Cd300a /// ENSMUST00000106582 // Cd300a /// ENSMUST00000045151 // Cd300a
10595831	-1.31	7.84806	-12.2915	4.3087e-12	1.15015e-10	XM_006511191 // Zbtb38 /// XM_006511194 // Zbtb38 /// XM_006511195 // Zbtb38 /// NM_175537 // Zbtb38 /// DQ192019 // Zbtb38 /// ENSMUST00000152594 // Zbtb38 /// ENSMUST00000093798 // Zbtb38
10439130	-1.715	6.87871	-12.285	4.35749e-12	1.1623e-10	NM_009471 // Umps /// M29395 // Umps /// ENSMUST00000023510 // Umps /// ENSMUST00000131990 // Umps
10535898	-1.5575	8.51323	-12.2833	4.37063e-12	1.16493e-10	NM_011937 // Gnpda1 /// NR_028061 // Gm8615 /// AF088903 // Gnpda1 /// AF160355 // Gnpda1 /// BC014800 // Gnpda1 /// AK186149 // Gnpda1 /// ENSMUST00000063814 // Gnpda1 /// ENSMUST00000025307 // Gm8615
10350777	-1.7725	5.89839	-12.2776	4.41483e-12	1.17583e-10	XR_387197 // Acbd6 /// NM_026683 // Acbd6 /// NM_028250 // Acbd6 /// NM_001145781 // Acbd6 /// ENSMUST00000080138 // Acbd6 /// ENSMUST00000097529 // Acbd6 /// ENSMUST00000035560 // Acbd6
10490826	-1.6075	4.46806	-12.2702	4.47273e-12	1.19036e-10	NM_177660 // Zbtb10 /// ENSMUST00000155203 // Zbtb10
10571274	1.28	9.00774	12.2664	4.50269e-12	1.19744e-10	NM_010344 // Gsr /// BC056357 // Gsr /// BC057325 // Gsr /// ENSMUST00000033992 // Gsr
10347335	0.85	11.9697	12.2638	4.52349e-12	1.20117e-10	XM_006495774 // Slc11a1 /// NM_013612 // Slc11a1 /// L13732 // Slc11a1 /// AK171343 // Slc11a1 /// ENSMUST00000147233 // Slc11a1 /// ENSMUST00000027368 // Slc11a1 /// ENSMUST00000131511 // Slc11a1 /// ENSMUST00000136786 // Slc11a1
10376813	-0.955	7.92839	-12.264	4.52161e-12	1.20117e-10	XM_006533657 // Specc1 /// NM_001281818 // Specc1 /// AK143663 // Specc1 /// ENSMUST00000049836 // Specc1
10391612	0.86	7.17484	12.2591	4.56093e-12	1.21021e-10	XM_006533048 // Atxn7l3 /// NM_001098836 // Atxn7l3 /// NM_001098837 // Atxn7l3 /// BC059880 // Atxn7l3 /// BC130269 // Atxn7l3 /// ENSMUST00000145484 // Atxn7l3 /// ENSMUST00000141516 // Atxn7l3 /// ENSMUST00000137387 // Atxn7l3 /// ENSMUST00000107134 // Atxn7l3 /// ENSMUST00000073234 // Atxn7l3 /// ENSMUST00000107132 // Atxn7l3
10409278	1.695	7.04161	12.2584	4.56638e-12	1.21076e-10	XM_006516876 // Nfil3 /// XM_006516879 // Nfil3 /// NM_017373 // Nfil3 /// AY061760 // Nfil3 /// BC031377 // Nfil3 /// BC100384 // Nfil3 /// AK145451 // Nfil3 /// ENSMUST00000071065 // Nfil3
10555205	-1.545	6.01032	-12.2578	4.57117e-12	1.21112e-10	NM_201352 // Gdpd5 /// BC082585 // Gdpd5 /// ENSMUST00000037528 // Gdpd5
10377569	0.825	7.79645	12.2529	4.61072e-12	1.22069e-10	NM_011814 // Fxr2 /// BC062971 // Fxr2 /// ENSMUST00000018909 // Fxr2
10540408	2.22	6.83968	12.2469	4.65975e-12	1.23275e-10	NM_010585 // Itpr1 /// ENSMUST00000032192 // Itpr1
10577808	-1.175	8.68516	-12.2389	4.72538e-12	1.24919e-10	XM_006509145 // Tacc1 /// XM_006509147 // Tacc1 /// NM_177089 // Tacc1 /// NM_199323 // Tacc1 /// AY177412 // Tacc1 /// AY177413 // Tacc1 /// ENSMUST00000084512 // Tacc1 /// ENSMUST00000084030 // Tacc1
10420497	2.945	5.50452	12.238	4.73316e-12	1.24946e-10	XM_006519345 // Phf11c /// NM_001164289 // Phf11c /// EU155106 // Phf11c /// ENSMUST00000166912 // Phf11c
10551614	-1.2575	8.66581	-12.238	4.73344e-12	1.24946e-10	BC087924 // Ech1 /// ENSMUST00000154839 // Ech1 /// ENSMUST00000066264 // Ech1
10460833	2.0125	8.55258	12.2322	4.78176e-12	1.26128e-10	AK088980 // Ehd1 /// AK172669 // Ehd1 /// ENSMUST00000025684 // Ehd1
10459918	-1.23	7.80645	-12.2273	4.82375e-12	1.27141e-10	NM_199197 // Rbfa /// BC064066 // Rbfa /// ENSMUST00000025462 // Rbfa
10516943	-1.0675	11.2258	-12.2192	4.89261e-12	1.28743e-10	XM_006538502 // Atpif1 /// NM_007512 // Atpif1 /// AF002718 // Atpif1 /// BC012680 // Atpif1 /// AK152389 // Atpif1 /// ENSMUST00000152993 // Atpif1 /// ENSMUST00000067496 // Atpif1
10573348	-1.565	7.09548	-12.2194	4.89126e-12	1.28743e-10	NM_007578 // Cacna1a /// NM_001252060 // Cacna1a /// NM_001252059 // Cacna1a /// NM_001252061 // Cacna1a /// ENSMUST00000121390 // Cacna1a /// ENSMUST00000122053 // Cacna1a
10515423	1.1075	6.30194	12.2176	4.90681e-12	1.28948e-10	ENSMUST00000082608 // Gm22980
10539861	-1.145	9.07742	-12.2157	4.92331e-12	1.29286e-10	NM_133933 // Rpn1 /// BC016080 // Rpn1 /// ENSMUST00000032143 // Rpn1
10451167	0.73	8.28806	12.212	4.95526e-12	1.30029e-10	NM_198167 // Tmem63b /// BC026370 // Tmem63b /// ENSMUST00000113523 // Tmem63b
10480347	-0.8975	9.78387	-12.2102	4.97128e-12	1.30353e-10	XM_006497394 // Pip4k2a /// XM_006497395 // Pip4k2a /// XM_006497397 // Pip4k2a /// NM_008845 // Pip4k2a /// ENSMUST00000006912 // Pip4k2a
10516640	-1.02	8.43548	-12.2086	4.98498e-12	1.30616e-10	NM_018799 // Eif3i /// AF188297 // Eif3i /// AF271072 // Eif3i /// BC029625 // Eif3i /// ENSMUST00000102593 // Eif3i
10591482	1.1175	7.95226	12.2073	4.99637e-12	1.30818e-10	NM_016679 // Keap1 /// NM_001110307 // Keap1 /// NM_001110305 // Keap1 /// NM_001110306 // Keap1 /// ENSMUST00000164812 // Keap1 /// ENSMUST00000049567 // Keap1
10393751	-1.79	6.62452	-12.2003	5.05847e-12	1.32347e-10	AK162948 // 2900052L18Rik /// ENSMUST00000139014 // 2900052L18Rik
10495416	-0.745	8.35226	-12.1997	5.06431e-12	1.32402e-10	NM_020505 // Vav3 /// AK033253 // Vav3 /// ENSMUST00000046864 // Vav3 /// ENSMUST00000126179 // Vav3
10419854	1.195	10.2997	12.1979	5.08024e-12	1.32721e-10	NM_016972 // Slc7a8 /// AF171668 // Slc7a8 /// BC059004 // Slc7a8 /// ENSMUST00000022787 // Slc7a8
10531952	-2.0025	4.51419	-12.1972	5.08635e-12	1.32783e-10	NM_030239 // Abcg3 /// BC138772 // Abcg3 /// BC138773 // Abcg3 /// ENSMUST00000031239 // Abcg3
10525365	-1.415	9.04258	-12.1911	5.14094e-12	1.34109e-10	NM_001042489 // Hvcn1 /// ENSMUST00000072602 // Hvcn1
10530806	-1.215	6.2629	-12.1882	5.16747e-12	1.34703e-10	NM_172146 // Ppat /// BC023841 // Ppat /// BC006053 // Ppat /// AK215423 // Ppat /// ENSMUST00000155272 // Ppat /// ENSMUST00000140076 // Ppat /// ENSMUST00000031158 // Ppat
10416044	1.63	7.06806	12.1809	5.23486e-12	1.36359e-10	NM_145944 // Ccdc25 /// ENSMUST00000022614 // Ccdc25
10544114	-1.33	9.53935	-12.1798	5.24526e-12	1.3653e-10	NM_001136065 // Hipk2 /// NM_010433 // Hipk2 /// NM_001294143 // Hipk2 /// NM_001294144 // Hipk2 /// AF077659 // Hipk2 /// AF170301 // Hipk2 /// AF170302 // Hipk2 /// AF208292 // Hipk2 /// AF273680 // Hipk2 /// BC031904 // Hipk2 /// ENSMUST00000161779 // Hipk2 /// ENSMUST00000160962 // Hipk2 /// ENSMUST00000162359 // Hipk2 /// ENSMUST00000160360 // Hipk2
10456579	0.7	8.78387	12.1737	5.30208e-12	1.37909e-10	NM_001039214 // Mex3c /// BC125427 // Mex3c /// AK133686 // Mex3c /// ENSMUST00000091852 // Mex3c
10499128	1.455	5.60871	12.1706	5.33056e-12	1.38548e-10	NR_004417 // Snord73a /// ENSMUST00000083050 // Snord73a
10482229	0.7375	9.37065	12.1686	5.35003e-12	1.38952e-10	NM_011187 // Psmb7 /// BC057662 // Psmb7 /// D83585 // Psmb7 /// ENSMUST00000028083 // Psmb7
10408531	-2.1025	5.89484	-12.162	5.41312e-12	1.40308e-10	XM_006516656 // Gmds /// NM_146041 // Gmds /// BC031788 // Gmds /// BC093502 // Gmds /// ENSMUST00000041859 // Gmds
10484389	-2.1075	6.32226	-12.1619	5.41407e-12	1.40308e-10	XM_006499148 // Tfpi /// NM_011576 // Tfpi /// AF004833 // Tfpi /// ENSMUST00000111718 // Tfpi /// ENSMUST00000111722 // Tfpi /// ENSMUST00000125677 // Tfpi /// ENSMUST00000028487 // Tfpi
10430956	-0.8425	11.3965	-12.1528	5.50131e-12	1.42465e-10	XM_006520283 // Cyb5r3 /// NM_029787 // Cyb5r3 /// BC004760 // Cyb5r3 /// BC032013 // Cyb5r3 /// BC043074 // Cyb5r3 /// AK202020 // Cyb5r3 /// ENSMUST00000018186 // Cyb5r3
10537227	1.8875	9.97935	12.1512	5.51662e-12	1.42758e-10	XM_006506540 // Tmem140 /// NM_197986 // Tmem140 /// BC023802 // Tmem140 /// ENSMUST00000074949 // Tmem140
10387985	4.005	5.24	12.1475	5.55321e-12	1.436e-10	NM_001045526 // Scimp /// ENSMUST00000108534 // Scimp
10391207	1.7525	9.32065	12.1447	5.58063e-12	1.44204e-10	NM_030150 // Dhx58 /// AF316999 // Dhx58 /// BC029209 // Dhx58 /// ENSMUST00000017974 // Dhx58 /// ENSMUST00000149869 // Dhx58
10439268	1.5475	9.79742	12.1383	5.64474e-12	1.45755e-10	NM_001013371 // Dtx3l /// BC085093 // Dtx3l /// ENSMUST00000081933 // Dtx3l
10444978	0.8025	6.68065	12.1304	5.72439e-12	1.47704e-10	NM_008136 // Gnl1 /// BC010298 // Gnl1 /// ENSMUST00000087200 // Gnl1
10433660	0.92	7.04903	12.1219	5.81149e-12	1.49838e-10	NM_001177552 // Bfar /// NM_025653 // 3110001I22Rik /// NM_025976 // Bfar /// BC027221 // Bfar /// AK041839 // Bfar /// ENSMUST00000035426 // 3110001I22Rik /// ENSMUST00000023365 // Bfar /// ENSMUST00000127973 // Bfar /// ENSMUST00000069281 // Bfar
10591253	-1.2375	7.02581	-12.1215	5.81553e-12	1.49838e-10	NM_001082485 // Zfp266 /// NM_001135019 // Zfp266 /// BC089552 // Zfp266 /// ENSMUST00000174462 // Zfp266 /// ENSMUST00000068296 // Zfp266
10545308	1.0225	8.23774	12.1207	5.82321e-12	1.49928e-10	XM_006505266 // Kdm3a /// XM_006505267 // Kdm3a /// NM_001038695 // Kdm3a /// NM_173001 // Kdm3a /// AK129204 // Kdm3a /// BC059264 // Kdm3a /// ENSMUST00000065509 // Kdm3a /// ENSMUST00000167220 // Kdm3a
10604633	-1.945	8.12581	-12.1093	5.94202e-12	1.52876e-10	NM_024170 // Cxx1a /// NM_001018063 // Cxx1b /// BC003436 // Cxx1a /// BC029838 // Cxx1b /// BC031701 // Cxx1c /// ENSMUST00000088778 // Cxx1b /// ENSMUST00000088778 // Cxx1a /// ENSMUST00000088779 // Cxx1b /// ENSMUST00000088779 // Cxx1a
10449295	-1.21	8.94677	-12.1051	5.98715e-12	1.53926e-10	XM_006524830 // Cuta /// NM_026307 // Cuta /// NM_026948 // Cuta /// NR_104458 // Cuta /// BC021463 // Cuta /// BC024422 // Cuta /// AK007580 // Cuta /// AK007912 // Cuta /// AK177993 // Cuta /// AK207031 // Cuta /// AK207668 // Cuta /// ENSMUST00000114935 // Cuta /// ENSMUST00000025027 // Cuta
10582275	2.1725	6.30839	12.1021	6.01844e-12	1.54618e-10	NM_011404 // Slc7a5 /// AB017189 // Slc7a5 /// AB023409 // Slc7a5 /// BC013739 // Slc7a5 /// BC026131 // Slc7a5 /// AK211180 // Slc7a5 /// ENSMUST00000045557 // Slc7a5
10543779	2.28	3.72097	12.097	6.07365e-12	1.55924e-10	NR_029744 // Mir29a /// ENSMUST00000083676 // Mir29a
10588876	-1.6275	6.75516	-12.0948	6.09726e-12	1.56417e-10	NM_025449 // Nicn1 /// BC024050 // Nicn1 /// ENSMUST00000035227 // Nicn1
10462623	3.1125	9.78	12.0935	6.11125e-12	1.56663e-10	NM_008331 // Ifit1 /// BC003768 // Ifit1 /// U43084 // Ifit1 /// ENSMUST00000102824 // Ifit1
10469046	0.9275	8.72419	12.0861	6.19175e-12	1.58612e-10	NM_010726 // Phyh /// AF023463 // Phyh /// BC002018 // Phyh /// D88670 // Phyh /// ENSMUST00000027975 // Phyh /// ENSMUST00000146933 // Phyh
10460177	1.21	4.17065	12.0851	6.20303e-12	1.58787e-10	NM_001039657 // Mtl5 /// NM_001039658 // Mtl5 /// AB057423 // Mtl5 /// BC024377 // Mtl5 /// AK053809 // Mtl5 /// ENSMUST00000025840 // Mtl5 /// ENSMUST00000151341 // Mtl5
10539080	1.9	9.04677	12.0832	6.22376e-12	1.59203e-10	NM_011375 // St3gal5 /// NM_001035228 // St3gal5 /// AF119416 // St3gal5 /// AB018048 // St3gal5 /// BC138557 // St3gal5 /// BC138559 // St3gal5 /// ENSMUST00000069994 // St3gal5 /// ENSMUST00000114112 // St3gal5
10433101	3.2	8.27645	12.0812	6.24612e-12	1.5966e-10	XM_006521554 // Gpr84 /// NM_030720 // Gpr84 /// AF272948 // Gpr84 /// BC023249 // Gpr84 /// ENSMUST00000079824 // Gpr84
10424213	1.8375	5.54355	12.0787	6.27373e-12	1.60251e-10	NM_199449 // Zhx2 /// ENSMUST00000096430 // Zhx2
10607838	2.0175	3.14355	12.078	6.28201e-12	1.60347e-10	ENSMUST00000146636 // Gm15229
10379153	-3.1875	8.64065	-12.0748	6.31769e-12	1.61142e-10	NM_009657 // Aldoc /// ENSMUST00000148689 // Aldoc /// ENSMUST00000102478 // Aldoc /// ENSMUST00000128032 // Aldoc
10433008	-1.2775	6.84419	-12.0651	6.42739e-12	1.63822e-10	NM_009582 // Map3k12 /// NM_001163643 // Map3k12 /// AK166435 // Map3k12 /// AK199632 // Map3k12 /// ENSMUST00000023812 // Map3k12 /// ENSMUST00000171565 // Map3k12
10457071	-1.1025	9.17323	-12.0647	6.43288e-12	1.63845e-10	NM_025797 // Cyb5a /// BC024341 // Cyb5a /// ENSMUST00000160180 // Cyb5a /// ENSMUST00000025549 // Cyb5a /// ENSMUST00000159846 // Cyb5a
10481574	-2.375	6.06968	-12.0624	6.45869e-12	1.64384e-10	XM_006498030 // Fam78a /// NM_175511 // Fam78a /// BC137951 // Fam78a /// BC137952 // Fam78a /// AK165375 // Fam78a /// ENSMUST00000139629 // Fam78a /// ENSMUST00000056406 // Fam78a
10494288	-0.9825	9.79581	-12.0556	6.53677e-12	1.66253e-10	XM_006501366 // Golph3l /// NM_001177669 // Golph3l /// NM_001177670 // Golph3l /// NM_146133 // Golph3l /// BC047147 // Golph3l /// ENSMUST00000177390 // Golph3l /// ENSMUST00000176674 // Golph3l /// ENSMUST00000177389 // Golph3l /// ENSMUST00000176755 // Golph3l /// ENSMUST00000176541 // Golph3l /// ENSMUST00000060323 // Golph3l /// ENSMUST00000098861 // Golph3l
10479099	-1.6775	7.99452	-12.0527	6.57156e-12	1.67018e-10	XR_374462 // Npepl1 /// NM_213733 // Npepl1 /// BC069933 // Npepl1 /// ENSMUST00000044415 // Npepl1
10508719	1.4625	7.35161	12.0517	6.58336e-12	1.67199e-10	NR_029412 // Snora16a /// FM991911 // Snora16a /// ENSMUST00000083163 // Snora16a
10561461	0.9825	8.47581	12.0507	6.59403e-12	1.67231e-10	NM_175021 // Samd4b /// BC042901 // Samd4b /// ENSMUST00000040531 // Samd4b
10508182	0.8075	10.1113	12.051	6.59139e-12	1.67231e-10	NM_011970 // Psmb2 /// AK164463 // Psmb2 /// ENSMUST00000030642 // Psmb2 /// ENSMUST00000130737 // Psmb2
10437963	-1.16	5.67484	-12.0485	6.62068e-12	1.67713e-10	XM_006522588 // Mzt2 /// NM_029354 // Mzt2 /// BC027550 // Mzt2 /// AK011255 // Mzt2 /// AK189767 // Mzt2 /// ENSMUST00000023351 // Mzt2 /// ENSMUST00000137864 // Mzt2 /// ENSMUST00000117136 // Mzt2
10547869	-1.4525	6.03935	-12.0483	6.6225e-12	1.67713e-10	NM_013534 // Leprel2 /// ENSMUST00000023958 // Leprel2
10582390	-1.0775	7.56839	-12.0441	6.67234e-12	1.68855e-10	NM_009698 // Aprt /// BC005667 // Aprt /// M11310 // Aprt /// ENSMUST00000006764 // Aprt
10495405	-1.0675	9.63548	-12.043	6.68509e-12	1.69058e-10	NM_172685 // Slc25a24 /// BC055369 // Slc25a24 /// ENSMUST00000029477 // Slc25a24 /// ENSMUST00000140786 // Slc25a24
10559207	-2.9775	9.12387	-12.0337	6.79692e-12	1.71764e-10	NM_001136071 // Lsp1 /// NM_001271510 // Lsp1 /// NM_001271509 // Lsp1 /// D49691 // Lsp1 /// ENSMUST00000105968 // Lsp1
10558961	-1.5025	7.64839	-12.0282	6.86379e-12	1.7333e-10	NM_053082 // Tspan4 /// BC083070 // Tspan4 /// ENSMUST00000026585 // Tspan4
10508992	-1.8	7.05097	-12.0238	6.91831e-12	1.74336e-10	XM_006539191 // Paqr7 /// NM_027995 // Paqr7 /// NM_001285845 // Paqr7 /// NM_001285847 // Paqr7 /// NM_001285849 // Paqr7 /// NM_001285846 // Paqr7 /// AF313618 // Paqr7 /// AY424296 // Paqr7 /// BC022922 // Paqr7 /// ENSMUST00000081525 // Paqr7 /// ENSMUST00000136171 // Paqr7 /// ENSMUST00000125330 // Paqr7 /// ENSMUST00000095074 // Paqr7
10511541	-1.6775	7.28935	-12.021	6.95334e-12	1.75094e-10	NM_001081201 // Dpy19l4 /// BC147500 // Dpy19l4 /// BC157932 // Dpy19l4 /// BC157988 // Dpy19l4 /// ENSMUST00000139385 // Dpy19l4 /// ENSMUST00000084892 // Dpy19l4
10482301	-2.035	5.23097	-12.0153	7.02375e-12	1.76742e-10	NM_178778 // Scai /// ENSMUST00000038874 // Scai
10525210	1.6725	7.62323	12.0143	7.0365e-12	1.76938e-10	NM_181421 // Gm15800 /// BC072559 // Gm15800 /// ENSMUST00000119892 // Gm15800 /// ENSMUST00000100769 // Gm15800 /// ENSMUST00000042614 // Gm15800
10556082	1.41	8.51	12.0113	7.07382e-12	1.77655e-10	XM_006507457 // Ppfibp2 /// NM_008905 // Ppfibp2 /// BC051202 // Ppfibp2 /// U79024 // Ppfibp2 /// ENSMUST00000040056 // Ppfibp2
10502748	-2.3	7.60032	-12.0113	7.07503e-12	1.77655e-10	NM_001081298 // Lphn2 /// ENSMUST00000106128 // Lphn2 /// ENSMUST00000168352 // Lphn2
10401564	1.115	9.77903	11.9992	7.22878e-12	1.81388e-10	NM_178065 // Arel1 /// BC060658 // Arel1 /// AK077015 // Arel1 /// ENSMUST00000163231 // Arel1 /// ENSMUST00000043169 // Arel1
10600377	-0.6675	11.3065	-11.994	7.29639e-12	1.82955e-10	NM_018794 // Atp6ap1 /// ENSMUST00000019231 // Atp6ap1
10465446	1.3475	6.92645	11.987	7.38807e-12	1.85123e-10	NM_001081291 // Ccdc88b /// BC038890 // Ccdc88b /// BC151001 // Ccdc88b /// BC151009 // Ccdc88b /// BC157946 // Ccdc88b /// ENSMUST00000113440 // Ccdc88b
10488382	-1.2675	9.57548	-11.9788	7.497e-12	1.87721e-10	NM_010740 // Cd93 /// AF081789 // Cd93 /// ENSMUST00000099269 // Cd93
10515257	-1.8575	5.23516	-11.9762	7.5324e-12	1.88474e-10	XM_006502879 // Rad54l /// NM_009015 // Rad54l /// NM_001122958 // Rad54l /// NM_001122959 // Rad54l /// BC021643 // Rad54l /// ENSMUST00000139147 // Rad54l /// ENSMUST00000102705 // Rad54l /// ENSMUST00000102704 // Rad54l
10389151	1.42	9.16323	11.9719	7.59055e-12	1.89796e-10	NM_181545 // Slfn8 /// AY261798 // Slfn8 /// BC024709 // Slfn8 /// ENSMUST00000038141 // Slfn8
10601854	-1.6	8.22484	-11.971	7.60251e-12	1.89961e-10	NM_011712 // Wbp5 /// AY459189 // Wbp5 /// ENSMUST00000048687 // Wbp5
10604637	-1.905	8.12194	-11.9704	7.61061e-12	1.9003e-10	NM_024170 // Cxx1a /// NM_001018063 // Cxx1b /// BC003436 // Cxx1a /// BC029838 // Cxx1b /// BC031701 // Cxx1c /// ENSMUST00000088778 // Cxx1b /// ENSMUST00000088778 // Cxx1a /// ENSMUST00000088779 // Cxx1b /// ENSMUST00000088779 // Cxx1a
10569458	0.93	8.11645	11.9673	7.65316e-12	1.90958e-10	NM_001252593 // Cars /// NM_013742 // Cars /// ENSMUST00000010899 // Cars
10493203	-1.0075	9.91806	-11.9664	7.66595e-12	1.91143e-10	NM_020003 // 0610031J06Rik /// AB027141 // 0610031J06Rik /// AB027142 // 0610031J06Rik /// BC021547 // 0610031J06Rik /// AK160793 // 0610031J06Rik /// AK189139 // 0610031J06Rik /// ENSMUST00000177005 // 0610031J06Rik /// ENSMUST00000153716 // 0610031J06Rik /// ENSMUST00000152801 // 0610031J06Rik /// ENSMUST00000131666 // 0610031J06Rik /// ENSMUST00000176519 // 0610031J06Rik /// ENSMUST00000001454…
10582310	-2.1	6.68968	-11.9657	7.67472e-12	1.91228e-10	NM_138656 // Mvd /// NR_028354 // Mvd /// BC008526 // Mvd /// ENSMUST00000006692 // Mvd
10421697	1.885	9.49452	11.9643	7.69486e-12	1.91596e-10	NM_172488 // Lacc1 /// ENSMUST00000062789 // Lacc1
10378568	1.8625	8.42968	11.9606	7.74604e-12	1.92735e-10	NR_030711 // Mir22hg /// NR_029739 // Mir22 /// ENSMUST00000124718 // Tlcd2 /// ENSMUST00000083595 // Mir22 /// ENSMUST00000149940 // Mir22hg /// ENSMUST00000134345 // Mir22hg
10582162	-1.36	9.06226	-11.9565	7.8028e-12	1.94012e-10	NM_028071 // Cotl1 /// BC010249 // Cotl1 /// BC011068 // Cotl1 /// AK007994 // Cotl1 /// AK157694 // Cotl1 /// AK179989 // Cotl1 /// ENSMUST00000034285 // Cotl1 /// ENSMUST00000168698 // Cotl1
10484941	0.84	7.62903	11.9513	7.8762e-12	1.95427e-10	NM_001177719 // Madd /// NM_001177720 // Madd /// NM_145527 // Madd /// AY263980 // Madd /// AY263981 // Madd /// AY263982 // Madd /// AY263983 // Madd /// AY263984 // Madd /// AY263985 // Madd /// AY263986 // Madd /// AY263987 // Madd /// AY263988 // Madd /// AY263989 // Madd /// BC063386 // Madd /// ENSMUST00000111373 // Madd /// ENSMUST00000111375 // Madd /// ENSMUST00000111369 // Madd /// ENS…
10576692	-1.685	7.38548	-11.9519	7.86645e-12	1.95427e-10	NM_010568 // Insr /// ENSMUST00000091291 // Insr
10507137	-2.05	6.52839	-11.9513	7.87491e-12	1.95427e-10	NM_001164557 // Pdzk1ip1 /// NM_026018 // Pdzk1ip1 /// ENSMUST00000106548 // Pdzk1ip1 /// ENSMUST00000030488 // Pdzk1ip1 /// ENSMUST00000124491 // Pdzk1ip1 /// ENSMUST00000171877 // Pdzk1ip1
10589982	1.19	8.14774	11.9472	7.9333e-12	1.96706e-10	XM_006512147 // Azi2 /// XM_006512148 // Azi2 /// NM_013727 // Azi2 /// NM_001286507 // Azi2 /// NM_001048146 // Azi2 /// NM_001286508 // Azi2 /// ENSMUST00000044454 // Azi2
10479228	-1.2	8.86484	-11.9434	7.98708e-12	1.97901e-10	NM_001177399 // Etohi1 /// NM_001177400 // Etohi1 /// ENSMUST00000108925 // Etohi1 /// ENSMUST00000108926 // Etohi1 /// ENSMUST00000123265 // Zfp931
10442691	0.91	10.6868	11.9415	8.01442e-12	1.98441e-10	NM_011930 // Clcn7 /// BC050907 // Clcn7 /// BC053049 // Clcn7 /// BC054799 // Clcn7 /// ENSMUST00000040729 // Clcn7
10553354	-2.2075	6.65355	-11.9371	8.07839e-12	1.99885e-10	NM_001111016 // Nav2 /// ENSMUST00000183659 // Nav2
10466521	-2.41	7.74097	-11.9313	8.16227e-12	2.0182e-10	NM_173442 // Gcnt1 /// NM_010265 // Gcnt1 /// NM_001136484 // Gcnt1 /// BC039126 // Gcnt1 /// ENSMUST00000174236 // Gcnt1 /// ENSMUST00000169897 // Gcnt1
10463355	-2.59	10.2977	-11.9281	8.21027e-12	2.02866e-10	NM_009128 // Scd2 /// BC040384 // Scd2 /// M26270 // Scd2 /// ENSMUST00000026221 // Scd2
10537712	-2.0425	6.39871	-11.9262	8.23826e-12	2.03416e-10	NM_029555 // Gstk1 /// ENSMUST00000031897 // Gstk1
10388880	-1.5725	6.53226	-11.9204	8.32359e-12	2.05381e-10	NM_133706 // Tmem97 /// BC018156 // Tmem97 /// BC093511 // Tmem97 /// ENSMUST00000103242 // Tmem97
10535065	0.8475	7.8329	11.9182	8.35709e-12	2.06064e-10	NM_172723 // Adap1 /// ENSMUST00000151450 // Adap1 /// ENSMUST00000110865 // Adap1
10438815	1.945	4.68581	11.9148	8.40859e-12	2.0719e-10	XM_006522115 // Mb21d2 /// XM_006522117 // Mb21d2 /// NM_177718 // Mb21d2 /// BC085092 // Mb21d2 /// ENSMUST00000100023 // Mb21d2
10444830	0.65	11.9223	11.9134	8.42951e-12	2.07562e-10	NM_001201460 // H2-Q9 /// NM_001198561 // H2-Q7 /// NM_001198560 // H2-Q7 /// NM_010394 // H2-Q7 /// BC120554 // H2-Q9 /// ENSMUST00000071951 // H2-Q9 /// ENSMUST00000071951 // H2-Q7 /// ENSMUST00000116598 // H2-Q9 /// ENSMUST00000116598 // H2-Q7 /// ENSMUST00000078205 // H2-Q9 /// ENSMUST00000078205 // H2-Q7 /// ENSMUST00000076256 // H2-Q9 /// ENSMUST00000076256 // H2-Q7
10404996	1.055	9.76968	11.9126	8.44127e-12	2.07708e-10	NM_013610 // Ninj1 /// BC118937 // Ninj1 /// U91513 // Ninj1 /// ENSMUST00000049022 // Ninj1 /// ENSMUST00000120733 // Ninj1 /// ENSMUST00000131280 // Ninj1
10476939	-1.6375	6.44452	-11.9088	8.49944e-12	2.08995e-10	NM_001142411 // Zfp937 /// NM_001177550 // Zfp442 /// AB470966 // Zfp937 /// AB470967 // Zfp442 /// AB470968 // 3300002I08Rik /// BC023805 // Zfp442 /// ENSMUST00000073782 // Zfp937 /// ENSMUST00000109916 // Zfp442
10400649	-1.94	5.2629	-11.9074	8.5203e-12	2.09363e-10	NM_011133 // Pole2 /// BC063772 // Pole2 /// ENSMUST00000021359 // Pole2
10374762	1.4125	4.13452	11.9067	8.53194e-12	2.09504e-10	XR_381117 // Gm6899 /// AK140159 // Gm6899 /// ENSMUST00000089614 // Gm6899
10567229	0.91	9.48645	11.905	8.55811e-12	2.10001e-10	NM_001031814 // Smg1 /// ENSMUST00000032891 // Smg1
10593497	1.4975	8.4729	11.9036	8.57833e-12	2.1028e-10	NM_001162921 // Zc3h12c /// ENSMUST00000165519 // Zc3h12c
10409162	-1.9775	6.54194	-11.9035	8.5813e-12	2.1028e-10	XM_006516941 // Susd3 /// ENSMUST00000058196 // Susd3
10483381	1.59	3.77645	11.9015	8.61113e-12	2.10866e-10	XM_006499898 // Stk39 /// XM_006499899 // Stk39 /// NM_016866 // Stk39 /// BC051964 // Stk39 /// BC064443 // Stk39 /// AK132016 // Stk39 /// AK163194 // Stk39 /// ENSMUST00000102715 // Stk39 /// ENSMUST00000126663 // Stk39
10354768	-1.595	8.06645	-11.9007	8.62316e-12	2.11015e-10	NM_009658 // Akr1b3 /// NR_037965 // Gm6644 /// BC004725 // Akr1b3 /// BC021655 // Akr1b3 /// BC085310 // Akr1b3 /// D32250 // Akr1b3 /// L39795 // Akr1b3 /// U29152 // Akr1b3 /// AK164689 // Akr1b3 /// AK191677 // Gm6644 /// ENSMUST00000142761 // Akr1b3 /// ENSMUST00000102980 // Akr1b3 /// ENSMUST00000081004 // Gm6644
10535807	3.045	4.91613	11.895	8.71332e-12	2.13075e-10	NM_010228 // Flt1 /// D88689 // Flt1 /// L07297 // Flt1 /// AK004721 // Flt1 /// ENSMUST00000031653 // Flt1
10395376	-1.4775	6.89387	-11.8897	8.79618e-12	2.14658e-10	NM_146033 // Ankmy2 /// BC012275 // Ankmy2 /// BC024959 // Ankmy2 /// ENSMUST00000041640 // Ankmy2
10472916	-1.8875	5.66645	-11.8898	8.79378e-12	2.14658e-10	NM_025866 // Cdca7 /// BC066169 // Cdca7 /// ENSMUST00000102691 // Cdca7
10575512	0.775	8.44226	11.8833	8.8972e-12	2.16975e-10	AY223866 // Cog4 /// ENSMUST00000165867 // Cog4
10395287	1.165	8.18903	11.8797	8.95545e-12	2.18245e-10	XM_006515123 // Atxn7l1 /// XM_006515124 // Atxn7l1 /// NM_028139 // Atxn7l1 /// ENSMUST00000077456 // Atxn7l1 /// ENSMUST00000110824 // Atxn7l1
10474972	2.2475	5.41258	11.8789	8.96773e-12	2.18247e-10	NM_026929 // Chac1 /// ENSMUST00000028780 // Chac1
10497001	-1.8825	5.84742	-11.8789	8.96778e-12	2.18247e-10	XM_006500973 // Cryz /// NM_009968 // Cryz /// BC003800 // Cryz /// BC043076 // Cryz /// S70056 // Cryz /// ENSMUST00000184537 // Cryz /// ENSMUST00000155385 // Cryz /// ENSMUST00000029850 // Cryz /// ENSMUST00000135723 // Cryz /// ENSMUST00000144764 // Cryz /// ENSMUST00000155232 // Cryz
10379689	0.8475	7.99742	11.8764	9.00813e-12	2.19079e-10	NM_027427 // Taf15 /// BC137591 // Taf15 /// AK011843 // Taf15 /// ENSMUST00000134185 // Taf15 /// ENSMUST00000021018 // Taf15 /// ENSMUST00000126134 // Taf15
10346960	1.8075	7.47258	11.8716	9.08661e-12	2.20836e-10	XM_006495953 // Ccnyl1 /// NM_001097644 // Ccnyl1 /// AK132782 // Ccnyl1 /// ENSMUST00000114077 // Ccnyl1 /// ENSMUST00000094898 // Ccnyl1 /// ENSMUST00000117815 // Gm16464
10444778	1.24	8.03903	11.8671	9.16013e-12	2.22471e-10	ENSMUST00000083339 // Gm25128
10501164	1.965	6.45548	11.8656	9.18492e-12	2.22921e-10	NM_007778 // Csf1 /// NM_001113529 // Csf1 /// M21952 // Csf1 /// ENSMUST00000118593 // Csf1 /// ENSMUST00000014743 // Csf1
10550062	1.335	6.78226	11.8647	9.19988e-12	2.23132e-10	NM_178732 // Zfp324 /// BC053093 // Zfp324 /// AK052251 // Zfp324 /// ENSMUST00000038701 // Zfp324 /// ENSMUST00000124387 // Zfp324 /// ENSMUST00000128293 // Zfp324
10487021	-1.5675	6.61871	-11.8621	9.24317e-12	2.24029e-10	NM_011774 // Slc30a4 /// NM_001290993 // Slc30a4 /// AF003747 // Slc30a4 /// ENSMUST00000005952 // Slc30a4
10400762	-1.55	6.60516	-11.861	9.26177e-12	2.24327e-10	NM_201519 // Map4k5 /// BC048173 // Map4k5 /// ENSMUST00000110567 // Map4k5 /// ENSMUST00000153712 // Map4k5 /// ENSMUST00000110570 // Map4k5 /// ENSMUST00000126584 // Map4k5 /// ENSMUST00000171211 // Map4k5 /// ENSMUST00000049239 // Map4k5
10511617	-2.225	4.45548	-11.8575	9.32085e-12	2.25604e-10	NM_026558 // Fam92a /// BC055848 // Fam92a /// ENSMUST00000108285 // Fam92a /// ENSMUST00000087052 // Fam92a /// ENSMUST00000177837 // Fam92a
10440050	0.945	8.84935	11.8551	9.36075e-12	2.26416e-10	XM_006522486 // Tbc1d23 /// NM_026254 // Tbc1d23 /// BC031706 // Tbc1d23 /// ENSMUST00000023431 // Tbc1d23
10397736	-1.4575	6.56097	-11.8518	9.41773e-12	2.27639e-10	NM_001164426 // Kcnk13 /// NM_001164427 // Kcnk13 /// NM_146037 // Kcnk13 /// AK089394 // Kcnk13 /// ENSMUST00000160413 // Kcnk13 /// ENSMUST00000162221 // Kcnk13 /// ENSMUST00000049788 // Kcnk13 /// ENSMUST00000177549 // Kcnk13
10381408	1.74	8.42258	11.8513	9.42572e-12	2.27677e-10	NM_027320 // Ifi35 /// BC008158 // Ifi35 /// ENSMUST00000010502 // Ifi35 /// ENSMUST00000125958 // Ifi35 /// ENSMUST00000131024 // Ifi35
10447042	-1.385	5.82645	-11.8493	9.45929e-12	2.28333e-10	XM_006524995 // Ndufaf7 /// NM_028611 // Ndufaf7 /// BC108350 // Ndufaf7 /// AK010752 // Ndufaf7 /// ENSMUST00000024887 // Ndufaf7
10545471	0.7425	9.23645	11.8468	9.50248e-12	2.2922e-10	NM_019715 // Kcmf1 /// AF143859 // Kcmf1 /// ENSMUST00000068697 // Kcmf1
10458906	-1.7675	6.13613	-11.8379	9.65561e-12	2.32723e-10	NM_008908 // Ppic /// M74227 // Ppic /// ENSMUST00000025419 // Ppic
10374406	-2.5825	7.07129	-11.8376	9.66078e-12	2.32723e-10	AK005381 // Cnrip1 /// ENSMUST00000131515 // Cnrip1
10374327	1.555	4.73452	11.8277	9.83446e-12	2.36746e-10	XM_006514821 // 4930415F15Rik /// XM_006514823 // 4930415F15Rik /// NM_028669 // 4930415F15Rik /// ENSMUST00000020410 // 4930415F15Rik /// ENSMUST00000109678 // 4930415F15Rik
10500710	2.6525	4.19194	11.8263	9.86039e-12	2.3721e-10	NM_172295 // Mab21l3 /// ENSMUST00000061831 // Mab21l3
10374485	1.86	8.81387	11.8245	9.89118e-12	2.3779e-10	NM_023324 // Peli1 /// AK020915 // Peli1 /// ENSMUST00000093290 // Peli1 /// ENSMUST00000156122 // Peli1
10581560	0.805	9.56548	11.8233	9.91364e-12	2.38169e-10	NM_010817 // Psmd7 /// BC130014 // Psmd7 /// M64641 // Psmd7 /// ENSMUST00000044106 // Psmd7
10516932	1.645	8.18548	11.8224	9.92893e-12	2.38375e-10	NM_144907 // Sesn2 /// BC005672 // Sesn2 /// ENSMUST00000030724 // Sesn2
10396919	0.83	9.85419	11.8186	9.99886e-12	2.39892e-10	NM_001242419 // 4933426M11Rik /// NM_178682 // 4933426M11Rik /// BC040401 // 4933426M11Rik /// ENSMUST00000068519 // 4933426M11Rik
10469867	-1.03	8.78548	-11.8055	1.02374e-11	2.45449e-10	NM_146251 // Pnpla7 /// BC141365 // Pnpla7 /// BC141366 // Pnpla7 /// AK038505 // Pnpla7 /// ENSMUST00000045295 // Pnpla7 /// ENSMUST00000153618 // Pnpla7 /// ENSMUST00000152777 // Pnpla7 /// ENSMUST00000139031 // Pnpla7 /// ENSMUST00000139643 // Pnpla7
10479351	1.0175	8.2829	11.7986	1.03664e-11	2.48214e-10	NM_019822 // Adrm1 /// AF225959 // Adrm1 /// BC008974 // Adrm1 /// BC019746 // Adrm1 /// BC031517 // Adrm1 /// AK143843 // Adrm1 /// AK167085 // Adrm1 /// ENSMUST00000047300 // Gm9774 /// ENSMUST00000061437 // Adrm1 /// ENSMUST00000128029 // Adrm1 /// ENSMUST00000152540 // Adrm1 /// ENSMUST00000145230 // Adrm1 /// ENSMUST00000147383 // Adrm1
10421188	-2.1175	5.03806	-11.7986	1.03667e-11	2.48214e-10	XM_006519585 // R3hcc1 /// NM_001146012 // R3hcc1 /// BC059860 // R3hcc1 /// AK156843 // R3hcc1 /// ENSMUST00000118374 // R3hcc1 /// ENSMUST00000121142 // R3hcc1
10452087	0.665	8.38226	11.7948	1.04364e-11	2.49715e-10	NM_001029979 // Safb2 /// BC057039 // Safb2 /// ENSMUST00000142940 // Safb2 /// ENSMUST00000144255 // Safb2 /// ENSMUST00000075510 // Safb2 /// ENSMUST00000156640 // Safb2
10404429	2.6975	7.61258	11.7939	1.04546e-11	2.49983e-10	XM_006516625 // Serpinb9 /// XM_006516626 // Serpinb9 /// XM_006516627 // Serpinb9 /// NM_009256 // Serpinb9 /// BC029900 // Serpinb9 /// ENSMUST00000063191 // Serpinb9 /// ENSMUST00000006391 // Serpinb9
10420516	-0.895	6.75968	-11.7856	1.06117e-11	2.53569e-10	NM_001168538 // Cdadc1 /// NM_001168535 // Cdadc1
10587012	-1.7625	7.48968	-11.7834	1.06539e-11	2.54405e-10	NM_001114328 // Ccpg1 /// NM_001286546 // Ccpg1 /// NM_028181 // Ccpg1 /// NM_001286544 // Ccpg1 /// NM_001286545 // Ccpg1 /// BC043049 // Ccpg1 /// BC082602 // Ccpg1 /// AK007973 // Ccpg1 /// ENSMUST00000149692 // Gm20510 /// ENSMUST00000037977 // Ccpg1 /// ENSMUST00000156879 // Ccpg1 /// ENSMUST00000150826 // Ccpg1 /// ENSMUST00000085350 // Ccpg1 /// ENSMUST00000140675 // Ccpg1 /// ENSMUST00000…
10484425	-1.6375	5.75097	-11.7826	1.06695e-11	2.54608e-10	NM_001033166 // 2700094K13Rik /// NM_001037279 // 2700094K13Rik /// BC056177 // 2700094K13Rik /// ENSMUST00000117299 // 2700094K13Rik /// ENSMUST00000102647 // 2700094K13Rik
10365891	1.6675	7.04065	11.7802	1.07172e-11	2.55575e-10	NM_172051 // Tmcc3 /// BC095951 // Tmcc3 /// ENSMUST00000065060 // Tmcc3
10491014	0.84	7.94419	11.7763	1.07921e-11	2.57187e-10	NM_009210 // Hltf /// NR_105046 // Hltf /// AF010600 // Hltf /// BC057116 // Hltf /// BC059240 // Hltf /// ENSMUST00000002502 // Hltf /// ENSMUST00000143005 // Hltf /// ENSMUST00000128127 // Hltf /// ENSMUST00000154233 // Hltf
10582896	-4.5825	7.52935	-11.7751	1.08157e-11	2.57576e-10	ENSMUST00000099056 // Gm10717 /// ENSMUST00000178348 // Gm11168 /// ENSMUST00000099047 // Gm10719 /// ENSMUST00000099046 // Gm10718
10507851	-1.6175	6.98903	-11.772	1.08767e-11	2.58856e-10	NM_130881 // Pabpc4 /// BC056432 // Pabpc4 /// ENSMUST00000106243 // Pabpc4 /// ENSMUST00000106241 // Pabpc4 /// ENSMUST00000183940 // Pabpc4 /// ENSMUST00000080178 // Pabpc4 /// ENSMUST00000078734 // Pabpc4
10430647	1.83	5.67097	11.7662	1.09911e-11	2.61331e-10	NR_030675 // D730005E14Rik
10466190	1.395	10.0277	11.766	1.09954e-11	2.61331e-10	XM_006527509 // Ms4a14
10488507	-0.915	9.39742	-11.7648	1.10186e-11	2.61709e-10	XM_006500365 // Abhd12 /// NM_024465 // Abhd12 /// BC002263 // Abhd12 /// AK177579 // Abhd12 /// AK192948 // Abhd12 /// AK195364 // Abhd12 /// ENSMUST00000156641 // Abhd12 /// ENSMUST00000056149 // Abhd12 /// ENSMUST00000141899 // Abhd12
10507905	2.13	6.05774	11.763	1.10551e-11	2.624e-10	NM_011141 // Pou3f1 /// ENSMUST00000053491 // Pou3f1
10405619	1.0525	8.19774	11.7609	1.10984e-11	2.63251e-10	NM_001048060 // Idnk /// NM_198004 // Idnk /// BC026742 // Idnk /// AK040588 // Idnk /// ENSMUST00000051490 // Idnk /// ENSMUST00000109868 // Idnk
10409857	1.91	4.6	11.7602	1.11122e-11	2.63403e-10	NM_178098 // 4930486L24Rik /// AY146988 // 4930486L24Rik /// BC061218 // 4930486L24Rik /// ENSMUST00000091569 // 4930486L24Rik
10449644	-2.975	7.01129	-11.7521	1.12764e-11	2.67117e-10	NM_025374 // Glo1 /// NM_001113560 // Glo1 /// BC024663 // Glo1 /// AK202257 // Glo1 /// ENSMUST00000024823 // Glo1 /// ENSMUST00000167624 // Glo1
10582719	1.1075	6.47968	11.7449	1.14236e-11	2.70424e-10	NM_001081337 // Sipa1l2 /// BC058408 // Sipa1l2 /// BC072593 // Sipa1l2 /// BC150682 // Sipa1l2 /// ENSMUST00000108775 // Sipa1l2
10597493	-0.975	9.51484	-11.7442	1.14386e-11	2.70599e-10	BC013054 // Stt3b
10389561	1.105	7.83839	11.7407	1.1511e-11	2.7213e-10	NM_026191 // Dhx40 /// BC058276 // Dhx40 /// ENSMUST00000018569 // Dhx40
10420011	-0.905	10.4345	-11.7348	1.16358e-11	2.74875e-10	XM_006543233 // LOC102643184 /// XR_373391 // Gm5526 /// NM_010860 // Myl6 /// BC026760 // Myl6 /// BC081470 // Myl6 /// BC089485 // Myl6 /// BC092214 // Myl6 /// U04443 // Myl6 /// AK180086 // Myl6 /// ENSMUST00000164181 // Gm8894 /// ENSMUST00000164181 // Myl6 /// ENSMUST00000153604 // Gm5526 /// ENSMUST00000121022 // Gm11836 /// ENSMUST00000074642 // Gm8894 /// ENSMUST00000116136 // Gm5915 ///…
10573747	-1.76	8.78968	-11.7345	1.16425e-11	2.74875e-10	NM_007406 // Adcy7 /// ENSMUST00000169037 // Adcy7
10467162	-1.975	5.10323	-11.7324	1.1686e-11	2.75718e-10	NM_001114339 // Pank1 /// NM_023792 // Pank1 /// AF200357 // Pank1 /// AF347700 // Pank1 /// ENSMUST00000036584 // Pank1 /// ENSMUST00000112460 // Pank1
10462973	-1.985	4.87871	-11.7229	1.18894e-11	2.80331e-10	NM_008234 // Hells /// AF155210 // Hells /// BC100394 // Hells /// U25691 // Hells /// ENSMUST00000025965 // Hells
10524124	1.0475	8.08839	11.7192	1.19707e-11	2.82061e-10	NM_008146 // Golga3 /// BC053002 // Golga3 /// ENSMUST00000112512 // Golga3
10395414	-1.425	4.01	-11.7158	1.20428e-11	2.83572e-10	XM_006515114 // Agmo /// NM_178767 // Agmo /// BC038044 // Agmo /// AK050246 // Agmo /// AK163155 // Agmo /// ENSMUST00000049874 // Agmo /// ENSMUST00000159998 // Agmo /// ENSMUST00000160158 // Agmo /// ENSMUST00000160768 // Agmo
10530145	1.7	8.60419	11.7121	1.2126e-11	2.85342e-10	NM_030682 // Tlr1 /// NM_001276445 // Tlr1 /// AF316985 // Tlr1
10525158	2.1975	6.91032	11.7113	1.21431e-11	2.85556e-10	NM_001083925 // Oas1b /// NR_003507 // Oas1b /// AB067529 // Oas1b /// AF328926 // Oas1b /// AF418004 // Oas1b /// AF418005 // Oas1b /// AF418006 // Oas1b /// AF418007 // Oas1b /// AF418008 // Oas1b /// AF418009 // Oas1b /// AF466822 // Oas1b /// AF466823 // Oas1b /// BC012877 // Oas1b /// ENSMUST00000182725 // Oas1b /// ENSMUST00000183291 // Oas1b /// ENSMUST00000086377 // Oas1b
10370339	2.085	6.35548	11.6984	1.24316e-11	2.91953e-10	NM_138301 // Trpm2 /// AB166747 // Trpm2 /// ENSMUST00000105401 // Trpm2
10448350	-1.9925	6.42742	-11.6985	1.2428e-11	2.91953e-10	XM_006525098 // Paqr4 /// NM_023824 // Paqr4 /// AY424293 // Paqr4 /// BC011185 // Paqr4 /// BC026921 // Paqr4 /// ENSMUST00000024702 // Paqr4
10465772	0.875	11.8526	11.6976	1.2449e-11	2.92168e-10	NM_001161413 // Slc3a2 /// NM_008577 // Slc3a2 /// ENSMUST00000170157 // Slc3a2 /// ENSMUST00000010239 // Slc3a2
10588899	-1.1925	11.9497	-11.6956	1.24936e-11	2.93023e-10	NM_008160 // Gpx1 /// BC086649 // Gpx1 /// ENSMUST00000082429 // Gpx1
10378068	1.965	9.2229	11.695	1.25088e-11	2.93186e-10	XM_006533567 // Xaf1 /// XM_006533568 // Xaf1 /// XM_006533570 // Xaf1 /// NM_001037713 // Xaf1 /// NM_001291153 // Xaf1 /// AK140315 // Xaf1 /// ENSMUST00000151440 // Xaf1 /// ENSMUST00000146233 // Xaf1 /// ENSMUST00000140842 // Xaf1 /// ENSMUST00000094041 // Xaf1 /// ENSMUST00000142921 // Xaf1
10560818	-2.865	5.7171	-11.6886	1.26553e-11	2.96424e-10	XM_006540231 // Zfp111 /// NM_019940 // Zfp111 /// AF167318 // Zfp111 /// ENSMUST00000086006 // Zfp111 /// ENSMUST00000056683 // Zfp111
10590149	-1.0175	4.80839	-11.6865	1.27024e-11	2.97331e-10	NM_001199568 // Xylb /// NM_001033209 // Xylb /// BC138244 // Xylb /// ENSMUST00000039610 // Xylb
10471675	-3.12	7.19226	-11.6855	1.27262e-11	2.97693e-10	NM_025374 // Glo1 /// NM_001113560 // Glo1 /// BC024663 // Glo1 /// BC081432 // Glo1 /// DQ487161 // Glo1 /// DQ487162 // Glo1 /// ENSMUST00000024823 // Glo1 /// ENSMUST00000167624 // Glo1 /// ENSMUST00000120770 // Gm13443
10364361	1.795	7.27645	11.6838	1.27665e-11	2.98438e-10	NM_015790 // Icosl /// BC029227 // Icosl /// AK041320 // Icosl /// ENSMUST00000105393 // Icosl
10348096	-1.1	6.88806	-11.6804	1.28435e-11	3.00041e-10	XM_006529298 // Dis3l2 /// XM_006529299 // Dis3l2 /// NM_001172157 // Dis3l2 /// NM_153530 // Dis3l2 /// BC036177 // Dis3l2 /// AK029652 // Dis3l2 /// AK040613 // Dis3l2 /// ENSMUST00000168237 // Dis3l2 /// ENSMUST00000065694 // Dis3l2
10435212	-0.8075	8.72129	-11.6795	1.28658e-11	3.00364e-10	NM_176840 // Osbpl11 /// BC035278 // Osbpl11 /// ENSMUST00000039733 // Osbpl11
10449920	2.685	3.69613	11.678	1.29005e-11	3.00978e-10	NM_001267583 // Zfp811 /// NM_183177 // Zfp811 /// BC052046 // Zfp811
10470775	-1.6225	5.21677	-11.6749	1.29733e-11	3.02479e-10	NM_207298 // Cercam /// BC138847 // Cercam /// ENSMUST00000047521 // Cercam
10594251	-2.635	5.92355	-11.6702	1.3086e-11	3.04904e-10	NM_024245 // Kif23 /// BC047273 // Kif23 /// ENSMUST00000034815 // Kif23
10594855	-2.295	6.00387	-11.6691	1.31111e-11	3.05289e-10	XM_006511395 // Cgnl1 /// NM_026599 // Cgnl1 /// BC031499 // Cgnl1 /// BC108380 // Cgnl1 /// BC139006 // Cgnl1 /// BC158061 // Cgnl1 /// ENSMUST00000121322 // Cgnl1 /// ENSMUST00000072899 // Cgnl1
10388520	-1.1875	7.81968	-11.6687	1.31221e-11	3.05346e-10	XM_006533970 // Glod4 /// NM_026029 // Glod4 /// BC055356 // Glod4 /// BC061012 // Glod4 /// ENSMUST00000017430 // Glod4 /// ENSMUST00000170017 // Glod4
10383196	1.6525	10.5194	11.6681	1.31358e-11	3.05465e-10	ENSMUST00000131035 // Rnf213 /// ENSMUST00000093902 // Rnf213
10346747	-1.41	7.40935	-11.6628	1.32623e-11	3.08206e-10	NM_030013 // Cyp20a1 /// BC049147 // Cyp20a1 /// AK020848 // Cyp20a1 /// ENSMUST00000114202 // Cyp20a1 /// ENSMUST00000060608 // Cyp20a1 /// ENSMUST00000148443 // Cyp20a1
10402585	2.2825	9.00226	11.6592	1.33494e-11	3.10028e-10	NM_011710 // Wars /// NM_001164314 // Wars /// NM_001164488 // Wars /// BC003450 // Wars /// BC046232 // Wars /// AK191455 // Wars /// AK200282 // Wars /// ENSMUST00000109848 // Wars /// ENSMUST00000160477 // Wars /// ENSMUST00000161410 // Wars /// ENSMUST00000161154 // Wars
10542378	0.9225	8.90226	11.6574	1.33935e-11	3.10848e-10	NM_019426 // Atf7ip /// AJ132702 // Atf7ip /// BC048827 // Atf7ip /// BC052460 // Atf7ip /// BC060246 // Atf7ip /// ENSMUST00000032335 // Atf7ip
10474006	0.8825	8.08839	11.655	1.3454e-11	3.12048e-10	NM_001109691 // Phf21a /// NM_138755 // Phf21a /// AB105178 // Phf21a /// AK129424 // Phf21a /// BC019181 // Phf21a /// ENSMUST00000111294 // Phf21a /// ENSMUST00000111293 // Phf21a /// ENSMUST00000162146 // Phf21a /// ENSMUST00000111292 // Phf21a /// ENSMUST00000162497 // Phf21a /// ENSMUST00000162188 // Phf21a /// ENSMUST00000111291 // Phf21a
10444229	1.8325	7.83065	11.6515	1.35391e-11	3.13817e-10	NM_010386 // H2-DMa /// BC001996 // H2-DMa /// ENSMUST00000042121 // H2-DMa
10449034	-0.9975	7.85226	-11.6412	1.3795e-11	3.19542e-10	XM_006524018 // Fam173a /// NM_001285982 // Fam173a /// NM_001285984 // Fam173a /// NM_145410 // Fam173a /// BC008155 // Fam173a /// BC096050 // Fam173a /// ENSMUST00000072735 // Fam173a
10436598	-2.1925	5.2429	-11.6389	1.38529e-11	3.20674e-10	AK033222 // 2810055G20Rik /// AK048031 // 2810055G20Rik /// AK148800 // 2810055G20Rik /// ENSMUST00000182656 // 2810055G20Rik /// ENSMUST00000170849 // 2810055G20Rik /// ENSMUST00000068704 // 2810055G20Rik
10526120	1.7125	7.09	11.636	1.39264e-11	3.22165e-10	NM_013837 // Tpst1 /// AF038008 // Tpst1 /// ENSMUST00000118993 // Tpst1
10368616	1.95	7.98871	11.6356	1.39372e-11	3.22206e-10	BC067065 // Zufsp /// BC089514 // Zufsp
10344952	-1.4575	6.86806	-11.6304	1.40714e-11	3.25096e-10	NM_133832 // Rdh10 /// AF456767 // Rdh10 /// BC019796 // Rdh10 /// ENSMUST00000027053 // Rdh10
10474229	-2.39	7.04065	-11.6235	1.42494e-11	3.2878e-10	NM_001111060 // Cd59a /// NM_007652 // Cd59a /// U60473 // Cd59a /// ENSMUST00000040423 // Cd59a /// ENSMUST00000153312 // Cd59a /// ENSMUST00000168176 // Cd59a
10421917	-1.6375	7.3771	-11.6207	1.43215e-11	3.3023e-10	NM_130881 // Pabpc4 /// NM_148917 // Pabpc4 /// BC003283 // Pabpc4 /// BC010345 // Pabpc4 /// BC056432 // Pabpc4 /// BC158087 // Gm12620 /// AK016732 // Pabpc4 /// AK135962 // Pabpc4 /// AK139580 // Gm12620 /// AK162172 // Pabpc4 /// ENSMUST00000081204 // Gm10110 /// ENSMUST00000106243 // Pabpc4 /// ENSMUST00000106241 // Pabpc4 /// ENSMUST00000183940 // Pabpc4 /// ENSMUST00000080178 // Pabpc4 ///…
10353420	-2.0075	6.80613	-11.6194	1.43558e-11	3.30806e-10	NM_008563 // Mcm3 /// BC031700 // Mcm3 /// ENSMUST00000053266 // Mcm3
10430834	-0.9075	9.28774	-11.617	1.44195e-11	3.3206e-10	NM_008669 // Naga /// BC021631 // Naga /// ENSMUST00000023088 // Naga
10524941	-1.7125	6.55355	-11.6144	1.44868e-11	3.33393e-10	BC021871 // Fbxo21
10597648	0.925	10.1268	11.612	1.45519e-11	3.34675e-10	BC051075 // Myd88 /// BC058787 // Myd88 /// ENSMUST00000035092 // Myd88 /// ENSMUST00000150837 // Myd88
10503966	-0.9825	8.23484	-11.6074	1.46758e-11	3.37305e-10	NM_007386 // Aco1 /// ENSMUST00000102973 // Aco1
10599696	-1.3	8.31065	-11.6052	1.47332e-11	3.38406e-10	NM_172779 // Ddx26b /// BC051161 // Ddx26b /// ENSMUST00000134138 // Ddx26b /// ENSMUST00000039374 // Ddx26b /// ENSMUST00000101553 // Ddx26b /// ENSMUST00000132428 // Ddx26b
10485466	-1.265	11.311	-11.6032	1.47864e-11	3.39408e-10	NM_009804 // Cat /// ENSMUST00000028610 // Cat
10524983	0.7975	8.49968	11.6008	1.48522e-11	3.40699e-10	NM_172424 // Med13l /// AY338464 // Med13l /// ENSMUST00000100816 // Med13l
10450075	0.715	11.4503	11.5978	1.49351e-11	3.42381e-10	NM_001001892 // H2-K1 /// BC011306 // H2-K1 /// BC054430 // H2-K1 /// BC080756 // H2-K1 /// M19687 // H2-K1 /// U47328 // H2-K1 /// U47330 // H2-K1 /// ENSMUST00000172912 // H2-K1 /// ENSMUST00000114311 // H2-K1 /// ENSMUST00000173602 // H2-K1 /// ENSMUST00000025181 // H2-K1
10383194	1.7225	10.0765	11.5973	1.49485e-11	3.42466e-10	ENSMUST00000131035 // Rnf213 /// ENSMUST00000093902 // Rnf213
10390519	-1.1275	7.42097	-11.5752	1.5564e-11	3.56338e-10	NM_028199 // Plxdc1 /// NM_001163608 // Plxdc1 /// AF378760 // Plxdc1 /// ENSMUST00000017561 // Plxdc1 /// ENSMUST00000107565 // Plxdc1
10461152	1.4725	6.65	11.5635	1.59026e-11	3.63857e-10	AK051045 // Snhg1 /// ENSMUST00000083347 // Gm24452 /// ENSMUST00000180819 // Snhg1 /// ENSMUST00000181422 // Snhg1
10484463	2.55	3.29774	11.5612	1.597e-11	3.64929e-10	NM_009776 // Serping1 /// AF010254 // Serping1 /// BC002026 // Serping1 /// ENSMUST00000023994 // Serping1 /// ENSMUST00000111641 // Serping1
10363706	-0.825	8.97935	-11.5615	1.59599e-11	3.64929e-10	NM_001242396 // Jmjd1c /// ENSMUST00000173689 // Jmjd1c
10411459	1.4425	8.33323	11.5598	1.60108e-11	3.65392e-10	NM_001025606 // Tmem171 /// BC099490 // Tmem171 /// ENSMUST00000064347 // Tmem171
10376534	-1.045	7.4329	-11.5599	1.60073e-11	3.65392e-10	XR_388473 // Mprip /// XM_006533442 // Mprip /// NM_201245 // Mprip /// NM_012027 // Mprip /// BC063067 // Mprip /// ENSMUST00000066330 // Mprip /// ENSMUST00000108751 // Mprip /// ENSMUST00000116371 // Mprip /// ENSMUST00000072031 // Mprip
10530692	3.3525	6.62355	11.5594	1.60233e-11	3.65442e-10	NM_010612 // Kdr /// BC020530 // Kdr /// X70842 // Kdr /// AK031739 // Kdr /// ENSMUST00000113516 // Kdr
10465521	-0.885	7.89806	-11.557	1.60922e-11	3.66777e-10	XM_006526766 // Plcb3 /// NM_008874 // Plcb3 /// NM_001290349 // Plcb3 /// AK220180 // Plcb3 /// BC035928 // Plcb3 /// U43144 // Plcb3 /// AK047029 // Plcb3 /// ENSMUST00000025912 // Plcb3
10380986	0.9125	8.0871	11.5555	1.61363e-11	3.67547e-10	NM_009439 // Psmd3 /// BC003197 // Psmd3 /// AK031366 // Psmd3 /// AK164333 // Psmd3 /// ENSMUST00000017365 // Psmd3 /// ENSMUST00000149489 // Psmd3 /// ENSMUST00000152102 // Psmd3
10402211	-1.8275	4.42129	-11.5548	1.61597e-11	3.67801e-10	NM_011812 // Fbln5 /// ENSMUST00000021603 // Fbln5
10428998	-0.7975	9.26742	-11.5389	1.66367e-11	3.78219e-10	XM_006520392 // Asap1 /// NM_010026 // Asap1 /// NM_001276467 // Asap1 /// NM_001276462 // Asap1 /// NM_001276463 // Asap1 /// NM_001276461 // Asap1 /// AF075461 // Asap1 /// AF075462 // Asap1 /// BC094581 // Asap1 /// ENSMUST00000177371 // Asap1 /// ENSMUST00000177083 // Asap1 /// ENSMUST00000177374 // Asap1 /// ENSMUST00000175793 // Asap1 /// ENSMUST00000175799 // Asap1 /// ENSMUST00000176384 /…
10351873	2.455	9.24065	11.5381	1.66624e-11	3.78561e-10	NM_175026 // Pyhin1 /// BC096384 // Pyhin1 /// BC107378 // Pyhin1 /// BC107379 // Pyhin1 /// ENSMUST00000056071 // Pyhin1
10580233	-1.0875	6.64161	-11.5326	1.68317e-11	3.82163e-10	NM_001044744 // Gcdh /// NM_008097 // Gcdh /// ENSMUST00000003907 // Gcdh /// ENSMUST00000109745 // Gcdh
10521966	0.8075	9.51645	11.5282	1.69672e-11	3.84994e-10	XM_006517513 // Papd4 /// NM_133905 // Papd4 /// BC016629 // Papd4 /// ENSMUST00000048702 // Papd4 /// ENSMUST00000122385 // Gm15975
10594447	0.72	9.20968	11.5127	1.74587e-11	3.95894e-10	XM_006511196 // Map2k1 /// NM_008927 // Map2k1 /// BC054754 // Map2k1 /// L02526 // Map2k1 /// ENSMUST00000005066 // Map2k1
10451004	1.14	9.75419	11.5068	1.76467e-11	3.99903e-10	NM_009847 // Cd2ap /// BC058409 // Cd2ap /// BC138374 // Cd2ap /// BC157901 // Cd2ap /// ENSMUST00000024709 // Cd2ap
10516209	-0.7	11.4148	-11.5029	1.77735e-11	4.02519e-10	XR_402560 // LOC100862249 /// XM_006542993 // LOC102642415 /// XR_377133 // LOC102632110 /// XM_006506838 // Gm10420 /// XR_379104 // LOC102634774 /// XM_006525235 // LOC102637749 /// NM_008503 // Rps2 /// NR_003965 // Gm10653 /// AF283559 // Rps2 /// BC002186 // Rps2 /// BC087956 // Rps2 /// BC091730 // Rps2 /// BC091755 // Rps2 /// BC092286 // Rps2 /// BC093493 // Rps2 /// BC094058 // Rps2 /// …
10516393	-1.3825	7.01903	-11.5023	1.77956e-11	4.02762e-10	XM_006503483 // Ago4 /// NM_153177 // Ago4 /// BC096023 // Ago4 /// ENSMUST00000084289 // Ago4
10468294	-2.135	6.93355	-11.5	1.78694e-11	4.04176e-10	ENSMUST00000035822 // Calhm2
10537146	-2.065	9.27871	-11.4983	1.79261e-11	4.052e-10	NM_008012 // Akr1b8 /// BC005789 // Akr1b8 /// U04204 // Akr1b8 /// ENSMUST00000038406 // Akr1b8
10528484	-0.9025	7.5471	-11.4958	1.80075e-11	4.06783e-10	NM_009274 // Srpk2 /// AK034443 // Srpk2 /// ENSMUST00000088392 // Srpk2
10365290	-3.165	5.96355	-11.4877	1.82797e-11	4.12669e-10	NM_021439 // Chst11 /// AB030378 // Chst11 /// BC137629 // Chst11 /// BC144793 // Chst11 /// ENSMUST00000040110 // Chst11
10525452	1.2525	8.31548	11.4856	1.83504e-11	4.14002e-10	NM_030564 // Rnf34 /// BC004042 // Rnf34 /// ENSMUST00000031434 // Rnf34
10393064	1.2675	6.80226	11.4847	1.83809e-11	4.14428e-10	XM_006534191 // Unc13d /// NM_001009573 // Unc13d /// AK220199 // Unc13d /// BC141289 // Unc13d /// EF127645 // Unc13d /// ENSMUST00000106450 // Unc13d /// ENSMUST00000173345 // Unc13d /// ENSMUST00000075036 // Unc13d /// ENSMUST00000106451 // Unc13d
10544982	2.5575	7.71355	11.4835	1.84218e-11	4.15086e-10	XM_006505273 // Nt5c3 /// XM_006505276 // Nt5c3 /// NM_026004 // Nt5c3 /// NM_001252374 // Nt5c3 /// BC038029 // Nt5c3 /// AK011894 // Nt5c3 /// ENSMUST00000101367 // Nt5c3 /// ENSMUST00000031793 // Nt5c3
10545588	1.4775	8.1029	11.4816	1.84854e-11	4.15991e-10	XM_006505606 // Hk2 /// NM_013820 // Hk2 /// BC054472 // Hk2 /// ENSMUST00000000642 // Hk2
10553475	-0.9325	10.3061	-11.4819	1.84752e-11	4.15991e-10	XM_001002242 // Gm8430 /// XR_382082 // LOC102631952 /// NM_024277 // Rps27a /// NM_001033865 // Rps27a /// BC002108 // Rps27a /// BC081446 // Rps27a /// BC096392 // Rps27a /// ENSMUST00000147782 // Gm8430 /// ENSMUST00000147782 // Rps27a /// ENSMUST00000102845 // Gm8430 /// ENSMUST00000102845 // Rps27a /// ENSMUST00000102844 // Gm8430 /// ENSMUST00000102844 // Rps27a /// ENSMUST00000150739 // Gm…
10457733	-1.4725	9.78677	-11.4808	1.85139e-11	4.1637e-10	NM_019737 // B4galt6 /// AF097158 // B4galt6 /// ENSMUST00000070080 // B4galt6
10479174	-0.93	10.0471	-11.4759	1.86815e-11	4.19607e-10	XR_398873 // LOC102641902 /// XM_006530039 // LOC102636216 /// NM_009098 // Rps8 /// BC027217 // Rps8 /// BC051446 // Rps8 /// BC081464 // Rps8 /// BC081465 // Rps8 /// BC086899 // Rps8 /// BC100594 // Rps8 /// ENSMUST00000102696 // LOC101055915 /// ENSMUST00000102696 // Gm15501 /// ENSMUST00000102696 // Rps8 /// ENSMUST00000137423 // LOC101055915 /// ENSMUST00000137423 // Gm15501 /// ENSMUST0000…
10479187	-0.93	10.0471	-11.4759	1.86815e-11	4.19607e-10	XR_398873 // LOC102641902 /// XM_006530039 // LOC102636216 /// NM_009098 // Rps8 /// BC027217 // Rps8 /// BC051446 // Rps8 /// BC081464 // Rps8 /// BC081465 // Rps8 /// BC086899 // Rps8 /// BC100594 // Rps8 /// ENSMUST00000102696 // LOC101055915 /// ENSMUST00000102696 // Gm15501 /// ENSMUST00000102696 // Rps8 /// ENSMUST00000137423 // LOC101055915 /// ENSMUST00000137423 // Gm15501 /// ENSMUST0000…
10411119	0.9675	9.02323	11.4693	1.89104e-11	4.24482e-10	NM_133905 // Papd4 /// BC016629 // Papd4 /// ENSMUST00000048702 // Papd4
10411958	-1.91	6.26194	-11.4666	1.90046e-11	4.26327e-10	XM_006517756 // Rnf180 /// XM_006517757 // Rnf180 /// XM_006517759 // Rnf180 /// XM_006517760 // Rnf180 /// XM_006517761 // Rnf180 /// BC006034 // Rnf180 /// AK157911 // Rnf180
10346191	1.4175	10.8545	11.4655	1.9044e-11	4.2694e-10	NM_001205314 // Stat1 /// NM_009283 // Stat1 /// BC004808 // Stat1 /// AK041599 // Stat1 /// ENSMUST00000070968 // Stat1
10383168	1.48	11.0323	11.4581	1.93031e-11	4.32269e-10	ENSMUST00000131035 // Rnf213 /// ENSMUST00000093902 // Rnf213
10379013	-0.9725	8.11032	-11.4581	1.9306e-11	4.32269e-10	XM_006532191 // Flot2 /// NM_008028 // Flot2 /// NM_001040403 // Flot2 /// NM_001284227 // Flot2 /// BC070423 // Flot2 /// AK200150 // Flot2 /// ENSMUST00000072289 // Flot2 /// ENSMUST00000148162 // Flot2 /// ENSMUST00000073660 // Flot2 /// ENSMUST00000100784 // Flot2
10532926	-1.3625	6.75613	-11.4568	1.93506e-11	4.32996e-10	NM_007383 // Acads /// BC016259 // Acads /// BC055063 // Acads /// L11163 // Acads /// ENSMUST00000131726 // Acads /// ENSMUST00000031524 // Acads
10589087	-1.2625	7.39806	-11.4558	1.93868e-11	4.33533e-10	NM_008924 // Prkar2a /// AF533977 // Prkar2a /// BC075623 // Prkar2a /// BC080276 // Prkar2a /// ENSMUST00000035220 // Prkar2a
10566571	1.6975	8.70645	11.4554	1.9401e-11	4.33577e-10	NR_030720 // Gm8989 /// NR_030719 // Gm8979 /// BC030868 // Gm8979
10504458	-0.7	8.86548	-11.451	1.95585e-11	4.36822e-10	NM_001080384 // Clta /// NM_001080385 // Clta /// NM_016760 // Clta /// NM_001080386 // Clta /// NM_001290470 // Clta /// BC057660 // Clta /// U91848 // Clta /// AK045237 // Clta /// ENSMUST00000107846 // Clta /// ENSMUST00000107847 // Clta /// ENSMUST00000107849 // Clta /// ENSMUST00000107851 // Clta /// ENSMUST00000107845 // Clta /// ENSMUST00000170241 // Clta
10479215	-0.91	10.0152	-11.4494	1.96157e-11	4.37825e-10	XR_398873 // LOC102641902 /// XM_006530039 // LOC102636216 /// NM_009098 // Rps8 /// BC027217 // Rps8 /// BC051446 // Rps8 /// BC081464 // Rps8 /// BC081465 // Rps8 /// BC086899 // Rps8 /// BC100594 // Rps8 /// ENSMUST00000102696 // LOC101055915 /// ENSMUST00000102696 // Gm15501 /// ENSMUST00000102696 // Rps8 /// ENSMUST00000137423 // LOC101055915 /// ENSMUST00000137423 // Gm15501 /// ENSMUST0000…
10436590	-2.15	6.58968	-11.4466	1.97198e-11	4.39872e-10	NR_015543 // 2810055G20Rik /// AK012955 // 2810055G20Rik /// AK021336 // 2810055G20Rik /// AK144299 // 2810055G20Rik /// AK148800 // 2810055G20Rik /// ENSMUST00000183099 // 2810055G20Rik /// ENSMUST00000182548 // 2810055G20Rik /// ENSMUST00000182601 // 2810055G20Rik /// ENSMUST00000170849 // 2810055G20Rik /// ENSMUST00000182748 // 2810055G20Rik /// ENSMUST00000182820 // 2810055G20Rik
10479217	-0.975	8.51903	-11.442	1.98872e-11	4.4333e-10	XR_375382 // Gm14399 /// XR_390302 // LOC628147 /// XR_387513 // 6230416C02Rik /// XR_387518 // Gm14419 /// NM_001177399 // Etohi1 /// NM_001177400 // Etohi1 /// NM_001177404 // Gm14431 /// NM_001177406 // Gm14431 /// NM_001177407 // Gm8898 /// NM_001177480 // Gm14391 /// NM_001177568 // Gm14420 /// NM_001190302 // Gm14326 /// NM_001099308 // Gm14391 /// NM_001164689 // Gm6710 /// NM_001162922 //…
10586405	-0.695	9.28613	-11.4411	1.99201e-11	4.43785e-10	NM_138584 // Spg21 /// BC132377 // Spg21 /// BC132403 // Spg21 /// AK090017 // Spg21 /// AK189928 // Spg21 /// ENSMUST00000034955 // Spg21
10408113	1.635	6.85645	11.4401	1.9958e-11	4.44349e-10	ENSMUST00000102977 // Hist1h4m /// ENSMUST00000102977 // Hist1h4b /// ENSMUST00000102977 // Hist1h4a /// ENSMUST00000102977 // Hist4h4 /// ENSMUST00000102977 // Hist1h4n /// ENSMUST00000102977 // Hist1h4k /// ENSMUST00000102977 // Hist1h4j /// ENSMUST00000102977 // Hist1h4i /// ENSMUST00000102977 // Hist1h4f /// ENSMUST00000102977 // Hist1h4d /// ENSMUST00000102977 // Hist1h4c /// ENSMUST00000102…
10468309	-1.69	4.90419	-11.4394	1.99815e-11	4.44594e-10	NM_008018 // Sh3pxd2a /// NM_001164717 // Sh3pxd2a /// AK009333 // Sh3pxd2a /// ENSMUST00000081619 // Sh3pxd2a /// ENSMUST00000111800 // Sh3pxd2a
10593492	1.655	8.47097	11.4357	2.01179e-11	4.4735e-10	NM_001162921 // Zc3h12c /// ENSMUST00000165519 // Zc3h12c
10462791	1.4975	8.93968	11.434	2.0184e-11	4.48204e-10	NM_027314 // March5 /// BC064752 // March5 /// BC107215 // March5 /// BC132455 // March5 /// BC132457 // March5 /// ENSMUST00000024078 // March5
10572050	1.1875	8.73355	11.434	2.01812e-11	4.48204e-10	NM_175188 // March1 /// BC066008 // March1 /// ENSMUST00000110258 // March1 /// ENSMUST00000110259 // March1
10446282	0.645	11.9635	11.4337	2.01942e-11	4.48204e-10	NM_010130 // Emr1 /// BC075688 // Emr1 /// U66888 // Emr1 /// X93328 // Emr1 /// ENSMUST00000086763 // Emr1 /// ENSMUST00000004850 // Emr1
10566578	1.7025	8.97935	11.4282	2.03994e-11	4.52477e-10	XR_378400 // Gm8995 /// NR_030720 // Gm8989 /// NR_030719 // Gm8979 /// NM_001039160 // Gvin1 /// NM_001243039 // Gm4070 /// NM_001243040 // Gm4070 /// NM_029000 // Gvin1 /// NM_001277179 // Gm1966 /// NM_001277180 // Gm1966 /// NM_001277182 // Gm1966 /// NM_001277183 // Gm1966 /// NM_001277181 // Gm1966 /// AY167972 // Gm4070 /// AY167973 // Gm4070 /// AY167974 // Gm4070 /// BC030868 // Gm8979 /…
10436692	1.865	4.28581	11.427	2.0446e-11	4.53228e-10	NR_045889 // Gm10791
10529273	-0.7725	9.32097	-11.4266	2.04599e-11	4.53253e-10	NM_001198859 // Ctbp1 /// NM_001198860 // Ctbp1 /// NM_001198861 // Ctbp1 /// NM_013502 // Ctbp1 /// AB033122 // Ctbp1 /// BC013702 // Ctbp1 /// BC015071 // Ctbp1 /// BC042425 // Ctbp1 /// AK149906 // Ctbp1 /// AK165276 // Ctbp1 /// AK211651 // Ctbp1 /// ENSMUST00000079746 // Ctbp1
10569569	1.5225	5.51419	11.425	2.05231e-11	4.53805e-10	XM_006508472 // Cttn /// NM_001252572 // Cttn /// NM_007803 // Cttn /// BC011434 // Cttn /// ENSMUST00000033407 // Cttn /// ENSMUST00000103079 // Cttn
10415176	-1.4125	7.86129	-11.4252	2.05151e-11	4.53805e-10	XM_006519094 // Dhrs4 /// XM_006519095 // Dhrs4 /// XM_006519096 // Dhrs4 /// NM_030686 // Dhrs4 /// NM_001037938 // Dhrs4 /// ENSMUST00000022821 // Dhrs4
10544002	-2.0975	5.65161	-11.4256	2.05003e-11	4.53805e-10	NM_178661 // Creb3l2 /// BC043466 // Creb3l2 /// BC138470 // Creb3l2 /// BC138471 // Creb3l2 /// AK182424 // Creb3l2 /// ENSMUST00000041093 // Creb3l2
10553598	0.8025	10.2639	11.4228	2.0605e-11	4.55333e-10	XR_391325 // Cyfip1 /// NM_001164661 // Cyfip1 /// NM_001164662 // Cyfip1 /// NM_011370 // Cyfip1 /// BC052713 // Cyfip1 /// ENSMUST00000032629 // Cyfip1 /// ENSMUST00000173783 // Cyfip1 /// ENSMUST00000085255 // Cyfip1
10468311	-1.7275	6.08161	-11.4129	2.0987e-11	4.63486e-10	NM_008018 // Sh3pxd2a /// NM_001164717 // Sh3pxd2a /// ENSMUST00000081619 // Sh3pxd2a /// ENSMUST00000111800 // Sh3pxd2a
10548761	-1.6075	5.86032	-11.4093	2.11276e-11	4.66014e-10	NM_013546 // Hebp1 /// AF117613 // Hebp1 /// AB013095 // Hebp1 /// BC012654 // Hebp1 /// ENSMUST00000045855 // Hebp1
10470529	-2.1	7.11194	-11.4084	2.11628e-11	4.66501e-10	D78264 // Olfm1 /// D78265 // Olfm1 /// ENSMUST00000113920 // Olfm1 /// ENSMUST00000152415 // Olfm1
10502774	-2.2825	7.40097	-11.4067	2.12299e-11	4.67689e-10	XM_006502443 // Lphn2 /// NM_001081298 // Lphn2 /// ENSMUST00000106128 // Lphn2
10581308	-0.9225	10.1232	-11.4037	2.13451e-11	4.69833e-10	XR_373391 // Gm5526 /// NM_010860 // Myl6 /// BC026760 // Myl6 /// BC081470 // Myl6 /// BC089485 // Myl6 /// BC092214 // Myl6 /// ENSMUST00000164181 // Gm8894 /// ENSMUST00000164181 // Myl6 /// ENSMUST00000075585 // Gm10080
10356593	-0.93	6.05871	-11.4035	2.13536e-11	4.69833e-10	NM_019479 // Hes6 /// AB035178 // Hes6 /// AF260236 // Hes6 /// BC012897 // Hes6 /// AK012582 // Hes6 /// AK183576 // Hes6 /// ENSMUST00000132188 // Hes6 /// ENSMUST00000086851 // Hes6 /// ENSMUST00000126136 // Hes6
10598723	-0.76	10.2719	-11.402	2.14138e-11	4.70866e-10	XM_006527566 // Ddx3x /// NM_010028 // Ddx3x /// BC150862 // Ddx3x /// BC172016 // Ddx3x /// L25126 // Ddx3x /// ENSMUST00000000804 // Ddx3x /// ENSMUST00000153851 // Ddx3x /// ENSMUST00000153611 // Ddx3x
10428081	-2.065	7.03161	-11.3952	2.16844e-11	4.76521e-10	NM_008287 // Hrsp12 /// BC092375 // Hrsp12 /// AK005016 // Hrsp12 /// ENSMUST00000022946 // Hrsp12 /// ENSMUST00000125286 // Hrsp12
10371256	1.3975	7.88581	11.3941	2.17291e-11	4.77207e-10	XM_006513861 // Sirt6 /// XM_006513862 // Sirt6 /// XM_006513863 // Sirt6 /// NM_001163430 // Sirt6 /// NM_181586 // Sirt6 /// BC052763 // Sirt6 /// ENSMUST00000119324 // Sirt6 /// ENSMUST00000042923 // Sirt6
10546272	-1.27	7.73161	-11.3933	2.17602e-11	4.77596e-10	XM_006505983 // Iqsec1 /// XM_006505984 // Iqsec1 /// XM_006505987 // Iqsec1 /// XM_006505992 // Iqsec1 /// NM_001134383 // Iqsec1 /// NM_001134384 // Iqsec1 /// BC026481 // Iqsec1 /// BC043918 // Iqsec1 /// ENSMUST00000101151 // Iqsec1 /// ENSMUST00000101153 // Iqsec1
10467149	2.935	4.47806	11.3878	2.19827e-11	4.8193e-10	NM_053217 // 2010002M12Rik /// BC138202 // 2010002M12Rik /// ENSMUST00000112463 // 2010002M12Rik /// ENSMUST00000087357 // 2010002M12Rik
10383198	1.4325	11.0435	11.3878	2.19848e-11	4.8193e-10	ENSMUST00000131035 // Rnf213 /// ENSMUST00000093902 // Rnf213
10549544	2.425	5.15129	11.3864	2.20405e-11	4.82853e-10	AK155938 // Gm10388
10383206	1.485	10.7319	11.3853	2.20875e-11	4.83289e-10	ENSMUST00000131035 // Rnf213 /// ENSMUST00000093902 // Rnf213
10584977	0.9925	7.89742	11.3842	2.21322e-11	4.83967e-10	NM_027498 // Sik3 /// BC080688 // Sik3 /// ENSMUST00000126865 // Sik3 /// ENSMUST00000120463 // Sik3
10374364	-0.665	8.96452	-11.381	2.22644e-11	4.86559e-10	XM_006539477 // Akt2 /// XM_006539478 // Akt2 /// XM_006539480 // Akt2 /// XM_006539481 // Akt2 /// NM_007434 // Akt2 /// NM_001110208 // Akt2 /// BC026151 // Akt2 /// BC040377 // Akt2 /// U22445 // Akt2 /// AK028871 // Akt2 /// ENSMUST00000108344 // Akt2 /// ENSMUST00000108343 // Akt2 /// ENSMUST00000051356 // Akt2 /// ENSMUST00000136962 // Akt2 /// ENSMUST00000085917 // Akt2 /// ENSMUST00000143…
10592084	-1.6725	6.43129	-11.3753	2.25002e-11	4.9141e-10	XM_006510108 // St3gal4 /// XM_006510109 // St3gal4 /// XM_006510110 // St3gal4 /// NM_009178 // St3gal4 /// BC050773 // St3gal4 /// ENSMUST00000034537 // St3gal4
10495596	-0.9	9.83452	-11.3746	2.25299e-11	4.91757e-10	XM_006501184 // Frrs1 /// NM_001113478 // Frrs1 /// NM_009146 // Frrs1 /// BC027770 // Frrs1 /// D50464 // Frrs1 /// ENSMUST00000040260 // Frrs1
10364824	-0.8175	8.36	-11.3727	2.26092e-11	4.93185e-10	NM_134002 // Csnk1g2 /// BC004839 // Csnk1g2 /// ENSMUST00000079773 // Csnk1g2
10502071	0.925	7.78194	11.3707	2.26904e-11	4.94654e-10	NM_027482 // 5730508B09Rik /// BC039568 // 5730508B09Rik /// ENSMUST00000057198 // 5730508B09Rik
10531428	0.9625	8.26355	11.3664	2.28744e-11	4.9832e-10	NM_183392 // Nup54 /// BC068114 // Nup54 /// ENSMUST00000038514 // Nup54
10527801	-1.925	3.61065	-11.3661	2.28866e-11	4.9832e-10	XM_006504906 // Brca2 /// XR_377265 // Brca2 /// NM_009765 // Brca2 /// NM_001081001 // Brca2 /// U65594 // Brca2 /// AK164598 // Brca2 /// ENSMUST00000044620 // Brca2
10587107	-1.17	9.51774	-11.3589	2.31947e-11	5.04719e-10	NM_010864 // Myo5a /// ENSMUST00000123128 // Myo5a
10591369	-1.03	8.2971	-11.3527	2.34622e-11	5.10227e-10	NM_001199432 // Dnmt1 /// NM_001199433 // Dnmt1 /// NM_001199431 // Dnmt1 /// NM_010066 // Dnmt1 /// AF036007 // Dnmt1 /// AF036009 // Dnmt1 /// BC048148 // Dnmt1 /// BC053047 // Dnmt1 /// BC022927 // Dnmt1 /// ENSMUST00000177754 // Dnmt1 /// ENSMUST00000004202 // Dnmt1 /// ENSMUST00000178110 // Dnmt1
10360367	3.9475	7.21806	11.346	2.37581e-11	5.16346e-10	XM_006543566 // LOC102639543 /// XM_006497078 // LOC102639543 /// ENSMUST00000037976 // Gm4955 /// ENSMUST00000169797 // Gm4955
10577838	-0.76	6.94032	-11.3456	2.37741e-11	5.16378e-10	NM_028102 // Ddhd2 /// AK173010 // Ddhd2 /// ENSMUST00000033975 // Ddhd2
10400095	1.3175	9.39742	11.3436	2.38638e-11	5.18011e-10	ENSMUST00000001672 // Ifrd1
10530215	-0.85	9.64161	-11.3423	2.39226e-11	5.1897e-10	XM_006504087 // Smim14 /// XM_006504089 // Smim14 /// ENSMUST00000139122 // Smim14
10588669	1.02	8.39548	11.34	2.40222e-11	5.20813e-10	NM_001243748 // Rassf1 /// EU314810 // Rassf1 /// ENSMUST00000093786 // Rassf1 /// ENSMUST00000125080 // Rassf1 /// ENSMUST00000122225 // Rassf1 /// ENSMUST00000156198 // Rassf1
10579532	0.9475	11.8048	11.3314	2.44095e-11	5.28245e-10	NM_198095 // Bst2 /// BC027328 // Bst2 /// BC056638 // Bst2 /// BC087949 // Bst2 /// ENSMUST00000051672 // Bst2
10471721	-1.8325	4.71452	-11.3305	2.44535e-11	5.28873e-10	XM_006497790 // Ptgs1 /// NM_008969 // Ptgs1 /// BC005573 // Ptgs1 /// BC023322 // Ptgs1 /// M34141 // Ptgs1 /// ENSMUST00000062069 // Ptgs1
10530130	-1.3125	8.31129	-11.3266	2.46291e-11	5.32348e-10	NM_145923 // Rell1 /// ENSMUST00000154169 // Rell1
10469559	-1.0925	6.54742	-11.3244	2.47314e-11	5.34235e-10	XM_006497561 // Msrb2 /// XM_006497562 // Msrb2 /// NM_029619 // Msrb2 /// BC021619 // Msrb2 /// ENSMUST00000023856 // Msrb2 /// ENSMUST00000126894 // Msrb2
10545780	-0.91	8.0629	-11.3225	2.48164e-11	5.35745e-10	NM_177077 // Exoc6b /// ENSMUST00000160197 // Exoc6b
10437945	-1.3375	6.48419	-11.3217	2.4855e-11	5.36252e-10	NM_008565 // Mcm4 /// ENSMUST00000023353 // Mcm4
10423894	-3.065	6.95968	-11.3199	2.4938e-11	5.37717e-10	NM_001289506 // Dcstamp /// NM_001289513 // Dcstamp /// NM_001289508 // Dcstamp /// NM_001289512 // Dcstamp /// NM_029422 // Dcstamp /// AB109560 // Dcstamp /// AB109561 // Dcstamp /// AY517483 // Dcstamp /// AY517484 // Dcstamp /// AY517485 // Dcstamp /// ENSMUST00000022913 // Dcstamp
10385236	-1.5125	8.14742	-11.3155	2.51409e-11	5.41763e-10	NM_009658 // Akr1b3 /// NR_037965 // Gm6644 /// BC004725 // Akr1b3 /// BC021655 // Akr1b3 /// BC085310 // Akr1b3 /// D32250 // Akr1b3 /// L39795 // Akr1b3 /// U29152 // Akr1b3 /// AK164689 // Akr1b3 /// AK191677 // Gm6644 /// ENSMUST00000142761 // Akr1b3 /// ENSMUST00000102980 // Akr1b3 /// ENSMUST00000081004 // Gm6644
10383472	-2.04	6.69968	-11.3117	2.53216e-11	5.45327e-10	NM_133223 // Rac3 /// AB040819 // Rac3 /// BC117028 // Rac3 /// BC119041 // Rac3 /// ENSMUST00000018156 // Rac3 /// ENSMUST00000142229 // Rac3 /// ENSMUST00000134322 // Rac3
10413951	-1.36	7.28581	-11.3033	2.57205e-11	5.53129e-10	NM_153800 // Arhgap22 /// ENSMUST00000111956 // Arhgap22
10562818	-1.55	5.83323	-11.3031	2.57305e-11	5.53129e-10	NM_011131 // Pold1 /// BC009128 // Pold1 /// BC052670 // Pold1 /// AK166592 // Pold1 /// ENSMUST00000049343 // Pold1 /// ENSMUST00000154783 // Pold1 /// ENSMUST00000138746 // Pold1 /// ENSMUST00000136225 // Pold1
10373950	-1.61	5.11194	-11.2988	2.59356e-11	5.57201e-10	NM_008698 // Nipsnap1 /// BC010837 // Nipsnap1 /// AK147786 // Nipsnap1 /// ENSMUST00000038570 // Nipsnap1 /// ENSMUST00000136552 // Nipsnap1 /// ENSMUST00000135405 // Nipsnap1
10578683	0.79	9.11935	11.2972	2.60144e-11	5.58556e-10	NM_026030 // Eif2s2 /// BC003848 // Eif2s2 /// BC113766 // Eif2s2 /// ENSMUST00000099173 // Eif2s2 /// ENSMUST00000147136 // Eif2s2 /// ENSMUST00000161172 // Eif2s2 /// ENSMUST00000166171 // Eif2s2 /// ENSMUST00000182415 // Gm9892
10383214	1.4225	11.2203	11.2931	2.62119e-11	5.62457e-10	AK173199 // Rnf213 /// ENSMUST00000131035 // Rnf213 /// ENSMUST00000093902 // Rnf213
10399457	-1.645	8.36516	-11.2915	2.62913e-11	5.63819e-10	NM_009658 // Akr1b3 /// NR_037965 // Gm6644 /// BC004725 // Akr1b3 /// BC021655 // Akr1b3 /// BC085310 // Akr1b3 /// D32250 // Akr1b3 /// L39795 // Akr1b3 /// U29152 // Akr1b3 /// AK138000 // Akr1b3 /// ENSMUST00000142761 // Akr1b3 /// ENSMUST00000102980 // Akr1b3 /// ENSMUST00000136559 // Akr1b3 /// ENSMUST00000126991 // Akr1b3 /// ENSMUST00000154655 // Akr1b3 /// ENSMUST00000118494 // Gm5400 //…
10396170	-2.06	6.73032	-11.2865	2.6538e-11	5.68425e-10	XM_006515978 // Frmd6 /// NM_028127 // Frmd6 /// BC053929 // Frmd6 /// ENSMUST00000057859 // Frmd6
10414417	-1.815	6.03871	-11.2829	2.67194e-11	5.71966e-10	XM_006519742 // Peli2 /// XM_006519743 // Peli2 /// NM_033602 // Peli2 /// ENSMUST00000073150 // Peli2
10525887	-1.43	7.07806	-11.2772	2.70039e-11	5.77708e-10	XM_006504327 // Bri3bp /// NM_029752 // Bri3bp /// ENSMUST00000049040 // Bri3bp
10413542	-1.245	9.41161	-11.2726	2.72353e-11	5.81975e-10	NM_009388 // Tkt /// BC055336 // Tkt /// U05809 // Tkt /// ENSMUST00000022529 // Tkt /// ENSMUST00000162356 // Tkt
10476817	-1.5675	5.9571	-11.2726	2.72361e-11	5.81975e-10	NM_181040 // Atpaf1 /// BC044874 // Atpaf1 /// AK032020 // Atpaf1 /// ENSMUST00000177280 // Atpaf1 /// ENSMUST00000176047 // Atpaf1 /// ENSMUST00000184179 // Atpaf1 /// ENSMUST00000175725 // Atpaf1 /// ENSMUST00000176192 // Atpaf1 /// ENSMUST00000122417 // Gm14117
10401454	-1.275	6.52226	-11.2717	2.72796e-11	5.82554e-10	XM_006515450 // Entpd5 /// NM_007647 // Entpd5 /// NM_001026214 // Entpd5 /// NM_001286049 // Entpd5 /// NM_001286058 // Entpd5 /// ENSMUST00000110272 // Entpd5 /// ENSMUST00000120942 // Entpd5 /// ENSMUST00000021662 // Entpd5 /// ENSMUST00000072061 // Entpd5
10429341	1.11	6.96355	11.2705	2.73417e-11	5.8353e-10	NM_007982 // Ptk2 /// M95408 // Ptk2 /// ENSMUST00000110036 // Ptk2
10569707	-1.21	10.2339	-11.2636	2.76954e-11	5.90725e-10	XM_006540171 // Myadm /// NM_001093764 // Myadm /// NM_001093765 // Myadm /// NM_001093766 // Myadm /// NM_016969 // Myadm /// ENSMUST00000096744 // Myadm /// ENSMUST00000164553 // Myadm /// ENSMUST00000180998 // Myadm
10438639	-1.58	5.01194	-11.263	2.77283e-11	5.91071e-10	XM_006521711 // Dgkg /// NM_138650 // Dgkg /// BC015278 // Dgkg /// ENSMUST00000089925 // Dgkg
10575662	0.78	7.74484	11.2604	2.78652e-11	5.93354e-10	NM_001048143 // Mon1b /// AK157390 // Mon1b /// ENSMUST00000179926 // Mon1b
10424400	-2.6625	7.2329	-11.2603	2.78688e-11	5.93354e-10	NM_001177352 // Myc /// NM_010849 // Myc /// NM_001177354 // Myc /// NM_001177353 // Myc /// ENSMUST00000161976 // Myc /// ENSMUST00000022971 // Myc /// ENSMUST00000159327 // Myc /// ENSMUST00000167731 // Myc
10494978	-1.8675	7.53581	-11.2574	2.80187e-11	5.9619e-10	NM_008979 // Ptpn22 /// M90388 // Ptpn22 /// ENSMUST00000029433 // Ptpn22
10536472	0.7425	9.2429	11.2531	2.8245e-11	6.00646e-10	NM_175088 // Mdfic /// AK086117 // Mdfic /// AK134050 // Mdfic /// AK166462 // Mdfic /// ENSMUST00000101663 // Mdfic /// ENSMUST00000140516 // Mdfic /// ENSMUST00000125326 // Mdfic
10408975	-1.94	6.10645	-11.2509	2.83616e-11	6.02765e-10	NM_010617 // Kif13a /// AB037923 // Kif13a /// AK039576 // Kif13a /// ENSMUST00000056978 // Kif13a
10490225	0.8975	8.09419	11.2469	2.85764e-11	6.06967e-10	NM_025531 // Slmo2 /// BC026968 // Slmo2 /// ENSMUST00000016401 // Slmo2 /// ENSMUST00000117442 // Slmo2 /// ENSMUST00000120822 // Slmo2
10516520	-1.7025	7.34516	-11.2428	2.87952e-11	6.11249e-10	NM_001081098 // Zfp362 /// ENSMUST00000106072 // Zfp362 /// ENSMUST00000071108 // Zfp362
10524266	-1.3275	5.84645	-11.2399	2.89518e-11	6.14206e-10	XM_006535068 // Chek2 /// XM_006535069 // Chek2 /// NM_016681 // Chek2 /// AF086905 // Chek2 /// BC056617 // Chek2 /// ENSMUST00000066160 // Chek2
10604932	-1.1125	7.74097	-11.2392	2.89889e-11	6.14628e-10	NM_001199349 // Cd99l2 /// NM_138309 // Cd99l2 /// AY078163 // Cd99l2 /// BC029837 // Cd99l2 /// AK188997 // Cd99l2 /// ENSMUST00000037391 // Cd99l2 /// ENSMUST00000114586 // Cd99l2 /// ENSMUST00000080035 // Cd99l2
10524415	-1.0625	9.48774	-11.2378	2.9064e-11	6.15852e-10	NM_016844 // Rps28 /// BC010987 // Rps28 /// BC090982 // Rps28 /// BC125644 // Rps28 /// BC125646 // Rps28 /// U11248 // Rps28 /// AK089360 // Rps28 /// ENSMUST00000173019 // Rps28 /// ENSMUST00000087342 // Rps28 /// ENSMUST00000173879 // Rps28 /// ENSMUST00000173480 // Rps28 /// ENSMUST00000173844 // Rps28 /// ENSMUST00000166693 // Rps28 /// ENSMUST00000174788 // Rps28 /// ENSMUST00000085163 // …
10604380	-0.745	9.27194	-11.2371	2.9103e-11	6.16312e-10	NM_172465 // Zdhhc9 /// BC042618 // Zdhhc9 /// BC090832 // Zdhhc9 /// ENSMUST00000037960 // Zdhhc9 /// ENSMUST00000088935 // Zdhhc9
10447629	1.22	7.4929	11.2362	2.91529e-11	6.17e-10	NM_147155 // Tagap1 /// NM_145968 // Tagap /// BC030886 // Tagap /// BC039780 // Tagap /// BC150728 // Tagap /// ENSMUST00000036370 // Tagap /// ENSMUST00000063683 // Tagap1
10488231	-0.7175	11.3613	-11.2326	2.9351e-11	6.20824e-10	XR_402560 // LOC100862249 /// XM_006542993 // LOC102642415 /// XR_377133 // LOC102632110 /// XM_006506838 // Gm10420 /// XR_379104 // LOC102634774 /// XM_006525235 // LOC102637749 /// NM_008503 // Rps2 /// NR_003965 // Gm10653 /// AF283559 // Rps2 /// BC002186 // Rps2 /// BC087956 // Rps2 /// BC091730 // Rps2 /// BC091755 // Rps2 /// BC092286 // Rps2 /// BC093493 // Rps2 /// BC094058 // Rps2 /// …
10563323	-0.865	9.40613	-11.2281	2.95986e-11	6.25689e-10	XM_006540696 // Nucb1 /// NM_008749 // Nucb1 /// NM_001163662 // Nucb1 /// BC072554 // Nucb1 /// ENSMUST00000033096 // Nucb1
10482486	0.905	7.41387	11.2271	2.96518e-11	6.2644e-10	XM_006497597 // Mmadhc /// NM_133839 // Mmadhc /// BC002253 // Mmadhc /// ENSMUST00000102769 // Mmadhc /// ENSMUST00000147345 // Mmadhc
10500434	1.555	7.96258	11.225	2.97715e-11	6.28596e-10	XM_006502291 // Bcl9 /// NM_029933 // Bcl9 /// BC019641 // Bcl9 /// ENSMUST00000046521 // Bcl9
10590253	-1.0775	10.1461	-11.2212	2.99814e-11	6.32653e-10	NM_011029 // Rpsa /// AF140348 // Rpsa /// BC003829 // Rpsa /// BC084677 // Rpsa /// BC092041 // Rpsa /// BC094902 // Rpsa /// BC099601 // Rpsa /// BC110285 // Rpsa /// J02870 // Rpsa /// AK145713 // Rpsa /// ENSMUST00000057740 // Rpsa-ps10 /// ENSMUST00000035105 // Rpsa /// ENSMUST00000120646 // Gm7722
10401667	-1.6825	8.71323	-11.2199	3.00538e-11	6.33697e-10	NM_021446 // 0610007P14Rik /// AF270646 // 0610007P14Rik /// BC004591 // 0610007P14Rik /// AK002308 // 0610007P14Rik /// ENSMUST00000021676 // 0610007P14Rik /// ENSMUST00000131681 // 0610007P14Rik
10563085	-1.7575	8.48903	-11.2197	3.00666e-11	6.33697e-10	NM_010189 // Fcgrt /// BC003786 // Fcgrt /// D37874 // Fcgrt /// L17022 // Fcgrt /// BC093515 // Mup1 /// ENSMUST00000003512 // Fcgrt
10420503	2.14	6.56161	11.2173	3.02032e-11	6.36199e-10	XM_006519343 // Phf11c /// XM_006519344 // Phf11c /// NM_001081024 // Setdb2 /// BC157926 // Setdb2 /// BC172021 // Setdb2 /// EU155090 // Setdb2 /// EU155091 // Setdb2 /// EU155092 // Setdb2 /// EU155093 // Setdb2 /// EU155094 // Setdb2 /// EU155096 // Setdb2 /// EU155097 // Setdb2 /// EU155098 // Setdb2 /// EU155099 // Setdb2 /// ENSMUST00000161459 // Setdb2 /// ENSMUST00000159640 // Setdb2 ///…
10526459	0.9525	9.55774	11.2146	3.03526e-11	6.38968e-10	NM_001039103 // Rasa4 /// NM_133914 // Rasa4 /// BC049381 // Rasa4 /// ENSMUST00000042135 // Rasa4 /// ENSMUST00000134509 // Rasa4
10560575	1.15	6.78258	11.2139	3.03965e-11	6.39514e-10	XM_006539675 // Relb /// NM_001290457 // Relb /// NM_009046 // Relb /// BC019765 // Relb /// BC034523 // Relb /// BC117793 // Relb /// M83380 // Relb /// ENSMUST00000094762 // Relb /// ENSMUST00000049912 // Relb /// ENSMUST00000148040 // Relb /// ENSMUST00000137615 // Relb /// ENSMUST00000131759 // Relb /// ENSMUST00000098754 // Relb
10532407	0.715	7.88677	11.2094	3.06542e-11	6.44555e-10	NM_173066 // Ep400 /// NM_029337 // Ep400 /// AB092694 // Ep400 /// AB092695 // Ep400 /// ENSMUST00000041558 // Ep400 /// ENSMUST00000112436 // Ep400 /// ENSMUST00000112435 // Ep400
10454782	3.0875	5.9271	11.2065	3.08203e-11	6.47663e-10	M22326 // Egr1 /// ENSMUST00000064795 // Egr1
10489343	-1.9525	5.98226	-11.206	3.08473e-11	6.47848e-10	NM_013935 // Ptpla /// NM_001012396 // Ptpla /// BC138116 // Ptpla /// BC141017 // Ptpla /// ENSMUST00000114753 // Ptpla /// ENSMUST00000131730 // Ptpla /// ENSMUST00000091429 // Ptpla /// ENSMUST00000074854 // Ptpla /// ENSMUST00000118946 // Gm11451
10582626	-1.325	5.89129	-11.2046	3.09258e-11	6.49113e-10	XM_006531201 // Abcb10 /// NM_019552 // Abcb10 /// AF266284 // Abcb10 /// BC046818 // Abcb10 /// BC053020 // Abcb10 /// BC054793 // Abcb10 /// ENSMUST00000075578 // Abcb10
10349724	-0.915	7.80387	-11.2015	3.11068e-11	6.51759e-10	NM_144875 // Rab29 /// BC016133 // Rab29 /// AK137928 // Rab29 /// ENSMUST00000112386 // Rab29 /// ENSMUST00000027693 // Rab29
10604713	-1.3125	8.09871	-11.202	3.10814e-11	6.51759e-10	XM_006528316 // Arhgef6 /// NM_152801 // Arhgef6 /// AF393831 // Arhgef6 /// BC019723 // Arhgef6 /// ENSMUST00000151768 // Arhgef6 /// ENSMUST00000033468 // Arhgef6
10535282	-1.59	5.54968	-11.2015	3.11065e-11	6.51759e-10	NM_175362 // Card11 /// AY135367 // Card11 /// BC096592 // Card11 /// AK075939 // Card11 /// ENSMUST00000085786 // Card11
10586744	-0.9175	10.9542	-11.1972	3.1361e-11	6.56333e-10	NM_007585 // Anxa2 /// BC003327 // Anxa2 /// BC005763 // Anxa2 /// ENSMUST00000034756 // Anxa2
10385583	-2.495	5.63387	-11.1972	3.13621e-11	6.56333e-10	NM_008521 // Ltc4s /// BC028760 // Ltc4s /// U27195 // Ltc4s /// BC038518 // Ltc4s /// ENSMUST00000101265 // Ltc4s /// ENSMUST00000102772 // Ltc4s /// ENSMUST00000125555 // Ltc4s
10547916	-1.14	8.93774	-11.1939	3.15548e-11	6.59979e-10	NM_026988 // Ptms /// BC052699 // Ptms /// ENSMUST00000032216 // Ptms
10355536	-1.92	6.4371	-11.1864	3.20011e-11	6.68919e-10	XM_006495874 // Tns1 /// XM_006495881 // Tns1 /// XM_006495884 // Tns1 /// NM_001289895 // Tns1 /// NM_027884 // Tns1 /// AK137923 // Tns1 /// ENSMUST00000169786 // Tns1
10522744	1.6475	7.88355	11.1858	3.20382e-11	6.69301e-10	NM_001161798 // Mthfr /// NR_027809 // Mthfr /// AF404274 // Mthfr /// BC051017 // Mthfr /// BC052466 // Mthfr /// ENSMUST00000145115 // Mthfr /// ENSMUST00000069604 // Mthfr /// ENSMUST00000152498 // Mthfr /// ENSMUST00000174153 // Mthfr-ps1
10528723	1.26	8.27194	11.1728	3.28271e-11	6.84575e-10	NM_001081383 // Kmt2c /// ENSMUST00000174734 // Kmt2c /// ENSMUST00000172556 // Kmt2c
10585652	-1.325	6.50387	-11.1731	3.28107e-11	6.84575e-10	NM_028636 // Man2c1 /// BC016253 // Man2c1 /// ENSMUST00000161393 // Man2c1 /// ENSMUST00000160147 // Man2c1 /// ENSMUST00000162915 // Man2c1 /// ENSMUST00000161663 // Man2c1 /// ENSMUST00000034836 // Man2c1 /// ENSMUST00000160584 // Man2c1 /// ENSMUST00000159130 // Man2c1 /// ENSMUST00000161182 // Man2c1
10372745	1.1175	7.7929	11.171	3.29395e-11	6.86516e-10	XM_006514046 // Dyrk2 /// NM_001014390 // Dyrk2 /// BC085145 // Dyrk2 /// ENSMUST00000004281 // Dyrk2
10535586	0.6175	8.00355	11.1677	3.31466e-11	6.90428e-10	XM_006504883 // Smurf1 /// NM_001038627 // Smurf1 /// NM_029438 // Smurf1 /// AK122534 // Smurf1 /// ENSMUST00000126822 // Smurf1 /// ENSMUST00000110677 // Smurf1 /// ENSMUST00000085684 // Smurf1
10402314	-0.7325	11.341	-11.1668	3.31991e-11	6.91116e-10	XR_402560 // LOC100862249 /// XM_006542993 // LOC102642415 /// XR_377133 // LOC102632110 /// XM_006506838 // Gm10420 /// XR_379104 // LOC102634774 /// XM_006525235 // LOC102637749 /// NM_008503 // Rps2 /// NR_003965 // Gm10653 /// AF283559 // Rps2 /// BC002186 // Rps2 /// BC087956 // Rps2 /// BC091730 // Rps2 /// BC091755 // Rps2 /// BC092286 // Rps2 /// BC093493 // Rps2 /// BC094058 // Rps2 /// …
10551185	-0.77	10.7952	-11.1661	3.32435e-11	6.91636e-10	NM_011577 // Tgfb1 /// ENSMUST00000002678 // Tgfb1
10589535	-3.6825	4.40903	-11.1605	3.35945e-11	6.9853e-10	NM_008694 // Ngp /// BC119403 // Ngp /// BC119405 // Ngp /// L37297 // Ngp /// U95002 // Ngp /// AK009649 // Ngp /// ENSMUST00000035061 // Ngp
10469581	-1.9175	4.6929	-11.1588	3.37069e-11	7.00457e-10	NM_178059 // Etl4 /// NM_029895 // Etl4 /// AB125594 // Etl4 /// AB125595 // Etl4 /// ENSMUST00000045555 // Etl4 /// ENSMUST00000114614 // Etl4
10569319	-0.785	12.6645	-11.1534	3.40451e-11	7.07073e-10	NM_009983 // Ctsd /// BC048900 // Ctsd /// BC054758 // Ctsd /// BC057931 // Ctsd /// BC058215 // Ctsd /// AK180828 // Ctsd /// ENSMUST00000151120 // Ctsd /// ENSMUST00000066401 // Ctsd
10577655	2.4675	4.0971	11.1511	3.41932e-11	7.09733e-10	NM_001293690 // Ido1 /// NM_008324 // Ido1 /// BC049931 // Ido1 /// M69109 // Ido1 /// ENSMUST00000110667 // Ido1 /// ENSMUST00000033956 // Ido1
10407513	0.78	7.91129	11.1495	3.42963e-11	7.11457e-10	XM_006516471 // Wdr37 /// NM_001039388 // Wdr37 /// NM_172445 // Wdr37 /// BC046562 // Wdr37 /// ENSMUST00000021572 // Wdr37 /// ENSMUST00000054251 // Wdr37
10490294	-1.15	9.58387	-11.1491	3.43254e-11	7.11647e-10	XR_375382 // Gm14399 /// XR_390302 // LOC628147 /// XM_006530044 // Gm14434 /// XR_387519 // Gm14410 /// NM_001177543 // 0610010B08Rik /// NM_001177568 // Gm14420 /// NM_001190302 // Gm14326 /// NM_001099308 // Gm14391 /// NM_001099349 // Gm14308 /// NM_001101804 // Gm14434 /// NM_001243903 // Gm14322 /// NM_001256480 // Gm4724 /// NM_001164689 // Gm6710 /// NM_001024849 // Gm14325 /// NM_0011004…
10395922	-0.7675	11.1813	-11.1483	3.4376e-11	7.11866e-10	XR_402560 // LOC100862249 /// XM_006542993 // LOC102642415 /// XR_377133 // LOC102632110 /// XM_006506838 // Gm10420 /// XM_006525235 // LOC102637749 /// NM_008503 // Rps2 /// NR_003965 // Gm10653 /// AF283559 // Rps2 /// BC002186 // Rps2 /// BC087956 // Rps2 /// BC091730 // Rps2 /// BC091755 // Rps2 /// BC092286 // Rps2 /// BC093493 // Rps2 /// BC094058 // Rps2 /// BC094273 // Rps2 /// BC106136 …
10368227	-1.15	8.40613	-11.1483	3.43745e-11	7.11866e-10	XM_006510767 // Ube2q2 /// XM_006510768 // Ube2q2 /// NM_180600 // Ube2q2 /// BC029111 // Ube2q2 /// AK076148 // Ube2q2 /// ENSMUST00000059555 // Ube2q2 /// ENSMUST00000121677 // Ube2q2 /// ENSMUST00000122441 // Ube2q2 /// ENSMUST00000181646 // Gm4895
10548194	-2.0575	7.07419	-11.1443	3.46352e-11	7.16399e-10	ENSMUST00000139448 // Fkbp4
10525086	0.8675	9.95968	11.144	3.46565e-11	7.16423e-10	NM_001177595 // Slc8b1 /// NM_001177594 // Slc8b1 /// NM_133221 // Slc8b1 /// AF261233 // Slc8b1 /// ENSMUST00000068326 // Slc8b1
10438262	-0.97	9.50065	-11.1407	3.48736e-11	7.20492e-10	NM_153150 // Slc25a1 /// BC037087 // Slc25a1 /// ENSMUST00000003622 // Slc25a1 /// ENSMUST00000129270 // Slc25a1 /// ENSMUST00000131507 // Slc25a1
10452907	0.925	7.57258	11.1395	3.49464e-11	7.21575e-10	NM_001285946 // Fez2 /// NM_199448 // Fez2 /// NM_001285940 // Fez2 /// AY382580 // Fez2 /// BC096619 // Fez2 /// AK217781 // Fez2 /// ENSMUST00000070039 // Fez2 /// ENSMUST00000112487 // Fez2
10416503	1.54	6.32387	11.1357	3.52026e-11	7.26073e-10	NR_028481 // Snora31 /// ENSMUST00000083213 // Snora31
10585494	-1.1975	8.41258	-11.1356	3.5205e-11	7.26073e-10	XM_006510767 // Ube2q2 /// NM_180600 // Ube2q2 /// ENSMUST00000059555 // Ube2q2 /// ENSMUST00000121677 // Ube2q2
10383200	1.635	10.5926	11.1346	3.52708e-11	7.26586e-10	ENSMUST00000131035 // Rnf213 /// ENSMUST00000093902 // Rnf213
10499883	1.0075	8.26839	11.1346	3.52696e-11	7.26586e-10	NM_019822 // Adrm1 /// AF225959 // Adrm1 /// BC008974 // Adrm1 /// BC019746 // Adrm1 /// BC031517 // Adrm1 /// AK167085 // Adrm1 /// AK216609 // Adrm1 /// ENSMUST00000047300 // Gm9774 /// ENSMUST00000061437 // Adrm1 /// ENSMUST00000128029 // Adrm1 /// ENSMUST00000145230 // Adrm1 /// ENSMUST00000147383 // Adrm1 /// ENSMUST00000152850 // Adrm1
10521566	0.8175	7.96774	11.1342	3.53016e-11	7.268e-10	XM_006504046 // Tmem128 /// BC025197 // Tmem128 /// ENSMUST00000087511 // Tmem128
10387180	0.665	8.74323	11.1336	3.53384e-11	7.27137e-10	NM_023668 // Ndel1 /// AF290472 // Ndel1 /// BC046796 // Ndel1 /// ENSMUST00000018880 // Ndel1
10441400	-0.9675	8.61774	-11.1271	3.57729e-11	7.35652e-10	NM_001085355 // Arid1b /// ENSMUST00000092723 // Arid1b /// ENSMUST00000115797 // Arid1b
10515363	-1.795	7.18	-11.1214	3.61615e-11	7.43213e-10	NM_025962 // Mmachc /// BC054756 // Mmachc /// AK084194 // Mmachc /// ENSMUST00000030453 // Mmachc
10560695	1.71	6.64548	11.1205	3.62248e-11	7.44022e-10	NM_001033419 // Ceacam16 /// BC141087 // Ceacam16 /// AK157905 // Ceacam16 /// ENSMUST00000014830 // Ceacam16
10560826	-1.4375	5.60194	-11.1202	3.62427e-11	7.44022e-10	NM_020262 // Zfp109 /// AF167316 // Zfp109
10361075	-1.0175	7.76839	-11.1186	3.63528e-11	7.4542e-10	BC010797 // Mfsd7b
10449163	-1.72	7.80548	-11.1188	3.63376e-11	7.4542e-10	XM_006523667 // Pigq /// NM_011822 // Pigq /// NM_001291025 // Pigq /// AB008895 // Pigq /// BC014287 // Pigq /// AK155173 // Pigq /// ENSMUST00000148045 // Pigq /// ENSMUST00000097368 // Pigq /// ENSMUST00000026823 // Pigq
10376899	-1.94	6.10226	-11.1179	3.64014e-11	7.45987e-10	NM_053169 // Trim16 /// ENSMUST00000055006 // Trim16 /// ENSMUST00000072639 // Trim16
10560919	-1.6375	8.34613	-11.1154	3.65729e-11	7.49071e-10	NM_001290469 // Atp1a3 /// BC020177 // Atp1a3 /// BC034645 // Atp1a3 /// BC037206 // Atp1a3 /// ENSMUST00000102858 // Atp1a3 /// ENSMUST00000080882 // Atp1a3
10553788	1.765	5.81226	11.1144	3.66373e-11	7.49958e-10	NM_009728 // Atp10a /// AF156549 // Atp10a /// BC138356 // Atp10a /// BC138357 // Atp10a /// ENSMUST00000168747 // Atp10a
10360046	-0.85	9.50419	-11.1137	3.66904e-11	7.50612e-10	XM_006496955 // Sdhc /// NM_025321 // Sdhc /// BC005779 // Sdhc /// BC083091 // Sdhc /// ENSMUST00000111336 // Sdhc /// ENSMUST00000081560 // Sdhc
10469856	-1.5525	5.44129	-11.1119	3.68122e-11	7.52671e-10	XM_006498242 // Dph7 /// NM_026044 // Dph7 /// BC056962 // Dph7 /// BC086486 // Dph7 /// ENSMUST00000028351 // Dph7 /// ENSMUST00000126909 // Dph7 /// ENSMUST00000135339 // Dph7 /// ENSMUST00000143253 // Dph7 /// ENSMUST00000153375 // Dph7 /// ENSMUST00000146382 // Dph7 /// ENSMUST00000124383 // Dph7
10383212	1.4775	10.9619	11.1109	3.68826e-11	7.53677e-10	ENSMUST00000131035 // Rnf213 /// ENSMUST00000093902 // Rnf213
10550889	0.8025	7.87419	11.1096	3.69758e-11	7.55147e-10	NM_028047 // Smg9 /// BC034211 // Smg9 /// AK161454 // Smg9 /// ENSMUST00000146381 // Smg9 /// ENSMUST00000002280 // Smg9 /// ENSMUST00000139481 // Smg9
10485388	-1.5875	6.60032	-11.1082	3.70701e-11	7.56639e-10	NM_001290784 // Ldlrad3 /// NM_178886 // Ldlrad3 /// BC138177 // Ldlrad3 /// BC138178 // Ldlrad3 /// BC145174 // Ldlrad3 /// ENSMUST00000058790 // Ldlrad3 /// ENSMUST00000111222 // Ldlrad3
10561031	0.915	7.57226	11.1052	3.7278e-11	7.60446e-10	NM_001039507 // Lipe /// NM_010719 // Lipe /// ENSMUST00000003207 // Lipe
10493210	1.0925	7.55323	11.0929	3.81581e-11	7.77953e-10	XM_006501346 // Smg5 /// NM_178246 // Smg5 /// ENSMUST00000001451 // Smg5
10594879	-1.11	8.34323	-11.0872	3.85702e-11	7.85903e-10	NM_001253862 // Tcf12 /// NM_001253864 // Tcf12 /// NM_001253865 // Tcf12 /// NM_001253863 // Tcf12 /// NM_011544 // Tcf12 /// BC037097 // Tcf12 /// M97636 // Tcf12 /// AK132002 // Tcf12 /// ENSMUST00000183404 // Tcf12 /// ENSMUST00000184770 // Tcf12 /// ENSMUST00000034755 // Tcf12 /// ENSMUST00000183918 // Tcf12 /// ENSMUST00000184867 // Tcf12 /// ENSMUST00000185117 // Tcf12 /// ENSMUST000001847…
10556005	-1.265	9.38968	-11.0856	3.86835e-11	7.87761e-10	NM_010562 // Ilk /// U94479 // Ilk /// ENSMUST00000136687 // Ilk /// ENSMUST00000163389 // Ilk
10436369	1.4425	6.73581	11.085	3.87282e-11	7.8777e-10	NM_001177871 // Filip1l /// BC024523 // Filip1l /// BC062166 // Filip1l /// ENSMUST00000159414 // Filip1l
10568593	-1.6	5.06903	-11.0853	3.87106e-11	7.8777e-10	XM_006508216 // Mettl10 /// XM_006508217 // Mettl10 /// XM_006508218 // Mettl10 /// NM_028095 // Mettl10 /// BC096622 // Mettl10 /// BC116375 // Mettl10 /// ENSMUST00000033257 // Mettl10 /// ENSMUST00000120425 // Mettl10 /// ENSMUST00000135932 // Mettl10
10555510	1.4575	6.58548	11.0823	3.89288e-11	7.91396e-10	NM_001143848 // Pde2a /// NM_001008548 // Pde2a /// BC086800 // Pde2a /// ENSMUST00000163751 // Pde2a /// ENSMUST00000084894 // Pde2a /// ENSMUST00000166652 // Pde2a
10383799	-1.415	10.1139	-11.0714	3.97353e-11	8.06869e-10	XM_006514612 // Tcn2 /// NM_001130458 // Tcn2 /// NM_001130459 // Tcn2 /// NM_015749 // Tcn2 /// AF090686 // Tcn2 /// BC003720 // Tcn2 /// AK202567 // Tcn2 /// ENSMUST00000109993 // Tcn2 /// ENSMUST00000109989 // Tcn2 /// ENSMUST00000109990 // Tcn2 /// ENSMUST00000109992 // Tcn2 /// ENSMUST00000109991 // Tcn2 /// ENSMUST00000020710 // Tcn2 /// ENSMUST00000109988 // Tcn2
10391431	-1.4075	6.00065	-11.0698	3.98534e-11	8.08805e-10	XM_006534121 // Aarsd1 /// NM_144829 // Aarsd1 /// BC005711 // Aarsd1 /// AK136332 // Aarsd1 /// ENSMUST00000070395 // Aarsd1 /// ENSMUST00000107257 // Aarsd1 /// ENSMUST00000107259 // Aarsd1
10601581	0.9175	7.66677	11.0666	4.00991e-11	8.13329e-10	XR_378388 // Trim5 /// NM_175677 // Trim12c /// NM_001146007 // Trim12c /// BC038937 // Trim12c /// AK137967 // Trim5 /// ENSMUST00000059037 // Trim12c /// ENSMUST00000138557 // Trim5 /// ENSMUST00000098179 // Trim5 /// ENSMUST00000051795 // Trim5 /// ENSMUST00000120256 // Gm4992
10512847	-1.37	7.80903	-11.0659	4.01499e-11	8.1343e-10	NM_019998 // Alg2 /// BC051951 // Alg2 /// BC052411 // Alg2 /// AK189251 // Alg2 /// ENSMUST00000044148 // Alg2
10582884	-3.5175	4.7371	-11.066	4.01457e-11	8.1343e-10	ENSMUST00000178348 // Gm11168
10433507	2.385	6.2529	11.0651	4.02095e-11	8.14174e-10	XM_006521724 // Ciita /// XM_006521726 // Ciita /// NM_001243760 // Ciita /// AF100709 // Ciita
10556246	0.98	8.62903	11.0612	4.05108e-11	8.19808e-10	AK029926 // Zfp143
10445674	-1.3375	9.08581	-11.0544	4.10329e-11	8.29901e-10	NM_026242 // Mrfap1 /// BC010209 // Mrfap1 /// AK020049 // Mrfap1 /// ENSMUST00000177586 // Gm5814 /// ENSMUST00000068795 // Mrfap1
10455957	3.745	7.59355	11.0539	4.10754e-11	8.30288e-10	ENSMUST00000131638 // Gm5970
10443009	-1.445	9.64161	-11.0483	4.15105e-11	8.38606e-10	NM_026170 // Ergic1 /// BC005516 // Ergic1 /// ENSMUST00000167662 // Ergic1 /// ENSMUST00000001619 // Ergic1
10505526	-0.71	11.3332	-11.0473	4.15897e-11	8.39729e-10	XR_402560 // LOC100862249 /// XM_006542993 // LOC102642415 /// XR_377133 // LOC102632110 /// XM_006506838 // Gm10420 /// XR_379104 // LOC102634774 /// XM_006525235 // LOC102637749 /// NM_008503 // Rps2 /// NR_003965 // Gm10653 /// AF283559 // Rps2 /// BC002186 // Rps2 /// BC087956 // Rps2 /// BC091730 // Rps2 /// BC091755 // Rps2 /// BC092286 // Rps2 /// BC093493 // Rps2 /// BC094058 // Rps2 /// …
10369264	-1.9775	5.82968	-11.0451	4.17653e-11	8.42796e-10	NM_010959 // Oit3 /// AF517107 // Oit3 /// AY180915 // Oit3 /// ENSMUST00000009798 // Oit3
10510482	-1.03	5.11161	-11.0432	4.19104e-11	8.45244e-10	NM_023051 // Clstn1 /// NM_001290989 // Clstn1 /// BC053843 // Clstn1 /// ENSMUST00000105691 // Clstn1
10423361	-0.7025	10.9032	-11.0396	4.21962e-11	8.50527e-10	XR_402560 // LOC100862249 /// XM_006542993 // LOC102642415 /// XR_377133 // LOC102632110 /// XM_006506838 // Gm10420 /// XR_379104 // LOC102634774 /// XM_006525235 // LOC102637749 /// NM_008503 // Rps2 /// NR_003965 // Gm10653 /// AF283559 // Rps2 /// BC002186 // Rps2 /// BC087956 // Rps2 /// BC091730 // Rps2 /// BC091755 // Rps2 /// BC092286 // Rps2 /// BC093493 // Rps2 /// BC094058 // Rps2 /// …
10488237	-0.775	10.5077	-11.039	4.22486e-11	8.51099e-10	NM_001199188 // Snx5 /// NM_024225 // Snx5 /// AK169545 // Snx5 /// ENSMUST00000110030 // Snx5 /// ENSMUST00000028909 // Snx5
10383202	1.38	11.2613	11.0252	4.33632e-11	8.73059e-10	ENSMUST00000131035 // Rnf213 /// ENSMUST00000093902 // Rnf213
10551511	1.51	5.88677	11.0231	4.35371e-11	8.75568e-10	NM_022024 // Gmfg /// NM_001290550 // Gmfg /// ENSMUST00000108292 // Gm9835 /// ENSMUST00000108292 // Gmfg
10557631	0.7625	8.26097	11.0233	4.35244e-11	8.75568e-10	XM_006507741 // Prr14 /// NM_145589 // Prr14 /// BC055033 // Prr14 /// AK133884 // Prr14 /// ENSMUST00000133938 // Prr14 /// ENSMUST00000033095 // Prr14
10449266	-1.0825	8.91968	-11.0206	4.37416e-11	8.79184e-10	NM_001206335 // Itfg3 /// NM_207217 // Itfg3 /// BC046457 // Itfg3 /// ENSMUST00000114988 // Itfg3 /// ENSMUST00000118487 // Itfg3 /// ENSMUST00000141240 // Itfg3
10368782	-0.82	7.75613	-11.0164	4.40983e-11	8.85353e-10	NM_133999 // Fig4 /// BC015295 // Fig4 /// BC031887 // Fig4 /// AK210544 // Fig4 /// ENSMUST00000043814 // Fig4
10472794	-1.0625	6.08613	-11.0165	4.40848e-11	8.85353e-10	NM_025633 // Metap1d /// BC060739 // Metap1d /// ENSMUST00000037210 // Metap1d /// ENSMUST00000123858 // Metap1d /// ENSMUST00000139045 // Metap1d /// ENSMUST00000124875 // Metap1d
10350594	-1.6875	7.40419	-11.0131	4.4367e-11	8.90244e-10	NM_001039511 // Ivns1abp /// NM_001039512 // Ivns1abp /// NM_054102 // Ivns1abp /// AB055737 // Ivns1abp /// AB055738 // Ivns1abp /// BC004092 // Ivns1abp /// BC040250 // Ivns1abp /// DQ914522 // Ivns1abp /// DQ914523 // Ivns1abp /// ENSMUST00000023918 // Ivns1abp /// ENSMUST00000111887 // Ivns1abp /// ENSMUST00000097543 // Ivns1abp
10533807	-0.89	8.4229	-11.0113	4.45249e-11	8.92908e-10	XM_006530037 // LOC102634727 /// NM_013812 // Cdk2ap1 /// BC083075 // Cdk2ap1 /// BC103772 // Cdk2ap1 /// BC147052 // Cdk2ap1 /// BC147053 // Cdk2ap1 /// ENSMUST00000104959 // Cdk2ap1 /// ENSMUST00000031341 // Cdk2ap1 /// ENSMUST00000111474 // Cdk2ap1 /// ENSMUST00000111473 // Cdk2ap1 /// ENSMUST00000111472 // Cdk2ap1
10413928	-2.265	6.63742	-11.0062	4.49579e-11	9.01084e-10	XR_383209 // 1810011H11Rik /// NM_001163616 // 1810011H11Rik /// AK014636 // 1810011H11Rik /// ENSMUST00000039191 // 1810011H11Rik
10422760	0.76	10.4558	11.0035	4.51838e-11	9.05103e-10	XM_006519983 // Fyb /// NM_011815 // Fyb /// NM_001278269 // Fyb /// AF001863 // Fyb /// AF061744 // Fyb /// BC141352 // Fyb /// AK038225 // Fyb /// ENSMUST00000090461 // Fyb
10380260	0.855	10.1561	10.9975	4.56992e-11	9.14641e-10	NM_009546 // Trim25 /// BC006908 // Trim25 /// BC034276 // Trim25 /// ENSMUST00000100627 // Trim25 /// ENSMUST00000107896 // Trim25 /// ENSMUST00000000284 // Trim25
10531919	-0.8875	8.98774	-10.9974	4.57115e-11	9.14641e-10	NM_053262 // Hsd17b11 /// BC038340 // Hsd17b11 /// BC038665 // Hsd17b11 /// ENSMUST00000031251 // Hsd17b11
10405248	1.09	5.63516	10.9962	4.58137e-11	9.16172e-10	XM_006516853 // Hrh2 /// NM_008286 // Hrh2 /// NM_001010973 // Hrh2 /// ENSMUST00000038101 // Hrh2
10382104	1.1325	8.96839	10.9958	4.58498e-11	9.16378e-10	NR_030703 // Snord104 /// ENSMUST00000083192 // Snord104
10509645	0.765	8.97323	10.9876	4.65733e-11	9.29792e-10	NM_001039200 // Emc1 /// NM_146157 // Emc1 /// BC129804 // Emc1 /// BC139366 // Emc1 /// AK138637 // Emc1 /// ENSMUST00000147999 // Ubr4 /// ENSMUST00000042096 // Emc1 /// ENSMUST00000179784 // Emc1 /// ENSMUST00000082262 // Emc1
10535739	1.1525	7.92806	10.9857	4.67386e-11	9.3257e-10	NM_011669 // Usp12 /// BC049274 // Usp12 /// BC068136 // Usp12 /// ENSMUST00000085614 // Usp12 /// ENSMUST00000138202 // Usp12
10449386	1.02	9.78935	10.9839	4.69026e-11	9.35316e-10	NM_001044719 // D17Wsu92e /// NM_001033279 // D17Wsu92e /// NM_001271511 // D17Wsu92e /// BC137573 // D17Wsu92e /// BC137576 // D17Wsu92e /// ENSMUST00000114863 // D17Wsu92e /// ENSMUST00000114859 // D17Wsu92e
10588024	-0.59	11.9477	-10.9829	4.69884e-11	9.36502e-10	XM_006544269 // Gm9234 /// NM_008907 // Ppia /// BC063097 // Ppia /// BC083076 // Ppia /// BC087928 // Ppia /// BC094272 // Ppia /// BC094632 // Ppia /// BC099478 // Ppia /// DQ985731 // Ppia /// AK151583 // Ppia /// AK160780 // Ppia /// ENSMUST00000069552 // Gm5160 /// ENSMUST00000132846 // Gm9234 /// ENSMUST00000132846 // Ppia /// ENSMUST00000137829 // Gm9234 /// ENSMUST00000137829 // Ppia /// …
10441987	0.8	8.52065	10.981	4.71543e-11	9.39282e-10	NM_007690 // Chd1 /// AK049686 // Chd1 /// ENSMUST00000024627 // Chd1 /// ENSMUST00000173311 // Chd1 /// ENSMUST00000173159 // Chd1
10524169	-2.31	4.58097	-10.9797	4.72764e-11	9.41186e-10	XM_006534816 // Pole /// NM_011132 // Pole /// AF123502 // Pole /// AK165879 // Pole /// ENSMUST00000007296 // Pole /// ENSMUST00000112482 // Pole
10439878	1.055	7.96935	10.9793	4.7307e-11	9.4127e-10	NM_008947 // Psmc1 /// BC003860 // Psmc1 /// U39302 // Psmc1 /// ENSMUST00000021595 // Psmc1 /// ENSMUST00000122140 // Gm9575
10367436	-1.02	9.14161	-10.9702	4.81349e-11	9.57206e-10	NM_001042580 // Cd63 /// ENSMUST00000105229 // Cd63
10471608	1.035	7.33581	10.9611	4.89782e-11	9.73432e-10	XM_006498071 // Cntrl /// XM_006498077 // Cntrl /// NM_012018 // Cntrl /// BC038386 // Cntrl /// ENSMUST00000028235 // Cntrl /// ENSMUST00000156933 // Cntrl /// ENSMUST00000028237 // Cntrl
10374175	-0.61	11.9058	-10.9605	4.90302e-11	9.73921e-10	XM_006544269 // Gm9234 /// NM_008907 // Ppia /// BC063097 // Ppia /// BC083076 // Ppia /// BC087928 // Ppia /// BC094272 // Ppia /// BC094632 // Ppia /// BC099478 // Ppia /// DQ985731 // Ppia /// AK151583 // Ppia /// AK160780 // Ppia /// ENSMUST00000132846 // Gm9234 /// ENSMUST00000132846 // Ppia /// ENSMUST00000137829 // Gm9234 /// ENSMUST00000137829 // Ppia /// ENSMUST00000155824 // Gm9234 /// …
10373569	-1.01	10.8287	-10.9464	5.0366e-11	9.99339e-10	XR_105545 // Gm4130 /// NM_011029 // Rpsa /// AF140348 // Rpsa /// BC003829 // Rpsa /// BC037195 // Rpsa /// BC055886 // Rpsa /// BC081461 // Rpsa /// BC084677 // Rpsa /// BC092041 // Rpsa /// BC094902 // Rpsa /// BC099601 // Rpsa /// BC110285 // Rpsa /// J02870 // Rpsa /// AK145713 // Rpsa /// AK187324 // Rpsa /// ENSMUST00000057740 // Rpsa-ps10 /// ENSMUST00000035105 // Rpsa /// ENSMUST00000120…
10391963	-0.8	9.53484	-10.9418	5.08104e-11	1.00703e-09	NM_008740 // Nsf /// BC006627 // Nsf /// BC019167 // Nsf /// ENSMUST00000103075 // Nsf
10397377	-1.21	5.74032	-10.9405	5.09325e-11	1.00889e-09	AK029125 // Ttll5 /// AK085566 // Ttll5 /// ENSMUST00000095536 // Ttll5 /// ENSMUST00000110220 // Ttll5 /// ENSMUST00000040179 // Ttll5
10422980	-0.735	7.79516	-10.9359	5.13805e-11	1.0172e-09	NM_177178 // Lmbrd2 /// BC120727 // Lmbrd2 /// BC125421 // Lmbrd2
10354054	1.5475	7.25355	10.9345	5.15169e-11	1.01933e-09	BC020137 // Mitd1 /// ENSMUST00000139725 // Mitd1
10427928	-0.6775	7.54613	-10.9226	5.2698e-11	1.04212e-09	XM_006520052 // Trio /// XM_006520053 // Trio /// NM_001081302 // Trio /// ENSMUST00000090247 // Trio
10583316	-0.9275	8.41194	-10.9194	5.30214e-11	1.04793e-09	BC056964 // Taf1d /// ENSMUST00000083331 // Gm23455 /// ENSMUST00000158102 // Gm22615 /// ENSMUST00000157353 // Gm23713
10384458	0.65	10.9023	10.917	5.3269e-11	1.05224e-09	NM_019549 // Plek /// AF073294 // Plek /// BC066185 // Plek /// AK038804 // Plek /// ENSMUST00000102881 // Plek /// ENSMUST00000020321 // Plek
10515493	-0.53	11.77	-10.9158	5.33834e-11	1.05361e-09	XM_006511633 // Rhoa /// NM_016802 // Rhoa /// AF014371 // Rhoa /// AF178958 // Rhoa /// AF178959 // Rhoa /// AF178960 // Rhoa /// AF178961 // Rhoa /// BC068115 // Rhoa /// BC096423 // Rhoa /// JN971019 // Rhoa /// ENSMUST00000007959 // Rhoa /// ENSMUST00000120849 // Gm13578 /// ENSMUST00000119463 // Gm12844
10385034	-1.0675	8.94065	-10.9157	5.33974e-11	1.05361e-09	NM_011029 // Rpsa /// AF140348 // Rpsa /// BC003829 // Rpsa /// BC037195 // Rpsa /// BC055886 // Rpsa /// BC081461 // Rpsa /// BC084677 // Rpsa /// BC092041 // Rpsa /// BC094902 // Rpsa /// BC099601 // Rpsa /// BC110285 // Rpsa /// J02870 // Rpsa /// AK145713 // Rpsa /// AK196804 // Rpsa /// AK203733 // Rpsa /// ENSMUST00000057740 // Rpsa-ps10 /// ENSMUST00000035105 // Rpsa /// ENSMUST00000120702…
10401743	2.0975	4.28387	10.9147	5.35011e-11	1.05442e-09	XM_006516231 // Noxred1 /// NM_027744 // Noxred1 /// BC125331 // Noxred1 /// BC125333 // Noxred1 /// AK017096 // Noxred1
10401882	1.01	10.2377	10.9144	5.35275e-11	1.05442e-09	NM_175335 // Gtf2a1 /// NM_031391 // Gtf2a1 /// BC079909 // Gtf2a1 /// ENSMUST00000021345 // Gtf2a1
10453636	-1.135	6.74387	-10.9147	5.34996e-11	1.05442e-09	XR_397783 // LOC102642806 /// BC099602 // Svil /// AK041925 // Svil /// ENSMUST00000126977 // Svil /// ENSMUST00000131210 // Svil /// ENSMUST00000138258 // Svil
10547410	-1.3625	6.58065	-10.9128	5.36961e-11	1.05715e-09	NM_053204 // Erc1 /// NR_104484 // Erc1 /// AF340028 // Erc1 /// AF340029 // Erc1 /// ENSMUST00000183703 // Erc1 /// ENSMUST00000185139 // Erc1 /// ENSMUST00000184864 // Erc1 /// ENSMUST00000183880 // Erc1 /// ENSMUST00000184320 // Erc1 /// ENSMUST00000184838 // Erc1 /// ENSMUST00000183911 // Erc1 /// ENSMUST00000032279 // Erc1
10525471	-0.93	6.6671	-10.9105	5.39315e-11	1.0612e-09	XR_402946 // Gm6444 /// NM_019435 // Ndufb11 /// BC027265 // Ndufb11 /// BC096047 // Ndufb11 /// ENSMUST00000116621 // Ndufb11 /// ENSMUST00000119611 // Gm6444
10521222	-0.5925	8.97194	-10.9062	5.43792e-11	1.06942e-09	XM_006503674 // Add1 /// NM_001024458 // Add1 /// NM_013457 // Add1 /// NM_001102444 // Add1 /// AF096839 // Add1 /// ENSMUST00000114338 // Add1 /// ENSMUST00000146295 // Add1 /// ENSMUST00000145986 // Add1 /// ENSMUST00000001108 // Add1
10605493	-1.7875	4.31742	-10.9044	5.45603e-11	1.07239e-09	XM_006528142 // Prrg1 /// XM_006528151 // Prrg1 /// NM_001289683 // Prrg1 /// NM_027322 // Prrg1 /// NM_001164275 // Prrg1 /// ENSMUST00000114025 // Prrg1 /// ENSMUST00000177904 // Prrg1 /// ENSMUST00000114024 // Prrg1
10382106	0.84	10.1048	10.8998	5.50403e-11	1.08122e-09	XM_006533648 // Milr1 /// XM_006533650 // Milr1 /// XM_006533651 // Milr1 /// NM_001033435 // Milr1 /// NM_001271373 // Milr1 /// NM_001271374 // Milr1 /// NM_001271375 // Milr1 /// NM_001271372 // Milr1 /// NR_073165 // Milr1 /// AB542953 // Milr1 /// BC139224 // Milr1 /// BC139225 // Milr1 /// BC145580 // Milr1 /// BC145582 // Milr1 /// ENSMUST00000147326 // Milr1 /// ENSMUST00000182896 // Milr…
10426550	-1.21	7.44452	-10.8988	5.51481e-11	1.08274e-09	XM_006521118 // Tmem106c /// NM_001252153 // Tmem106c /// NM_201359 // Tmem106c /// BC046621 // Tmem106c /// ENSMUST00000064200 // Tmem106c
10490276	-0.91	6.14806	-10.892	5.58647e-11	1.0956e-09	BC080301 // 2210418O10Rik /// ENSMUST00000134982 // Gm14296
10479203	-0.91	6.14806	-10.892	5.58647e-11	1.0956e-09	XR_387518 // Gm14419 /// NM_001177400 // Etohi1 /// NM_001177404 // Gm14431 /// NM_001177480 // Gm14391 /// NM_001177543 // 0610010B08Rik /// NM_001190302 // Gm14326 /// NM_001205057 // Gm14295 /// NM_001099308 // Gm14391 /// NM_001099349 // Gm14308 /// NM_001101804 // Gm14434 /// NM_001243903 // Gm14322 /// NM_001256480 // Gm4724 /// NM_001164689 // Gm6710 /// NM_001162922 // Zfp931 /// NM_00128…
10422598	-1.2825	10.5048	-10.8902	5.6056e-11	1.09875e-09	NM_001042614 // Sepp1 /// ENSMUST00000159158 // Sepp1
10583847	-1.5675	6.34419	-10.8885	5.62469e-11	1.10188e-09	XM_006510421 // Bbs9 /// NM_178415 // Bbs9 /// NM_181316 // Bbs9 /// BC046426 // Bbs9 /// ENSMUST00000039798 // Bbs9 /// ENSMUST00000150395 // Bbs9 /// ENSMUST00000142313 // Bbs9 /// ENSMUST00000147712 // Bbs9 /// ENSMUST00000128812 // Bbs9
10354286	-1.8675	5.05097	-10.8851	5.66111e-11	1.10841e-09	NM_023645 // Kdelc1 /// ENSMUST00000065767 // Kdelc1
10436392	-2.085	6.09677	-10.8803	5.71355e-11	1.11806e-09	NM_007757 // Cpox /// D16333 // Cpox /// ENSMUST00000060077 // Cpox
10482467	0.8275	7.34097	10.8789	5.72893e-11	1.12045e-09	XM_006498063 // Orc4 /// NM_011958 // Orc4 /// NR_033442 // Orc4 /// ENSMUST00000028098 // Orc4
10401473	-1.2925	7.32161	-10.8785	5.73297e-11	1.12062e-09	NM_134042 // Aldh6a1 /// AF297860 // Aldh6a1 /// BC031148 // Aldh6a1 /// BC033440 // Aldh6a1 /// AK147146 // Aldh6a1 /// AK206556 // Aldh6a1 /// ENSMUST00000085192 // Aldh6a1
10516007	-2.6175	7.72968	-10.874	5.78215e-11	1.12962e-09	NM_172700 // Zmpste24 /// BC138578 // Zmpste24 /// ENSMUST00000058754 // Zmpste24
10507203	-1.4375	6.01484	-10.8729	5.79461e-11	1.13143e-09	NM_181040 // Atpaf1 /// BC044874 // Atpaf1 /// AK032020 // Atpaf1 /// ENSMUST00000177280 // Atpaf1 /// ENSMUST00000176047 // Atpaf1 /// ENSMUST00000184179 // Atpaf1 /// ENSMUST00000122417 // Gm14117
10420080	-2.3225	5.94806	-10.8714	5.81089e-11	1.13399e-09	NM_023397 // Mdp1 /// NR_028316 // Mdp1 /// BC046613 // Mdp1 /// AK179906 // Mdp1 /// ENSMUST00000002400 // Mdp1
10398601	-0.865	8.37161	-10.8676	5.85322e-11	1.14162e-09	NM_198023 // Rcor1 /// BC042731 // Rcor1 /// ENSMUST00000084968 // Rcor1 /// ENSMUST00000116388 // Rcor1
10607539	-0.9875	6.97548	-10.8632	5.90279e-11	1.15066e-09	NM_172307 // Mbtps2 /// BC038343 // Mbtps2 /// ENSMUST00000058098 // Mbtps2
10427199	-1.1825	9.27355	-10.8594	5.94605e-11	1.15845e-09	NM_027044 // Pfdn5 /// AF108357 // Pfdn5 /// BC026920 // Pfdn5 /// AK005806 // Pfdn5 /// ENSMUST00000166658 // Pfdn5 /// ENSMUST00000168805 // Pfdn5 /// ENSMUST00000001335 // Pfdn5 /// ENSMUST00000169637 // Pfdn5 /// ENSMUST00000165671 // Pfdn5 /// ENSMUST00000165717 // Pfdn5 /// ENSMUST00000178481 // Gm5644 /// ENSMUST00000122039 // Gm5644
10438376	-0.7225	11.2761	-10.8563	5.98114e-11	1.16421e-09	XR_402560 // LOC100862249 /// XM_006542993 // LOC102642415 /// XR_377133 // LOC102632110 /// XM_006506838 // Gm10420 /// XR_379104 // LOC102634774 /// XM_006525235 // LOC102637749 /// NM_008503 // Rps2 /// NR_003965 // Gm10653 /// AF283559 // Rps2 /// BC002186 // Rps2 /// BC087956 // Rps2 /// BC091730 // Rps2 /// BC091755 // Rps2 /// BC092286 // Rps2 /// BC093493 // Rps2 /// BC094058 // Rps2 /// …
10394082	-1.235	5.91032	-10.8562	5.98217e-11	1.16421e-09	NM_025402 // Ogfod3 /// BC024349 // Ogfod3 /// ENSMUST00000026169 // Ogfod3
10492195	0.7275	7.89935	10.8528	6.0213e-11	1.17119e-09	XM_006502130 // Tsc22d2 /// BC117998 // Tsc22d2
10425207	-2.09	7.23968	-10.8525	6.02485e-11	1.17124e-09	NM_008197 // H1f0 /// ENSMUST00000180086 // H1f0
10554160	1.9075	4.06065	10.8442	6.12155e-11	1.18939e-09	AK135124 // Gm10618
10441601	2.455	6.68161	10.8431	6.13467e-11	1.19129e-09	NM_145968 // Tagap /// BC030886 // Tagap /// BC039780 // Tagap /// BC150728 // Tagap /// ENSMUST00000036370 // Tagap
10458940	-1.4875	5.48548	-10.8418	6.14955e-11	1.19352e-09	XM_006525958 // Zfp608 /// XM_006525961 // Zfp608 /// XM_006525962 // Zfp608 /// NM_175751 // Zfp608 /// BC059268 // Zfp608 /// BC092219 // Zfp608 /// BC151073 // Zfp608 /// BC151075 // Zfp608 /// ENSMUST00000064763 // Zfp608
10346594	-2.14	5.01	-10.8373	6.20348e-11	1.20333e-09	NM_001033373 // Cdk15 /// BC147314 // Cdk15 /// BC147315 // Cdk15 /// BC147758 // Cdk15 /// BC147763 // Cdk15 /// BC172036 // Cdk15 /// ENSMUST00000160662 // Cdk15 /// ENSMUST00000114248 // Cdk15
10541114	-1.8925	5.71806	-10.8346	6.23516e-11	1.20882e-09	XM_006506597 // Rasgef1a /// XM_006506599 // Rasgef1a /// NM_027526 // Rasgef1a /// BC138284 // Rasgef1a /// BC145232 // Rasgef1a /// BC145752 // Rasgef1a /// AK018120 // Rasgef1a /// AK158756 // Rasgef1a /// ENSMUST00000164960 // Rasgef1a
10556350	0.89	9.0871	10.8329	6.2554e-11	1.21208e-09	NM_177249 // Usp47 /// NM_133758 // Usp47 /// BC108425 // Usp47 /// AK082114 // Usp47 /// ENSMUST00000106653 // Usp47
10459602	1.355	5.80097	10.8326	6.25986e-11	1.21228e-09	NM_001127177 // Ptpn2
10566585	2.6125	5.74129	10.8219	6.38918e-11	1.23598e-09	NM_001039160 // Gvin1 /// NM_001243039 // Gm4070 /// NM_001243040 // Gm4070 /// NM_029000 // Gvin1 /// NM_001277179 // Gm1966 /// NM_001277180 // Gm1966 /// NM_001277182 // Gm1966 /// NM_001277183 // Gm1966 /// NM_001277181 // Gm1966 /// AY167972 // Gm4070 /// AY167973 // Gm4070 /// AY167974 // Gm4070 /// ENSMUST00000006667 // Gvin1 /// ENSMUST00000183409 // Gvin1 /// ENSMUST00000106766 // Gm4070…
10361110	-2.195	4.51516	-10.812	6.51164e-11	1.25899e-09	NM_029766 // Dtl /// ENSMUST00000027933 // Dtl
10379075	-0.755	10.0126	-10.8027	6.62862e-11	1.28046e-09	NM_001002004 // 2610507B11Rik /// ENSMUST00000010421 // 2610507B11Rik
10575763	-1.0025	7.23806	-10.8017	6.64193e-11	1.28209e-09	NM_001081151 // Gan /// ENSMUST00000162997 // Gan /// ENSMUST00000064488 // Gan
10450050	-1.0325	10.1061	-10.8012	6.64794e-11	1.28255e-09	NM_016844 // Rps28 /// U11248 // Rps28 /// AK089360 // Rps28 /// ENSMUST00000087342 // Rps28 /// ENSMUST00000173879 // Rps28 /// ENSMUST00000173480 // Rps28 /// ENSMUST00000173844 // Rps28
10378216	-2.4075	5.40258	-10.7898	6.79565e-11	1.31034e-09	NM_001163336 // Atp2a3 /// NM_001163337 // Atp2a3 /// NM_016745 // Atp2a3 /// BC017639 // Atp2a3 /// BC026147 // Atp2a3 /// U49393 // Atp2a3 /// U49394 // Atp2a3 /// ENSMUST00000108486 // Atp2a3 /// ENSMUST00000108484 // Atp2a3 /// ENSMUST00000163326 // Atp2a3 /// ENSMUST00000108485 // Atp2a3 /// ENSMUST00000021142 // Atp2a3
10526215	-1.0025	9.64323	-10.7881	6.81798e-11	1.31393e-09	NM_016844 // Rps28 /// BC010987 // Rps28 /// BC090982 // Rps28 /// BC125644 // Rps28 /// BC125646 // Rps28 /// U11248 // Rps28 /// AK089360 // Rps28 /// ENSMUST00000173019 // Rps28 /// ENSMUST00000087342 // Rps28 /// ENSMUST00000173879 // Rps28 /// ENSMUST00000173480 // Rps28 /// ENSMUST00000173844 // Rps28 /// ENSMUST00000166693 // Rps28 /// ENSMUST00000174788 // Rps28 /// ENSMUST00000085163 // …
10499130	1.65	7.57839	10.7871	6.83035e-11	1.3156e-09	NR_004418 // Rnu73b /// ENSMUST00000082456 // Rnu73b
10406278	-0.73	11.2687	-10.7809	6.91269e-11	1.33074e-09	XR_402560 // LOC100862249 /// XM_006542993 // LOC102642415 /// XR_377133 // LOC102632110 /// XM_006506838 // Gm10420 /// XR_379104 // LOC102634774 /// XM_006525235 // LOC102637749 /// NM_008503 // Rps2 /// NR_003965 // Gm10653 /// AF283559 // Rps2 /// BC002186 // Rps2 /// BC087956 // Rps2 /// BC091730 // Rps2 /// BC091755 // Rps2 /// BC092286 // Rps2 /// BC093493 // Rps2 /// BC094058 // Rps2 /// …
10557816	-1.505	8.5471	-10.78	6.92467e-11	1.33232e-09	NM_009739 // Bckdk /// BC046595 // Bckdk /// ENSMUST00000071056 // Bckdk /// ENSMUST00000146574 // Bckdk
10344679	0.8325	7.48419	10.7763	6.97416e-11	1.34112e-09	NM_173868 // St18 /// NR_045188 // St18 /// NR_045189 // St18 /// AB097467 // St18 /// BC118528 // St18 /// ENSMUST00000043578 // St18 /// ENSMUST00000150761 // St18 /// ENSMUST00000139756 // St18 /// ENSMUST00000131467 // St18
10347928	1.5375	8.85032	10.774	7.00458e-11	1.34552e-09	XM_006496589 // LOC101056250 /// XM_006529069 // Sp110 /// XM_006504642 // Gm15753 /// XM_006535863 // LOC546061 /// XR_389819 // LOC100041034 /// XR_389822 // LOC100041034 /// XR_389823 // LOC100041034 /// XM_006535876 // LOC677525 /// XM_006535880 // LOC102638047 /// XM_006535885 // LOC102638047 /// XR_389714 // LOC102633548 /// XM_006535593 // LOC102633783 /// NM_175397 // Sp110 /// NM_030194 …
10582874	1.5375	8.85032	10.774	7.00458e-11	1.34552e-09	XM_006496589 // LOC101056250 /// XM_006529069 // Sp110 /// XM_006504642 // Gm15753 /// XM_006535863 // LOC546061 /// XR_389819 // LOC100041034 /// XR_389822 // LOC100041034 /// XR_389823 // LOC100041034 /// XM_006535876 // LOC677525 /// XM_006535880 // LOC102638047 /// XM_006535885 // LOC102638047 /// XR_389714 // LOC102633548 /// XM_006535593 // LOC102633783 /// NM_175397 // Sp110 /// NM_030194 …
10538842	0.8425	10.3577	10.7723	7.02775e-11	1.34908e-09	NM_025278 // Gng12 /// NM_001177556 // Gng12 /// NM_001177557 // Gng12 /// NM_001177558 // Gng12 /// NM_001177559 // Gng12 /// NM_001177560 // Gng12 /// BC040685 // Gng12 /// AK166299 // Gng12 /// AK201345 // Gng12 /// ENSMUST00000043148 // Gng12 /// ENSMUST00000114228 // Gng12 /// ENSMUST00000114227 // Gng12 /// ENSMUST00000114226 // Gng12 /// ENSMUST00000114225 // Gng12 /// ENSMUST00000114224 /…
10566097	0.6775	9.00065	10.7721	7.03073e-11	1.34908e-09	NM_001287164 // Nup98
10371012	-1.26	5.25581	-10.7714	7.04038e-11	1.3502e-09	NM_010722 // Lmnb2 /// BC042430 // Lmnb2 /// BC051985 // Lmnb2 /// ENSMUST00000057623 // Lmnb2 /// ENSMUST00000179022 // Lmnb2
10425293	-1.1625	6.14097	-10.7602	7.19393e-11	1.37891e-09	XM_006521484 // Cby1 /// NM_028634 // Cby1 /// AF331040 // Cby1 /// ENSMUST00000023064 // Cby1
10379630	0.8275	10.9852	10.7493	7.3462e-11	1.40734e-09	NM_011408 // Slfn2 /// AF099973 // Slfn2 /// BC138749 // Slfn2 /// BC138750 // Slfn2 /// ENSMUST00000038038 // Slfn2
10593130	-0.9225	9.40774	-10.7481	7.36254e-11	1.40895e-09	XM_006510141 // Sidt2 /// NM_172257 // Sidt2 /// NM_001289668 // Sidt2 /// BC023957 // Sidt2 /// BC051101 // Sidt2 /// ENSMUST00000038488 // Sidt2 /// ENSMUST00000114573 // Sidt2
10408741	-1.175	7.72903	-10.7483	7.35956e-11	1.40895e-09	NM_145367 // Txndc5 /// NM_001289598 // Txndc5 /// NM_001289599 // Txndc5 /// AK224935 // Txndc5 /// AY243534 // Txndc5 /// BC016252 // Txndc5 /// BC046789 // Txndc5 /// ENSMUST00000035988 // Txndc5 /// ENSMUST00000162075 // Txndc5 /// ENSMUST00000160653 // Txndc5 /// ENSMUST00000160046 // Txndc5
10517600	-1.6575	7.31774	-10.7474	7.37236e-11	1.41007e-09	NM_026880 // Pink1 /// AB053476 // Pink1 /// AF316872 // Pink1 /// BC044743 // Pink1 /// BC067066 // Pink1 /// AK177532 // Pink1 /// AK179666 // Pink1 /// AK180077 // Pink1 /// AK182588 // Pink1 /// AK195623 // Pink1 /// AK204507 // Pink1 /// AK209512 // Pink1 /// ENSMUST00000105816 // Pink1 /// ENSMUST00000030536 // Pink1 /// ENSMUST00000105817 // Pink1
10528929	-0.71	9.80129	-10.747	7.37918e-11	1.41061e-09	NM_178878 // Hadha /// ENSMUST00000156859 // Hadha
10498531	0.755	8.8771	10.7394	7.48745e-11	1.43036e-09	XM_006501765 // Ccnl1 /// XM_006501767 // Ccnl1 /// XM_006501769 // Ccnl1 /// NM_019937 // Ccnl1 /// AF159159 // Ccnl1 /// BC094383 // Ccnl1 /// ENSMUST00000029416 // Ccnl1 /// ENSMUST00000129002 // Ccnl1 /// ENSMUST00000122919 // Ccnl1 /// ENSMUST00000154585 // Ccnl1 /// ENSMUST00000135719 // Ccnl1
10354168	-1.0875	6.71097	-10.7392	7.49051e-11	1.43036e-09	NM_018775 // Tbc1d8 /// U88873 // Tbc1d8 /// ENSMUST00000054462 // Tbc1d8
10502787	-1.0825	10.0368	-10.7356	7.54253e-11	1.43952e-09	NM_011029 // Rpsa /// AF140348 // Rpsa /// BC003829 // Rpsa /// BC037195 // Rpsa /// BC055886 // Rpsa /// BC081461 // Rpsa /// BC084677 // Rpsa /// BC092041 // Rpsa /// BC094902 // Rpsa /// BC099601 // Rpsa /// BC110285 // Rpsa /// J02870 // Rpsa /// AK145713 // Rpsa /// AK196804 // Rpsa /// AK203733 // Rpsa /// ENSMUST00000057740 // Rpsa-ps10 /// ENSMUST00000035105 // Rpsa
10434845	-1.2725	5.70323	-10.7328	7.5829e-11	1.44645e-09	XR_384528 // Il1rap /// NM_001159317 // Il1rap /// NM_134103 // Il1rap /// NM_001159318 // Il1rap /// NM_008364 // Il1rap /// BC021159 // Il1rap /// ENSMUST00000096129 // Il1rap /// ENSMUST00000166294 // Il1rap /// ENSMUST00000174202 // Il1rap /// ENSMUST00000023156 // Il1rap
10483786	-1.5025	6.94742	-10.7252	7.69466e-11	1.46619e-09	XM_006508516 // Mrpl23 /// XM_006508517 // Mrpl23 /// XM_006508518 // Mrpl23 /// NM_011288 // Mrpl23 /// AB049646 // Mrpl23 /// BC038626 // Mrpl23 /// BC081460 // Mrpl23 /// U84902 // Mrpl23 /// ENSMUST00000137345 // Mrpl23 /// ENSMUST00000038675 // Mrpl23 /// ENSMUST00000173086 // Mrpl23-ps1
10591563	-1.3275	5.98871	-10.723	7.72751e-11	1.47166e-09	NM_145611 // Kank2 /// BC028803 // Kank2 /// ENSMUST00000034717 // Kank2
10424335	0.9225	7.24677	10.7191	7.78584e-11	1.48119e-09	NM_175226 // Rnf139 /// BC052901 // Rnf139 /// ENSMUST00000036904 // Rnf139
10470050	-1.66	6.29097	-10.7065	7.97892e-11	1.51629e-09	NM_007379 // Abca2 /// ENSMUST00000102919 // Abca2
10533213	2.03	9.33935	10.7057	7.98993e-11	1.51757e-09	NM_145226 // Oas3 /// AB067534 // Oas3 /// AF453830 // Oas3 /// BC141055 // Oas3 /// ENSMUST00000044833 // Oas3
10407766	0.7725	10.0942	10.705	8.00086e-11	1.51884e-09	NM_001291060 // Lgals8 /// NM_001199043 // Lgals8 /// NM_018886 // Lgals8 /// NM_001291055 // Lgals8 /// NM_001291057 // Lgals8 /// BC040243 // Lgals8 /// ENSMUST00000124888 // Lgals8 /// ENSMUST00000135166 // Lgals8 /// ENSMUST00000143693 // Lgals8 /// ENSMUST00000099820 // Lgals8 /// ENSMUST00000133143 // Lgals8 /// ENSMUST00000099821 // Lgals8
10346523	-0.7325	9.87065	-10.7023	8.04384e-11	1.52618e-09	NM_025824 // Bzw1 /// BC005466 // Bzw1 /// BC028865 // Bzw1 /// ENSMUST00000050552 // Bzw1
10400299	2.475	4.47452	10.6997	8.08396e-11	1.53298e-09	NM_008159 // Gpr33 /// AF045766 // Gpr33 /// BC064084 // Gpr33 /// GQ981323 // Gpr33 /// GQ981327 // Gpr33 /// ENSMUST00000040161 // Gpr33
10372130	-1.02	7	-10.6988	8.09789e-11	1.5348e-09	NM_175128 // 4930430F08Rik /// ENSMUST00000054471 // 4930430F08Rik
10541771	-0.6425	8.11903	-10.6982	8.10715e-11	1.53574e-09	NM_133345 // Ing4 /// AY035880 // Ing4 /// AY035881 // Ing4 /// AY036107 // Ing4 /// BC009127 // Ing4 /// ENSMUST00000140131 // Ing4 /// ENSMUST00000032480 // Ing4 /// ENSMUST00000140883 // Ing4 /// ENSMUST00000152574 // Ing4 /// ENSMUST00000151125 // Ing4 /// ENSMUST00000112417 // Ing4
10442914	-1.74	5.81194	-10.6978	8.1142e-11	1.53625e-09	NM_026686 // 0610011F06Rik /// BC069266 // 0610011F06Rik /// ENSMUST00000110456 // 0610011F06Rik /// ENSMUST00000026827 // 0610011F06Rik /// ENSMUST00000169308 // 0610011F06Rik /// ENSMUST00000169085 // 0610011F06Rik /// ENSMUST00000163356 // 0610011F06Rik
10459481	-1.1175	9.30581	-10.6966	8.13223e-11	1.53885e-09	NM_027400 // Lman1 /// BC057165 // Lman1 /// AK050376 // Lman1 /// ENSMUST00000048260 // Lman1
10422781	0.675	7.74903	10.6944	8.16767e-11	1.54391e-09	NM_030168 // Rictor /// BC120903 // Rictor /// BC120904 // Rictor /// AK029196 // Rictor /// AK082586 // Rictor /// AK087858 // Rictor /// ENSMUST00000061656 // Rictor
10361897	-0.93	9.26968	-10.6944	8.1666e-11	1.54391e-09	NM_010511 // Ifngr1 /// AF128216 // Ifngr1 /// AF128217 // Ifngr1 /// AY157836 // Ifngr1 /// AY157837 // Ifngr1 /// J05265 // Ifngr1 /// M26711 // Ifngr1 /// M28233 // Ifngr1 /// ENSMUST00000020188 // Ifngr1 /// ENSMUST00000110989 // Ifngr1
10419354	-0.92	10.0623	-10.6923	8.20047e-11	1.54929e-09	NM_026160 // Map1lc3b /// AF255953 // Map1lc3b /// BC068180 // Map1lc3b /// BC086774 // Map1lc3b /// BC110308 // Map1lc3b /// AK207825 // Map1lc3b /// ENSMUST00000053326 // Gm5612 /// ENSMUST00000034270 // Map1lc3b /// ENSMUST00000180548 // Map1lc3b /// ENSMUST00000181948 // Map1lc3b /// ENSMUST00000181521 // Map1lc3b /// ENSMUST00000078052 // Gm6054 /// ENSMUST00000117640 // Gm11949 /// ENSMUST0…
10395816	0.985	9.35387	10.6866	8.29111e-11	1.56475e-09	NM_011968 // Psma6 /// AF060087 // Psma6 /// BC086685 // Psma6 /// U60288 // Psma6 /// ENSMUST00000021412 // Psma6 /// ENSMUST00000162711 // Psma6
10440929	-1.27	7.63226	-10.682	8.36448e-11	1.57776e-09	XM_006522912 // Gart /// NM_010256 // Gart /// BC070465 // Gart /// U01024 // Gart /// AK219707 // Gart /// ENSMUST00000023684 // Gart /// ENSMUST00000156713 // Gart
10389701	-1.2775	5.04194	-10.6808	8.38415e-11	1.58063e-09	NR_104310 // Akap1 /// NM_009648 // Akap1 /// NM_001042541 // Akap1 /// ENSMUST00000107903 // Akap1 /// ENSMUST00000143720 // Akap1 /// ENSMUST00000018572 // Akap1
10526502	0.8925	8.65742	10.6794	8.4075e-11	1.58419e-09	NM_026073 // Ift22 /// BC009150 // Ift22 /// AK160464 // Ift22 /// ENSMUST00000008131 // Ift22
10514298	-0.705	6.81226	-10.6765	8.45472e-11	1.59225e-09	XR_404372 // LOC102643207 /// XM_006508021 // Mrpl48 /// NR_003559 // Mrpl48 /// NM_198831 // Mrpl48 /// BC037190 // Mrpl48 /// BC116358 // Mrpl48 /// BC116359 // Mrpl48 /// BC128487 // Mrpl48 /// BC128488 // Mrpl48 /// AK171917 // Mrpl48 /// ENSMUST00000150042 // Mrpl48 /// ENSMUST00000107053 // Mrpl48 /// ENSMUST00000137777 // Mrpl48 /// ENSMUST00000146003 // Mrpl48 /// ENSMUST00000132888 // Mr…
10405287	-1.2525	10.5177	-10.6759	8.46442e-11	1.59323e-09	NM_025933 // Higd2a /// BC021471 // Higd2a /// AK005269 // Higd2a /// ENSMUST00000026986 // Higd2a
10487340	-2.27	6.2529	-10.6753	8.47421e-11	1.59423e-09	NM_144818 // Ncaph /// BC021499 // Ncaph /// BC025060 // Ncaph /// AK045239 // Ncaph /// ENSMUST00000110387 // Ncaph /// ENSMUST00000152806 // Ncaph /// ENSMUST00000175885 // Ncaph
10345203	-1.085	6.37903	-10.6747	8.48488e-11	1.59539e-09	XM_006536166 // Paox /// XM_006536167 // Paox /// NM_153783 // Paox /// AF226656 // Paox /// BC082783 // Paox /// AK010469 // Paox /// ENSMUST00000026537 // Paox /// ENSMUST00000095050 // Gm10307
10437639	-2.375	7.70419	-10.6742	8.49208e-11	1.5959e-09	NM_007929 // Emp2 /// BC041670 // Emp2 /// ENSMUST00000078357 // Emp2
10463951	-1.09	7.37226	-10.6711	8.54291e-11	1.60461e-09	NM_007790 // Smc3 /// AF047601 // Smc3 /// BC062935 // Smc3 /// ENSMUST00000025930 // Smc3
10582586	-1.68	5.35484	-10.6691	8.57718e-11	1.61019e-09	NM_028536 // Ccsap /// BC024705 // Ccsap /// BC036300 // Ccsap /// AK086180 // Ccsap /// ENSMUST00000034452 // Ccsap /// ENSMUST00000122421 // Ccsap
10372965	0.8125	9.0771	10.6669	8.61296e-11	1.61606e-09	XM_006513226 // Usp15 /// NM_027604 // Usp15 /// AF468037 // Usp15 /// AK122301 // Usp15 /// BC050042 // Usp15 /// ENSMUST00000020334 // Usp15
10382852	-0.69	9.49839	-10.664	8.66101e-11	1.62421e-09	XM_006534143 // Mfsd11 /// XM_006534144 // Mfsd11 /// XM_006534147 // Mfsd11 /// XM_006534148 // Mfsd11 /// NM_178620 // Mfsd11 /// BC016209 // Mfsd11 /// BC088988 // Mfsd11 /// BC137970 // Mfsd11 /// BC137971 // Mfsd11 /// AK032043 // Mfsd11 /// ENSMUST00000139954 // Mfsd11 /// ENSMUST00000136012 // Mfsd11 /// ENSMUST00000021173 // Mfsd11 /// ENSMUST00000106365 // Mfsd11 /// ENSMUST00000106363 /…
10459188	-0.7175	11.27	-10.6637	8.66623e-11	1.62434e-09	XM_006506838 // Gm10420 /// NM_008503 // Rps2 /// AF283559 // Rps2 /// BC087956 // Rps2 /// BC091730 // Rps2 /// BC091755 // Rps2 /// BC092286 // Rps2 /// BC093493 // Rps2 /// BC094058 // Rps2 /// BC094273 // Rps2 /// BC106136 // Rps2 /// BC110678 // Rps2 /// BC116446 // Rps2 /// BC117558 // Rps2 /// AK190542 // Rps2 /// AK211283 // Rps2 /// ENSMUST00000054289 // Gm8842 /// ENSMUST00000054289 // …
10444236	1.1375	7.09581	10.6617	8.70107e-11	1.62915e-09	NM_010388 // H2-DMb2 /// BC002237 // H2-DMb1 /// BC052864 // H2-DMb2 /// BC145385 // H2-DMb2 /// U35329 // H2-DMb1 /// U35330 // H2-DMb1 /// U35331 // H2-DMb1 /// U35333 // H2-DMb1 /// U35334 // H2-DMb2 /// U35335 // H2-DMb2 /// U35336 // H2-DMb2 /// U35338 // H2-DMb2 /// AK170866 // H2-DMb1 /// ENSMUST00000171231 // H2-DMb2 /// ENSMUST00000041982 // H2-DMb2
10553131	-0.825	8.80516	-10.6604	8.7215e-11	1.63211e-09	ENSMUST00000002855 // Kdelr1
10372853	0.94	9.49387	10.6545	8.82308e-11	1.65025e-09	NM_019786 // Tbk1 /// ENSMUST00000020316 // Tbk1
10581306	-0.7025	11.1623	-10.654	8.8318e-11	1.65102e-09	XR_402560 // LOC100862249 /// XM_006542993 // LOC102642415 /// XR_377133 // LOC102632110 /// XM_006506838 // Gm10420 /// XR_379104 // LOC102634774 /// XM_006525235 // LOC102637749 /// NM_008503 // Rps2 /// NR_003965 // Gm10653 /// AF283559 // Rps2 /// BC002186 // Rps2 /// BC087956 // Rps2 /// BC091730 // Rps2 /// BC091755 // Rps2 /// BC092286 // Rps2 /// BC093493 // Rps2 /// BC094058 // Rps2 /// …
10591806	-1.11	7.4429	-10.6528	8.85131e-11	1.6538e-09	NM_018739 // Rp9 /// BC096578 // Rp9 /// D78255 // Rp9 /// ENSMUST00000034763 // Rp9
10591446	1.0625	8.17968	10.6461	8.96719e-11	1.67457e-09	NM_001205312 // Tyk2 /// NM_018793 // Tyk2 /// AF173032 // Tyk2 /// BC094240 // Tyk2 /// BC053021 // Tyk2 /// ENSMUST00000001036 // Tyk2
10487508	0.9925	7.05935	10.6405	9.0662e-11	1.69217e-09	NR_028591 // Gm14005 /// ENSMUST00000138486 // Gm14005 /// ENSMUST00000125354 // Gm14005
10545154	2.5925	4.42581	10.6398	9.07749e-11	1.69338e-09	NM_144548 // Il23r /// AF461423 // Il23r /// ENSMUST00000118364 // Il23r
10444291	1.7325	10.8758	10.6358	9.14903e-11	1.70584e-09	NM_207105 // H2-Ab1 /// AF119251 // H2-Ab1 /// AF119252 // H2-Ab1 /// AY452202 // H2-Ab1 /// BC008168 // H2-Ab1 /// BC010322 // H2-Ab1 /// BC057998 // H2-Ab1 /// M13539 // H2-Ab1 /// M13540 // H2-Ab1 /// M15848 // H2-Ab1 /// M66213 // H2-Ab1 /// ENSMUST00000040828 // H2-Ab1
10503399	-0.9425	10.1377	-10.631	9.23368e-11	1.72072e-09	XM_006543233 // LOC102643184 /// XR_373391 // Gm5526 /// NM_010860 // Myl6 /// BC026760 // Myl6 /// BC081470 // Myl6 /// BC089485 // Myl6 /// BC092214 // Myl6 /// U04443 // Myl6 /// AK180086 // Myl6 /// ENSMUST00000164181 // Gm8894 /// ENSMUST00000164181 // Myl6 /// ENSMUST00000153604 // Gm5526 /// ENSMUST00000121022 // Gm11836 /// ENSMUST00000074642 // Gm8894 /// ENSMUST00000116136 // Gm5915 ///…
10349429	1.1175	6.09065	10.6286	9.27656e-11	1.7278e-09	ENSMUST00000083753 // Gm23734
10501121	0.5425	8.14968	10.6224	9.3887e-11	1.74686e-09	NM_153563 // Strip1 /// AK122553 // Strip1 /// BC023952 // Strip1 /// AK196758 // Strip1 /// ENSMUST00000064759 // Strip1
10534935	2.0925	8.00484	10.6173	9.4835e-11	1.76334e-09	NM_133209 // Pilrb1 /// ENSMUST00000110978 // Pilrb1
10363563	-1.025	7.55516	-10.6171	9.48722e-11	1.76334e-09	NM_175194 // Slc25a16 /// BC062168 // Slc25a16 /// BC138983 // Slc25a16 /// BC138984 // Slc25a16 /// ENSMUST00000044977 // Slc25a16 /// ENSMUST00000138597 // Slc25a16 /// ENSMUST00000144459 // Slc25a16
10471045	-0.845	8.0629	-10.6148	9.52861e-11	1.77011e-09	NM_138748 // Ppp2r4 /// BC006626 // Ppp2r4 /// BC052852 // Ppp2r4 /// ENSMUST00000042055 // Ppp2r4 /// ENSMUST00000113601 // Ppp2r4 /// ENSMUST00000152165 // Ppp2r4 /// ENSMUST00000113603 // Ppp2r4
10421683	-0.7175	11.3481	-10.6117	9.58614e-11	1.77987e-09	XR_402560 // LOC100862249 /// XR_377133 // LOC102632110 /// XM_006506838 // Gm10420 /// XR_379104 // LOC102634774 /// XM_006525235 // LOC102637749 /// NM_008503 // Rps2 /// NR_003965 // Gm10653 /// AF283559 // Rps2 /// BC002186 // Rps2 /// BC087956 // Rps2 /// BC091730 // Rps2 /// BC091755 // Rps2 /// BC092286 // Rps2 /// BC093493 // Rps2 /// BC094058 // Rps2 /// BC094273 // Rps2 /// BC106136 // …
10407291	-1.5725	6.26452	-10.6098	9.62176e-11	1.78555e-09	XM_006517629 // Arl15 /// NM_172595 // Arl15 /// ENSMUST00000091201 // Arl15
10346576	-1.07	6.83742	-10.6058	9.69756e-11	1.79868e-09	XR_373251 // Stradb /// NM_172656 // Stradb /// BC038492 // Stradb /// BC055814 // Stradb /// AK036678 // Stradb /// AK086974 // Stradb /// AK140272 // Stradb /// ENSMUST00000123965 // Stradb /// ENSMUST00000147637 // Stradb /// ENSMUST00000114296 // Stradb /// ENSMUST00000123301 // Stradb /// ENSMUST00000153990 // Stradb /// ENSMUST00000027185 // Stradb
10391130	-1.2925	6.02032	-10.6045	9.72149e-11	1.80218e-09	NM_026561 // Nt5c3b /// ENSMUST00000107398 // Nt5c3b /// ENSMUST00000107399 // Nt5c3b
10539907	-0.915	8.92323	-10.6036	9.73891e-11	1.80446e-09	XM_006506063 // Tpra1 /// NM_011906 // Tpra1 /// ENSMUST00000055022 // Tpra1
10410721	-1.0675	7.56323	-10.598	9.84551e-11	1.82326e-09	NM_029847 // Arsk /// ENSMUST00000120573 // Arsk
10410887	-0.7175	10.8797	-10.5954	9.89501e-11	1.83148e-09	XM_006506838 // Gm10420 /// XM_006525235 // LOC102637749 /// NM_008503 // Rps2 /// NR_003965 // Gm10653 /// AF283559 // Rps2 /// BC002186 // Rps2 /// BC087956 // Rps2 /// BC091730 // Rps2 /// BC091755 // Rps2 /// BC092286 // Rps2 /// BC093493 // Rps2 /// BC094058 // Rps2 /// BC094273 // Rps2 /// BC106136 // Rps2 /// BC110678 // Rps2 /// BC116446 // Rps2 /// BC117558 // Rps2 /// AK004568 // Rps2 /…
10533085	-1.205	7.65387	-10.5944	9.91474e-11	1.83418e-09	NM_018858 // Pebp1 /// AB046417 // Pebp1 /// BC008169 // Pebp1 /// BC083063 // Pebp1 /// BC089332 // Pebp1 /// U43206 // Pebp1 /// AK204697 // Pebp1 /// AK216157 // Pebp1 /// ENSMUST00000036951 // Pebp1
10374500	1.205	7.37613	10.5937	9.92884e-11	1.83487e-09	NM_139061 // Vps54 /// NM_001290628 // Vps54 /// AF424699 // Vps54 /// ENSMUST00000006221 // Vps54 /// ENSMUST00000109578 // Vps54
10490653	0.935	7.52581	10.5938	9.92614e-11	1.83487e-09	NM_198169 // Gmeb2 /// AK129319 // Gmeb2 /// BC059066 // Gmeb2 /// ENSMUST00000049032 // Gmeb2 /// ENSMUST00000141110 // Gmeb2
10401968	-1.1775	8.39452	-10.5931	9.94004e-11	1.83599e-09	NM_008079 // Galc /// BC086671 // Galc /// BC021641 // Galc /// ENSMUST00000021390 // Galc
10449999	-1.4575	4.76129	-10.5911	9.97754e-11	1.84196e-09	NM_009542 // Zfp101 /// U07861 // Zfp101 /// AK076461 // Zfp101 /// ENSMUST00000167107 // Zfp101
[truncated: 10,536 more rows]

## Sheet: Key
	Probeset ID	Probeset indentifier
	log FC	Log Fold change
	AveExpr	Average Expression
	t	t value
	P.value	P value
[truncated: 3 more rows]
