# Supplementary material for: Regulation of mycobacterial infection by macrophage Gch1 and tetrahydrobiopterin
Source: Nat Commun. 2018 Dec 20;9:5409. doi: 10.1038/s41467-018-07714-9 (PMC6302098; doi:10.1038/s41467-018-07714-9)
Supplement: Supplementary file 6 — Supplementary Dataset 3 [file 41467_2018_7714_MOESM6_ESM.xlsx]

## Sheet: GCH1flflTie2cre vs GCH1flfl BCG
ProbesetID	logFC	AveExpr	t	P.Value	adj.P.Val	Gene_assignment
10496756	-1.17825	5.49903	-5.97831	3.05191e-06	0.00196718	ENSMUST00000039450 // Mcoln3
10379044	-0.5905	6.03323	-5.63957	7.20584e-06	0.00337119	NM_001159482 // Rab34 /// ENSMUST00000002128 // Rab34 /// ENSMUST00000150941 // Rab34
10419288	-2.18475	7.14484	-14.2184	1.75663e-13	3.30843e-09	NM_008102 // Gch1 /// BC005643 // Gch1 /// ENSMUST00000089959 // Gch1
10415052	-0.665	6.91774	-3.93143	0.000591039	0.0349064	NM_008608 // Mmp14 /// BC076638 // Mmp14 /// U54984 // Mmp14 /// AK040968 // Mmp14 /// AK149636 // Mmp14 /// ENSMUST00000089688 // Mmp14
10445293	-1.38825	9.25774	-6.54128	7.50165e-07	0.000893175	NM_013737 // Pla2g7 /// ENSMUST00000024706 // Pla2g7 /// ENSMUST00000167418 // Pla2g7
10463704	-1.305	4.97161	-5.32604	1.60871e-05	0.00543297	NM_020577 // As3mt /// ENSMUST00000003655 // As3mt
10425866	0.912	6.14548	4.36022	0.000195749	0.0206529	NM_022321 // Parvg /// AF312712 // Parvg /// BC011200 // Parvg /// ENSMUST00000023074 // Parvg /// ENSMUST00000139235 // Parvg /// ENSMUST00000151072 // Parvg
10408693	1.47175	5.65194	4.89775	4.86105e-05	0.0098985	NM_028784 // F13a1 /// NM_001166391 // F13a1 /// BC040274 // F13a1 /// ENSMUST00000164727 // F13a1 /// ENSMUST00000037491 // F13a1
10521391	-0.66125	8.59871	-6.11429	2.16807e-06	0.00167538	NM_030721 // Acox3 /// BC044725 // Acox3 /// BC055019 // Acox3 /// ENSMUST00000068947 // Acox3 /// ENSMUST00000114237 // Acox3
10492426	-0.66025	5.21645	-4.7618	6.91376e-05	0.0115304	NM_153807 // Acsf2 /// BC018371 // Acsf2 /// BC063269 // Acsf2 /// ENSMUST00000103164 // Acsf2 /// ENSMUST00000144615 // Acsf2 /// ENSMUST00000155122 // Acsf2 /// ENSMUST00000131852 // Gm5540
10444291	-0.628	10.8758	-3.76236	0.000910136	0.0424682	NM_207105 // H2-Ab1 /// AF119251 // H2-Ab1 /// AF119252 // H2-Ab1 /// AY452202 // H2-Ab1 /// BC008168 // H2-Ab1 /// BC010322 // H2-Ab1 /// BC057998 // H2-Ab1 /// M13539 // H2-Ab1 /// M13540 // H2-Ab1 /// M15848 // H2-Ab1 /// M66213 // H2-Ab1 /// ENSMUST00000040828 // H2-Ab1
10347335	-0.288	11.9697	-4.05511	0.000430245	0.0302114	XM_006495774 // Slc11a1 /// NM_013612 // Slc11a1 /// L13732 // Slc11a1 /// AK171343 // Slc11a1 /// ENSMUST00000147233 // Slc11a1 /// ENSMUST00000027368 // Slc11a1 /// ENSMUST00000131511 // Slc11a1 /// ENSMUST00000136786 // Slc11a1
10559248	1.2135	5.46355	7.78805	3.82971e-08	0.000136169	XM_006508624 // Tspan32 /// NM_001128080 // Tspan32 /// AY039000 // Tspan32 /// AK041748 // Tspan32 /// ENSMUST00000009396 // Tspan32 /// ENSMUST00000141186 // Tspan32
10401891	-0.679	5.42839	-5.65331	6.95771e-06	0.00329851	XM_006515377 // Ston2 /// XM_006515381 // Ston2 /// NM_175367 // Ston2 /// BC132531 // Ston2 /// BC138054 // Ston2 /// ENSMUST00000052969 // Ston2
10405400	-0.618	8.35194	-8.80958	3.89062e-09	2.7667e-05	XM_006517148 // Nsd1 /// XR_382424 // Nsd1 /// NM_008739 // Nsd1 /// AK145783 // Nsd1 /// ENSMUST00000099490 // Nsd1
10421269	-1.71775	5.93613	-14.1817	1.86097e-13	3.30843e-09	XM_006518738 // Sorbs3 /// XM_006518742 // Sorbs3 /// XM_006518743 // Sorbs3 /// NM_001271407 // Sorbs3 /// NM_001271408 // Sorbs3 /// NM_001271409 // Sorbs3 /// NM_011366 // Sorbs3 /// AF064806 // Sorbs3 /// AB190911 // Sorbs3 /// BC030933 // Sorbs3 /// U58889 // Sorbs3 /// ENSMUST00000022682 // Sorbs3
10460603	-0.573	6.29903	-5.69149	6.31274e-06	0.00311744	XM_006531810 // Efemp2 /// XM_006531811 // Efemp2 /// NM_021474 // Efemp2 /// ENSMUST00000165485 // Efemp2 /// ENSMUST00000166558 // Efemp2
10391103	-0.593	5.7229	-4.78295	6.54491e-05	0.0110815	XM_006532316 // Jup /// NM_010593 // Jup /// BC040757 // Jup /// ENSMUST00000001592 // Jup /// ENSMUST00000151476 // Jup
10515111	0.675	2.72	5.99012	2.9624e-06	0.00196194	ENSMUST00000122724 // n-R5s191
10518570	-0.339	10.6226	-5.03182	3.43598e-05	0.00831086	NM_001081274 // Pgd /// BC008646 // Pgd /// BC011329 // Pgd /// BC014793 // Pgd /// AK182015 // Pgd /// AK198787 // Pgd /// AK208960 // Pgd /// ENSMUST00000084124 // Pgd
10350823	-0.326	7.35806	-3.92354	0.000603096	0.0352113	NM_001136104 // Abl2 /// NM_009595 // Abl2 /// BC137771 // Abl2 /// BC144897 // Abl2 /// DQ084361 // Abl2 /// ENSMUST00000166172 // Abl2 /// ENSMUST00000027888 // Abl2
10542714	-0.4695	7.2271	-4.16214	0.000326583	0.0260943	NM_001163628 // Lyrm5 /// NM_133688 // Lyrm5 /// AF412298 // Lyrm5 /// AF412299 // Lyrm5 /// AF412300 // Lyrm5 /// ENSMUST00000111725 // Lyrm5 /// ENSMUST00000111726 // Lyrm5 /// ENSMUST00000039729 // Lyrm5 /// ENSMUST00000126007 // Lyrm5 /// ENSMUST00000111723 // Lyrm5 /// ENSMUST00000111724 // Lyrm5 /// ENSMUST00000111721 // Lyrm5 /// ENSMUST00000111719 // Lyrm5
10560242	0.6255	10.3152	4.46389	0.00014966	0.0182237	NM_001173550 // C5ar1 /// NM_007577 // C5ar1 /// ENSMUST00000168818 // C5ar1 /// ENSMUST00000050770 // C5ar1
10495763	-1.079	8.4129	-6.16201	1.92375e-06	0.00162859	NM_008129 // Gclm /// BC132404 // Gclm /// BC138783 // Gclm /// CT010256 // Gclm /// U95053 // Gclm /// ENSMUST00000029769 // Gclm /// ENSMUST00000137540 // Gclm /// ENSMUST00000176445 // Gclm /// ENSMUST00000178826 // Gclm
10417869	-0.26675	8.47	-4.31024	0.000222772	0.0217434	NM_009674 // Anxa7 /// NM_001110794 // Anxa7 /// L13129 // Anxa7 /// ENSMUST00000065504 // Anxa7 /// ENSMUST00000100844 // Anxa7
10489246	0.7485	8.98677	4.33699	0.000207876	0.0212392	NM_010658 // Mafb /// BC038256 // Mafb /// ENSMUST00000099126 // Mafb
10558903	-0.538	8.97129	-4.89035	4.95512e-05	0.00991474	NM_011528 // Taldo1 /// BC004754 // Taldo1 /// BC094277 // Taldo1 /// U67611 // Taldo1 /// ENSMUST00000026576 // Taldo1
10474700	0.88775	7.80613	4.78426	6.52276e-05	0.0110815	NM_011580 // Thbs1 /// BC042422 // Thbs1 /// BC050917 // Thbs1 /// M87276 // Thbs1 /// ENSMUST00000039559 // Thbs1
10354374	-1.16625	7.56032	-7.00252	2.43991e-07	0.000433768	NM_016917 // Slc40a1 /// AF231120 // Slc40a1 /// BC003438 // Slc40a1 /// ENSMUST00000027137 // Slc40a1
10449236	0.67575	5.25	4.9293	4.47975e-05	0.00965345	NM_019731 // Nme4 /// AF153451 // Nme4 /// AF288690 // Nme4 /// BC027277 // Nme4 /// ENSMUST00000025007 // Nme4
10352448	-0.62525	5.96645	-4.56617	0.00011481	0.0157902	NM_022019 // Dusp10 /// AB037908 // Dusp10 /// BC025066 // Dusp10 /// ENSMUST00000048655 // Dusp10
10380571	0.67125	5.69452	4.56849	0.000114121	0.0157902	NM_023121 // Gngt2 /// NM_001284393 // Gngt2 /// ENSMUST00000107714 // Gngt2 /// ENSMUST00000107711 // Gngt2
10504056	-0.5095	9.83516	-6.55619	7.23132e-07	0.000893175	NM_023305 // Ubap1 /// NM_001290454 // Ubap1 /// AF275549 // Ubap1 /// BC065996 // Ubap1 /// AK160804 // Cep41 /// AK163229 // Ubap1 /// ENSMUST00000072866 // Ubap1 /// ENSMUST00000108060 // Ubap1 /// ENSMUST00000136705 // Ubap1
10365286	-0.5085	5.80097	-3.94518	0.000570572	0.0345493	NM_025499 // Eid3 /// BC099545 // Eid3 /// AK007194 // Eid3
10390186	0.57775	5.36548	3.81781	0.000790243	0.0398551	NM_025659 // Abi3 /// NM_001163464 // Abi3 /// ENSMUST00000059026 // Abi3
10547916	0.38175	8.93774	3.65815	0.00118568	0.0481506	NM_026988 // Ptms /// BC052699 // Ptms /// ENSMUST00000032216 // Ptms
10498064	-0.49575	7.14323	-5.05012	3.27723e-05	0.00803623	NM_080793 // Setd7 /// ENSMUST00000037141 // Setd7
10421197	-0.27325	7.90419	-4.01194	0.000480742	0.0314215	NM_134078 // Chmp7 /// BC024115 // Chmp7 /// BC033365 // Chmp7 /// BC006648 // Chmp7 /// AK180469 // Chmp7 /// AK183729 // Chmp7 /// ENSMUST00000036381 // Chmp7
10581448	0.489	8.36452	3.8816	0.000671445	0.0371289	NR_028478 // Snora75 /// AK089165 // Dpep2 /// ENSMUST00000150001 // Dpep2 /// ENSMUST00000149057 // Dpep2 /// ENSMUST00000082903 // Snora75 /// ENSMUST00000083297 // Gm22972
10546402	-0.312	7.10323	-4.58664	0.000108877	0.015385	XM_006506769 // Zfyve20 /// NM_030081 // Zfyve20 /// BC049106 // Zfyve20 /// ENSMUST00000014694 // Zfyve20
10440050	-0.42225	8.84935	-5.16951	2.40768e-05	0.00695996	XM_006522486 // Tbc1d23 /// NM_026254 // Tbc1d23 /// BC031706 // Tbc1d23 /// ENSMUST00000023431 // Tbc1d23
10453575	-0.449	8.01194	-4.01459	0.00047748	0.0314215	XM_006526274 // Cul2 /// AK016520 // Cul2 /// ENSMUST00000025073 // Cul2
10585048	-0.49975	8.62194	-3.65811	0.00118579	0.0481506	AF434663 // Cadm1 /// BC090970 // Cadm1 /// ENSMUST00000114548 // Cadm1 /// ENSMUST00000085909 // Cadm1 /// ENSMUST00000114547 // Cadm1 /// ENSMUST00000152459 // Cadm1 /// ENSMUST00000143026 // Cadm1
10503835	-0.79	6.06548	-5.06785	3.1304e-05	0.00795031	AF490406 // Rragd /// ENSMUST00000029946 // Rragd
10544640	-0.49275	7.00581	-4.08295	0.00040051	0.0287687	AK005187 // Tra2a /// AK148552 // Tra2a
10431282	-0.66825	8.04839	-5.44001	1.20048e-05	0.00469058	AK012625 // 2810001A02Rik
10465895	1.35475	7.53935	4.53931	0.000123089	0.0163304	AK013642 // Fads2
10480421	-0.552	5.45	-3.72728	0.000995025	0.0445455	AK015028 // A130006I12Rik /// AK079472 // A130006I12Rik /// ENSMUST00000091396 // A130006I12Rik
10535043	0.5175	6.14194	3.93087	0.000591883	0.0349064	AK017169 // Pdgfa /// AK142653 // Pdgfa /// ENSMUST00000076095 // Pdgfa /// ENSMUST00000046901 // Pdgfa
10488147	1.3935	4.36871	8.63513	5.69323e-09	3.37381e-05	AK021255 // Flrt3 /// ENSMUST00000172544 // Flrt3
10408947	0.4375	2.93419	4.39014	0.00018116	0.0195191	AK028988 // Gm10113 /// ENSMUST00000072437 // Gm10113
10408173	-0.59125	3.93774	-4.55791	0.000117295	0.0159791	AK029074 // Gm19651
10578017	0.27675	2.04129	3.74453	0.000952357	0.0436157	AK035883 // Gm9911
10566922	-0.658	5.47613	-3.90362	0.000634651	0.0360573	AK046704 // B430319F04Rik
10385870	-0.87475	5.93581	-4.35855	0.000196593	0.0206807	AK053162 // Irf1 /// ENSMUST00000170390 // Irf1
10476012	1.2075	3.03097	6.78988	4.08204e-07	0.000632836	AK076405 // Il1bos /// ENSMUST00000156601 // Il1bos
10425421	-0.4855	5.13355	-3.7625	0.000909806	0.0424682	AK079344 // Fam83f
10357788	-0.80775	6.1471	-3.89839	0.000643203	0.0363012	AK084736 // Ppp1r15b
10537246	-0.36725	7.37581	-4.82159	5.92119e-05	0.0106282	AK129093 // Nup205 /// BC141333 // Nup205 /// ENSMUST00000043815 // Nup205
10370690	0.312	8.99032	4.14708	0.000339511	0.0266482	AK131170 // Tmem259 /// BC080302 // Tmem259 /// ENSMUST00000132080 // Tmem259 /// ENSMUST00000126383 // Tmem259
10470562	1.13025	5.59516	4.79246	6.38546e-05	0.0109682	AK136568 // Gm10134 /// ENSMUST00000074761 // Gm10134
10579974	-0.69675	6.56226	-4.12772	0.000356883	0.0272741	AK143076 // Gm10645 /// ENSMUST00000098605 // Gm10645
10580870	0.45625	4.01548	3.66027	0.00117934	0.0481506	AK148655 // Zfp319 /// ENSMUST00000098479 // Zfp319
10412333	0.3765	2.18516	3.76725	0.000898893	0.0422207	AK157155 // Gm10733
10382028	-0.31475	8.71161	-4.62541	9.84638e-05	0.0144669	AK220450 // Map3k3 /// AK137127 // Map3k3 /// ENSMUST00000002044 // Map3k3
10575512	-0.32975	8.44226	-4.93431	4.42193e-05	0.00964577	AY223866 // Cog4 /// ENSMUST00000165867 // Cog4
10469081	0.48975	4.43194	4.14291	0.000343181	0.0267361	AY512940 // Gm10859
10403825	0.46175	2.62548	4.0016	0.000493683	0.0320318	BC003826 // Tcrg-V1 /// AK088999 // Tcrg-V1
10585015	0.5485	4.18065	4.90136	4.81583e-05	0.0098985	BC011198 // Apoa5 /// ENSMUST00000121598 // Apoa5
10367973	-0.80225	6.67903	-5.27869	1.81715e-05	0.00582078	BC035305 // Aig1 /// EF410113 // Aig1 /// ENSMUST00000162610 // Aig1
10595798	-0.81475	4.99742	-5.41376	1.28412e-05	0.00480613	BC035950 // BC043934 /// BC043934 // BC043934 /// AK050822 // BC043934 /// ENSMUST00000070500 // BC043934
10489589	-0.523	6.05161	-3.69726	0.00107382	0.0460565	BC037706 // 4930445K14Rik /// AK015392 // 4930445K14Rik
10443527	-0.36725	9.79774	-3.68052	0.00112038	0.0469765	BC042885 // Pim1 /// ENSMUST00000024811 // Pim1
10457007	-0.3385	5.9729	-4.27116	0.000246452	0.0227017	BC043686 // Pqlc1 /// ENSMUST00000131780 // Pqlc1
10538373	-1.2995	5.55032	-7.34341	1.08179e-07	0.000246537	BC055838 // Prr15
10404038	-0.97575	5.39806	-3.65474	0.00119595	0.0481506	BC055904 // Hist1h3d
10537184	0.55675	4.08742	5.14849	2.54184e-05	0.00712468	BC055908 // Cald1 /// AK050642 // Cald1 /// ENSMUST00000079391 // Cald1 /// ENSMUST00000142512 // Cald1 /// ENSMUST00000154182 // Cald1 /// ENSMUST00000115027 // Cald1 /// ENSMUST00000115026 // Cald1
10385526	-0.69625	10.4997	-3.65127	0.00120651	0.0482609	BC066104 // 9930111J21Rik2 /// ENSMUST00000101295 // 9930111J21Rik2
10504838	0.7435	3.15129	4.83284	5.75105e-05	0.0105486	BC068150 // Nr4a3 /// ENSMUST00000030025 // Nr4a3
10598087	0.6215	9.49516	4.13752	0.000347982	0.0269204	BC071253 // Acsm2 /// AK138272 // ND6 /// ENSMUST00000082419 // ND6 /// ENSMUST00000117889 // Gm11408
10494122	-0.697	6.95419	-9.04594	2.33757e-09	2.07787e-05	BC075717 // Rfx5 /// ENSMUST00000137088 // Rfx5 /// ENSMUST00000140294 // Rfx5 /// ENSMUST00000140331 // Rfx5 /// ENSMUST00000107254 // Rfx5 /// ENSMUST00000145472 // Rfx5 /// ENSMUST00000148803 // Rfx5
10364102	-0.93475	6.78355	-5.9244	3.49675e-06	0.00210729	BC083357 // Chchd10
10368030	0.311	7.31516	3.65033	0.00120938	0.0482609	BC094026 // Heca
10522182	-1.0125	6.48581	-4.17893	0.000312738	0.0253875	BC094937 // Rhoh
10397002	0.472	7.93871	3.68691	0.00110236	0.0465503	BC095958 // Sipa1l1
10554819	0.3745	3.11129	3.63923	0.0012438	0.0491382	BC099935 // Me3 /// ENSMUST00000032856 // Me3
10596034	0.54725	5.30194	5.37708	1.41094e-05	0.00506743	BC148190 // Il20rb /// ENSMUST00000122880 // Il20rb
10437330	0.34625	6.09774	3.8132	0.000799596	0.0401217	ENSMUST00000023165 // Crebbp
10511703	-0.46	7.90548	-4.20134	0.000295162	0.0246252	ENSMUST00000037035 // Ripk2 /// ENSMUST00000183871 // Ripk2
10517301	-0.34975	8.96516	-4.14914	0.000337715	0.0266248	ENSMUST00000037828 // Ldlrap1
10396950	0.55125	2.82774	4.10825	0.000375249	0.0279714	ENSMUST00000051437 // Hspe1-ps2
10374333	0.37175	8.49484	4.20283	0.000294027	0.0246252	ENSMUST00000065433 // Ikzf1
10598091	0.5365	7.34871	4.54423	0.000121528	0.0162445	ENSMUST00000082423 // mt-Tp
10435413	0.43175	3.72774	4.05309	0.000432489	0.0302114	ENSMUST00000082529 // Gm25079
10422942	0.718	1.85129	4.33423	0.000209363	0.0212571	ENSMUST00000082632 // Gm24144
10384577	-0.5505	4.50484	-3.75526	0.000926713	0.0430159	ENSMUST00000082737 // Gm22807
10504912	-0.9685	4.16387	-3.68344	0.0011121	0.0468341	ENSMUST00000082845 // Gm22997 /// ENSMUST00000101821 // Gm25524 /// ENSMUST00000083140 // Gm24535 /// ENSMUST00000178071 // Gm25020 /// ENSMUST00000083265 // Gm23461 /// ENSMUST00000157972 // Gm24584 /// ENSMUST00000177756 // Gm22114 /// ENSMUST00000179708 // Gm22286 /// ENSMUST00000083380 // Gm26065 /// ENSMUST00000083024 // Gm24921 /// ENSMUST00000083447 // Gm23096 /// ENSMUST00000180218 // Gm2…
10582080	0.31625	2.26355	4.18058	0.000311413	0.0253607	ENSMUST00000082867 // Gm24035
10602729	0.28175	1.73	4.56546	0.000115021	0.0157902	ENSMUST00000082884 // Gm22359
10530369	0.42925	2.72065	3.67245	0.0011435	0.0477771	ENSMUST00000082914 // Gm23932
10572048	0.53325	2.22419	4.97464	3.9837e-05	0.00896484	ENSMUST00000082971 // Gm25403
10354203	0.49225	7.67097	3.77805	0.000874501	0.0416807	ENSMUST00000083002 // Gm23722
10351045	-0.51225	5.57871	-4.23102	0.000273391	0.0237669	ENSMUST00000083294 // Gm25789 /// ENSMUST00000159399 // Gas5 /// ENSMUST00000160551 // Gas5 /// ENSMUST00000160516 // Gas5
10528521	0.51	3.39226	4.16322	0.000325674	0.0260803	ENSMUST00000083395 // Gm22054
10423796	0.365	1.93774	4.4089	0.000172571	0.0189381	ENSMUST00000083918 // Gm22353
10436196	0.33175	10.2506	3.87638	0.000680452	0.0371886	ENSMUST00000084838 // Cd47
10591182	0.352	2.02677	4.47395	0.00014581	0.0180015	ENSMUST00000086496 // Olfr831-ps1
10447917	0.31475	2.34097	4.01409	0.000478093	0.0314215	ENSMUST00000101867 // Gm26500
10384456	0.5895	4.84452	4.33866	0.000206981	0.0212392	ENSMUST00000102382 // Gm24714
10408113	-0.58675	6.85645	-4.00654	0.000487458	0.0317801	ENSMUST00000102977 // Hist1h4m /// ENSMUST00000102977 // Hist1h4b /// ENSMUST00000102977 // Hist1h4a /// ENSMUST00000102977 // Hist4h4 /// ENSMUST00000102977 // Hist1h4n /// ENSMUST00000102977 // Hist1h4k /// ENSMUST00000102977 // Hist1h4j /// ENSMUST00000102977 // Hist1h4i /// ENSMUST00000102977 // Hist1h4f /// ENSMUST00000102977 // Hist1h4d /// ENSMUST00000102977 // Hist1h4c /// ENSMUST00000102…
10414697	0.56625	3.08581	4.01826	0.000472997	0.0314215	ENSMUST00000103567 // Trav1
10415011	0.5905	4.87	3.99123	0.000506998	0.0325394	ENSMUST00000103688 // Traj57
10346941	0.33825	2.05903	3.96515	0.000542093	0.0335795	ENSMUST00000117621 // Gm13750
10376019	0.43625	2.87065	4.09586	0.000387407	0.0284014	ENSMUST00000119147 // Rpl9-ps3
10375730	0.4525	4.76548	4.60149	0.000104764	0.0151422	ENSMUST00000120954 // Gm12196
10505612	0.62075	8.96806	3.65223	0.00120356	0.0482609	ENSMUST00000121853 // Gm11263
10516721	0.46525	5.26323	3.89615	0.000646899	0.0363942	ENSMUST00000122147 // Gm12967
10477001	0.649	6.16161	3.97582	0.000527454	0.0330194	ENSMUST00000122433 // Gm14148
10446307	0.297	1.63065	4.32565	0.000214066	0.0214944	ENSMUST00000122479 // Gm25102
10437573	0.53875	3.38194	4.22779	0.000275682	0.0238495	ENSMUST00000122624 // n-R5s30
10479850	0.34875	1.90516	3.92023	0.000608233	0.0354319	ENSMUST00000122657 // Gm23118
10390651	0.5835	1.97774	5.76056	5.29581e-06	0.00268997	ENSMUST00000122672 // Gm25106
10419321	0.27925	1.83323	4.36161	0.000195046	0.02064	ENSMUST00000122699 // Gm24378
10557374	-0.25775	6.47742	-4.2864	0.000236935	0.0222281	ENSMUST00000124223 // D430042O09Rik
10577190	-0.38625	9.18548	-5.15119	2.52422e-05	0.00712468	ENSMUST00000137822 // Rasa3 /// ENSMUST00000117551 // Rasa3
10473252	0.3745	2.52484	3.69906	0.00106891	0.0460124	ENSMUST00000143764 // Fsip2 /// ENSMUST00000136202 // Fsip2
10475910	-0.7435	3.61032	-3.71715	0.00102097	0.0449784	ENSMUST00000157160 // Gm23172
10447921	0.3745	2.13871	3.89734	0.000644932	0.0363411	ENSMUST00000158019 // Gm26485 /// ENSMUST00000101829 // Gm26375
10347115	0.3205	1.79806	3.65482	0.00119571	0.0481506	ENSMUST00000158795 // Gm26010
10350504	0.328	3.69968	3.70869	0.00104311	0.0453964	ENSMUST00000163646 // Gm5263
10519744	0.37025	2.35548	4.21477	0.000285107	0.0242617	ENSMUST00000166710 // Gm6650
10458892	0.30425	1.76194	3.859	0.000711368	0.0379211	ENSMUST00000178926 // Gm22259
10416734	0.3625	2.31742	3.84775	0.000732106	0.0383445	ENSMUST00000180098 // Gm26139
10579954	0.597	3.38581	3.85933	0.000710767	0.0379211	ENSMUST00000182417 // Gm5354
10406229	-1.00975	5.75484	-4.14982	0.000337125	0.0266248	M69196 // Pcsk1 /// ENSMUST00000022075 // Pcsk1
10453272	-0.44425	10.1287	-3.97189	0.000532794	0.0332351	NM_001001806 // Zfp36l2 /// BC139416 // Zfp36l2 /// AK142565 // Zfp36l2 /// ENSMUST00000060366 // Zfp36l2
10365933	0.3745	9.1	3.77511	0.000881086	0.0418594	NM_001001932 // Eea1 /// ENSMUST00000053484 // Eea1
10486154	0.5725	4.35194	4.74238	7.27064e-05	0.0119131	NM_001001982 // A430105I19Rik /// BC075684 // A430105I19Rik /// ENSMUST00000059997 // A430105I19Rik
10449356	-0.59125	8.35097	-5.26587	1.87815e-05	0.00590968	NM_001002895 // AI413582 /// BC028464 // AI413582 /// ENSMUST00000154473 // AI413582 /// ENSMUST00000080190 // AI413582 /// ENSMUST00000138728 // AI413582
10552433	0.85475	4.60516	4.5664	0.000114742	0.0157902	NM_001008549 // Zfp658 /// BC087557 // Zfp658 /// ENSMUST00000107972 // Zfp658
10399024	0.3465	2.50258	3.63042	0.0012718	0.0497821	NM_001009545 // Adam6b /// AY158689 // Adam6a /// BC111877 // Adam6b /// ENSMUST00000063317 // Adam6b
10376715	-0.67725	5.53355	-6.19019	1.79279e-06	0.00162859	NM_001009927 // Mief2 /// ENSMUST00000018743 // Mief2 /// ENSMUST00000154890 // Mief2 /// ENSMUST00000146159 // Mief2
10473481	0.54525	2.33419	3.69572	0.00107803	0.0461812	NM_001011774 // Olfr1028 /// ENSMUST00000080698 // Olfr1028
10367489	0.36025	2.55613	4.43437	0.000161552	0.0185616	NM_001011797 // Olfr782 /// NM_001011821 // Olfr804 /// AF178752 // Olfr804 /// ENSMUST00000069063 // Olfr804 /// ENSMUST00000077024 // Olfr782 /// ENSMUST00000077312 // Olfr804
10367483	0.36025	2.55613	4.43437	0.000161552	0.0185616	NM_001011797 // Olfr782 /// NM_001011821 // Olfr804 /// AF178752 // Olfr804 /// ENSMUST00000069063 // Olfr804 /// ENSMUST00000077024 // Olfr782 /// ENSMUST00000077312 // Olfr804
10377380	-0.534	7.54935	-5.12175	2.72352e-05	0.00739218	NM_001013256 // Ctc1 /// NM_001143790 // Ctc1 /// NM_001281465 // Ctc1 /// BC147495 // Ctc1 /// BC147497 // Ctc1 /// AK030876 // Ctc1 /// ENSMUST00000021278 // Ctc1 /// ENSMUST00000135611 // Ctc1 /// ENSMUST00000152979 // Ctc1 /// ENSMUST00000116359 // Ctc1 /// ENSMUST00000146621 // Ctc1
10555848	-1.0655	4.23581	-7.59245	6.02804e-08	0.000194848	NM_001013616 // Trim6 /// AK040000 // Trim6 /// ENSMUST00000144538 // Trim6 /// ENSMUST00000098180 // Trim6 /// ENSMUST00000144455 // Trim6
10444068	-0.28675	11.5077	-4.13635	0.000349036	0.0269204	NM_001025313 // Tapbp /// NM_009318 // Tapbp /// ENSMUST00000025161 // Tapbp /// ENSMUST00000172888 // Tapbp
10581992	0.45225	10.3706	3.97925	0.000522835	0.0330194	NM_001025577 // Maf /// ENSMUST00000109104 // Maf
10350853	-0.6085	5.99677	-4.35617	0.000197808	0.0207471	NM_001033284 // BC026585 /// BC045198 // BC026585 /// ENSMUST00000046743 // BC026585 /// ENSMUST00000119891 // BC026585
10470628	-0.3735	6.61065	-4.02595	0.000463738	0.0311107	NM_001033294 // Ddx31 /// BC066017 // Ddx31 /// BC132351 // Ddx31 /// ENSMUST00000147779 // Ddx31 /// ENSMUST00000113853 // Ddx31
10567608	-0.26475	7.67613	-3.65839	0.00118497	0.0481506	NM_001033318 // Cog7 /// AK145163 // Cog7 /// ENSMUST00000057576 // Cog7
10382470	-0.35175	10.3348	-3.67152	0.00114621	0.0478113	NM_001033393 // Tmem104 /// BC140976 // Tmem104 /// AK171314 // Tmem104 /// ENSMUST00000100235 // Tmem104 /// ENSMUST00000156230 // Tmem104 /// ENSMUST00000135536 // Tmem104 /// ENSMUST00000061450 // Tmem104
10504576	0.435	2.93161	3.74107	0.000960767	0.0437401	NM_001033412 // Gm829 /// ENSMUST00000146622 // Gm829 /// ENSMUST00000123741 // Gm829
10522288	0.7335	4.00161	4.3141	0.000220554	0.0217434	NM_001033415 // Shisa3 /// AK085772 // Shisa3 /// ENSMUST00000087241 // Shisa3 /// ENSMUST00000142843 // Shisa3
10561702	-0.248	8.59613	-3.65785	0.00118658	0.0481506	NM_001033525 // Kcnk6 /// ENSMUST00000085818 // Kcnk6
10596027	0.62975	5.24129	7.08963	1.97925e-07	0.000390968	NM_001033543 // Il20rb /// AK137306 // Il20rb /// ENSMUST00000098458 // Il20rb /// ENSMUST00000136606 // Il20rb
10596041	0.614	5.70742	4.93152	4.454e-05	0.00965345	NM_001033543 // Il20rb /// BC148190 // Il20rb /// AK137306 // Il20rb /// ENSMUST00000098458 // Il20rb /// ENSMUST00000136606 // Il20rb /// ENSMUST00000152756 // Il20rb /// ENSMUST00000122880 // Il20rb
10569020	1.39225	7.42548	3.83426	0.00075776	0.0389348	NM_001033632 // Ifitm6 /// BC104338 // Ifitm6 /// BC104339 // Ifitm6 /// ENSMUST00000081924 // Ifitm6
10550217	0.59425	2.73581	4.55435	0.000118383	0.0160377	NM_001033638 // Crxos /// AB472692 // Crxos /// ENSMUST00000098801 // Crxos
10459455	0.504	3.86161	5.07824	3.04747e-05	0.00781606	NM_001037294 // Alpk2 /// ENSMUST00000035548 // Alpk2
10504294	-0.4395	6.83968	-4.48414	0.000142009	0.017842	NM_001037709 // Rusc2 /// ENSMUST00000035645 // Rusc2
10357242	0.4835	9.07226	4.20777	0.000290302	0.0245533	NM_001037999 // Dbi /// NM_007830 // Dbi /// BC028874 // Dbi /// ENSMUST00000027634 // Dbi /// ENSMUST00000132118 // Dbi /// ENSMUST00000112648 // Dbi /// ENSMUST00000128408 // Dbi /// ENSMUST00000151708 // Dbi
10417787	-0.37775	9.40097	-3.67045	0.00114931	0.0478113	NM_001038637 // Gng2 /// NM_010315 // Gng2 /// NM_001285909 // Gng2 /// NM_001285908 // Gng2 /// NM_001285910 // Gng2 /// NM_001285911 // Gng2 /// ENSMUST00000160013 // Gng2
10530319	-0.508	8.27258	-4.20584	0.000291752	0.0245819	NM_001038999 // Atp8a1 /// NM_009727 // Atp8a1 /// NM_001284345 // Atp8a1 /// ENSMUST00000037380 // Atp8a1
10470705	-0.3535	8.06903	-4.3381	0.000207278	0.0212392	NM_001039086 // Rapgef1 /// NM_001039087 // Rapgef1 /// NM_054050 // Rapgef1 /// AF348669 // Rapgef1 /// BC129881 // Rapgef1 /// ENSMUST00000095087 // Rapgef1 /// ENSMUST00000091146 // Rapgef1 /// ENSMUST00000102872 // Rapgef1 /// ENSMUST00000147755 // Rapgef1
10350646	-0.2405	8.30806	-3.69521	0.00107941	0.0461845	NM_001039644 // Edem3 /// AB188342 // Edem3 /// BC138658 // Edem3 /// BC138659 // Edem3 /// BC145357 // Edem3 /// BC145358 // Edem3 /// AK143252 // Edem3 /// ENSMUST00000059498 // Edem3
10525365	-0.54925	9.04258	-4.6181	0.000100348	0.014683	NM_001042489 // Hvcn1 /// ENSMUST00000072602 // Hvcn1
10365260	-0.34525	9.29806	-3.86709	0.000696811	0.0375787	NM_001042523 // Txnrd1 /// AF333036 // Txnrd1
10406407	-0.635	8.68935	-3.68716	0.00110166	0.0465503	NM_001042591 // Arrdc3 /// BC054844 // Arrdc3 /// BC098474 // Arrdc3 /// ENSMUST00000159090 // Arrdc3 /// ENSMUST00000099356 // Arrdc3 /// ENSMUST00000159690 // Arrdc3
10404330	0.481	3.2671	3.76326	0.000908051	0.0424682	NM_001045532 // Prl2c1 /// ENSMUST00000110335 // Prl2c1 /// ENSMUST00000079228 // Prl2c1 /// ENSMUST00000054932 // Prl2c1
10508490	0.275	9.45097	4.25599	0.000256308	0.0230433	NM_001079694 // Srsf5 /// NM_001079695 // Srsf5 /// NM_009159 // Srsf5 /// BC082593 // Srsf5 /// BC085267 // Srsf5 /// AK088358 // Srsf5 /// ENSMUST00000110354 // Srsf5 /// ENSMUST00000133783 // Srsf5 /// ENSMUST00000110352 // Srsf5 /// ENSMUST00000110351 // Srsf5 /// ENSMUST00000153056 // Srsf5 /// ENSMUST00000125814 // Srsf5 /// ENSMUST00000138434 // Srsf5 /// ENSMUST00000110356 // Srsf5 /// EN…
10396926	0.282	9.42387	4.43703	0.000160442	0.0185616	NM_001079694 // Srsf5 /// NM_001079695 // Srsf5 /// NM_009159 // Srsf5 /// BC082593 // Srsf5 /// BC085267 // Srsf5 /// ENSMUST00000110354 // Srsf5 /// ENSMUST00000133783 // Srsf5 /// ENSMUST00000110352 // Srsf5 /// ENSMUST00000110351 // Srsf5 /// ENSMUST00000153056 // Srsf5 /// ENSMUST00000125814 // Srsf5 /// ENSMUST00000138434 // Srsf5 /// ENSMUST00000110356 // Srsf5 /// ENSMUST00000094693 // Sr…
10443221	-0.651	6.6929	-5.52146	9.74396e-06	0.00402856	NM_001080769 // Uhrf1bp1 /// AK144200 // Uhrf1bp1 /// ENSMUST00000114849 // Uhrf1bp1
10381049	0.4045	3.08258	4.22181	0.000279967	0.0241254	NM_001080925 // Rapgefl1 /// BC130266 // Rapgefl1 /// ENSMUST00000107479 // Rapgefl1
10565570	-0.71925	6.05097	-3.6604	0.00117894	0.0481506	NM_001080995 // Ddias /// BC066148 // Ddias /// DQ400346 // Ddias /// ENSMUST00000032877 // Ddias
10557361	-0.3415	6.62516	-5.53646	9.37698e-06	0.00402856	NM_001081022 // D430042O09Rik /// BC042743 // D430042O09Rik /// BC158019 // D430042O09Rik /// ENSMUST00000069660 // D430042O09Rik
10557355	-0.485	6.98742	-4.30948	0.000223206	0.0217434	NM_001081022 // D430042O09Rik /// BC158019 // D430042O09Rik /// ENSMUST00000069660 // D430042O09Rik /// ENSMUST00000142464 // D430042O09Rik /// ENSMUST00000148701 // D430042O09Rik
10578207	-0.62875	4.58645	-4.18022	0.000311695	0.0253607	NM_001081150 // Lonrf1 /// ENSMUST00000065297 // Lonrf1
10523960	-0.42275	6.96548	-3.78016	0.000869818	0.0415689	NM_001081234 // Pigg /// ENSMUST00000031189 // Pigg /// ENSMUST00000119014 // Pigg /// ENSMUST00000118910 // Pigg
10498323	0.33425	3.52742	3.89144	0.000654755	0.0365754	NM_001081262 // Erich6 /// AK133299 // Erich6 /// ENSMUST00000041115 // Erich6
10502748	0.97925	7.60032	4.99068	3.82178e-05	0.00871071	NM_001081298 // Lphn2 /// ENSMUST00000106128 // Lphn2 /// ENSMUST00000168352 // Lphn2
10412562	0.62325	7.49226	4.73808	7.35219e-05	0.0119914	NM_001081427 // Flnb /// NM_134080 // Flnb /// ENSMUST00000052678 // Flnb
10515337	-0.6035	6.23871	-4.14573	0.0003407	0.0266827	NM_001081475 // Nasp /// NM_016777 // Nasp /// NM_001284229 // Nasp /// ENSMUST00000030457 // Nasp
10420216	-1.08	4.60355	-5.40114	1.32638e-05	0.00486193	NM_001082975 // Sdr39u1 /// BC058857 // Sdr39u1 /// BC087941 // Sdr39u1 /// BC031783 // Sdr39u1 /// ENSMUST00000111325 // Sdr39u1
10478754	-0.27375	8.13742	-4.81949	5.95357e-05	0.0106282	NM_001085495 // Arfgef2 /// BC158012 // Arfgef2 /// ENSMUST00000099078 // Arfgef2
10365127	-0.66925	6.76613	-5.47634	1.09373e-05	0.00441919	NM_001099917 // Smim24 /// BC036156 // Smim24 /// BC117023 // Smim24 /// BC117027 // Smim24 /// ENSMUST00000105322 // Smim24
10541632	0.275	2.65968	4.28657	0.000236832	0.0222281	NM_001104638 // Vmn2r23 /// ENSMUST00000172391 // Vmn2r23
10565345	0.41475	2.23032	5.01549	3.58414e-05	0.00843959	NM_001105180 // Vmn2r65 /// ENSMUST00000044583 // Vmn2r65
10591241	-0.37775	7.03032	-4.09282	0.000390457	0.0285074	NM_001110309 // Zfp426 /// NM_146221 // Zfp426 /// AK220563 // Zfp426 /// ENSMUST00000168095 // Zfp426 /// ENSMUST00000115562 // Zfp426 /// ENSMUST00000167457 // Zfp426 /// ENSMUST00000169558 // Zfp426
10436830	0.287	10.3277	4.58099	0.000110481	0.0155016	NM_001110498 // Ifnar2 /// NM_010509 // Ifnar2 /// AF013274 // Ifnar2 /// AF013486 // Ifnar2 /// Y09813 // Ifnar2 /// ENSMUST00000023693 // Ifnar2 /// ENSMUST00000134491 // Ifnar2 /// ENSMUST00000117836 // Ifnar2 /// ENSMUST00000089042 // Ifnar2
10447569	-0.40575	6.30903	-5.1757	2.36953e-05	0.00690581	NM_001111017 // Serac1 /// NM_177311 // Serac1 /// ENSMUST00000097432 // Serac1
10467139	-0.69375	11.519	-5.41574	1.27759e-05	0.00480613	NM_001111100 // Lipa /// NM_021460 // Lipa /// BC058564 // Lipa /// Z31689 // Lipa /// ENSMUST00000049572 // Lipa /// ENSMUST00000178114 // Lipa
10578264	0.453	10.6542	4.0429	0.000443967	0.0305156	NM_001113326 // Msr1 /// AF203781 // Msr1 /// L04274 // Msr1 /// M59445 // Msr1 /// ENSMUST00000026021 // Msr1
10579125	-0.29	8.46548	-3.93513	0.000585457	0.0349064	NM_001113346 // Gatad2a /// NM_001286450 // Gatad2a /// NM_145596 // Gatad2a /// ENSMUST00000065169 // Gatad2a /// ENSMUST00000177851 // Gatad2a /// ENSMUST00000116463 // Gatad2a
10437136	-0.3075	9.46613	-3.96544	0.000541693	0.0335795	NM_001113389 // Dyrk1a /// NM_007890 // Dyrk1a /// BC129888 // Dyrk1a /// BC129889 // Dyrk1a /// BC138716 // Dyrk1a /// BC145405 // Dyrk1a /// U58497 // Dyrk1a /// AK140323 // Dyrk1a /// ENSMUST00000119878 // Dyrk1a /// ENSMUST00000122284 // Dyrk1a /// ENSMUST00000139250 // Dyrk1a /// ENSMUST00000155791 // Dyrk1a /// ENSMUST00000023614 // Dyrk1a
10367816	1.1905	4.54097	4.01302	0.000479414	0.0314215	NM_001127353 // Adgb /// ENSMUST00000172530 // Adgb /// ENSMUST00000132573 // Adgb /// ENSMUST00000179956 // Adgb
10559207	0.9595	9.12387	3.78442	0.000860441	0.0414551	NM_001136071 // Lsp1 /// NM_001271510 // Lsp1 /// NM_001271509 // Lsp1 /// D49691 // Lsp1 /// ENSMUST00000105968 // Lsp1
10431300	-0.5875	8.75839	-5.29014	1.76439e-05	0.00575546	NM_001142357 // Alg12 /// NM_145477 // Alg12 /// BC021379 // Alg12 /// ENSMUST00000160222 // Alg12 /// ENSMUST00000162183 // Alg12 /// ENSMUST00000043087 // Alg12
10473880	-0.90475	5.8729	-6.04438	2.58415e-06	0.00180161	NM_001145857 // Lrp4 /// NM_172668 // Lrp4 /// AF247637 // Lrp4 /// BC132240 // Lrp4 /// ENSMUST00000028689 // Lrp4 /// ENSMUST00000143874 // Lrp4
10499372	-0.40675	7.72419	-5.8282	4.46052e-06	0.00242495	NM_001145876 // Slc25a44 /// NM_001145877 // Slc25a44 /// NM_178696 // Slc25a44 /// NM_001281795 // Slc25a44 /// BC012234 // Slc25a44 /// BC052771 // Slc25a44 /// ENSMUST00000057935 // Slc25a44 /// ENSMUST00000168755 // Slc25a44
10577528	-0.2725	7.29516	-3.78282	0.000863946	0.0414554	NM_001146117 // Smim19 /// NM_001012667 // Smim19 /// BC048089 // Smim19 /// ENSMUST00000033935 // Smim19 /// ENSMUST00000163774 // Smim19
10377439	-0.388	7.63839	-3.73206	0.00098303	0.0444125	NM_001159367 // Per1 /// ENSMUST00000132462 // Per1 /// ENSMUST00000166748 // Per1
10445729	-0.2805	8.16903	-3.90782	0.000627867	0.035951	NM_001161722 // Tfeb /// ENSMUST00000086932 // Tfeb
10568792	0.439	3.28355	3.93121	0.000591372	0.0349064	NM_001162540 // Stk32c /// NM_021302 // Stk32c /// AB041542 // Stk32c /// BC026457 // Stk32c /// ENSMUST00000016125 // Stk32c /// ENSMUST00000165870 // Stk32c
10408024	-0.734	2.98484	-3.95228	0.000560284	0.0342293	NM_001162919 // Pgbd1 /// NM_001162920 // Pgbd1 /// NM_001012311 // Pgbd1 /// BC089360 // Pgbd1 /// ENSMUST00000122872 // Pgbd1 /// ENSMUST00000099719 // Pgbd1
10580033	-0.86625	6.87484	-3.91786	0.000611931	0.0354319	NM_001163029 // Cd97 /// NM_001163030 // Cd97 /// NM_001163031 // Cd97 /// NM_011925 // Cd97 /// AF146344 // Cd97 /// BC006676 // Cd97 /// ENSMUST00000002964 // Cd97 /// ENSMUST00000075843 // Cd97 /// ENSMUST00000109802 // Cd97 /// ENSMUST00000166939 // Cd97
10550877	-0.36175	10.3423	-4.27585	0.000243485	0.0225452	NM_001163510 // Kcnn4 /// NM_008433 // Kcnn4 /// BC010274 // Kcnn4 /// ENSMUST00000171904 // Kcnn4
10558400	-0.35525	2.21097	-3.81051	0.000805093	0.0402049	NM_001163611 // Nps /// ENSMUST00000097983 // Nps
10538356	0.41925	5.71516	4.29903	0.000229321	0.0220154	NM_001163640 // Chn2 /// AK030336 // Chn2 /// ENSMUST00000046856 // Chn2 /// ENSMUST00000133315 // Chn2 /// ENSMUST00000114403 // Chn2
10422280	0.70775	7.17968	4.26108	0.000252959	0.0229268	NM_001163676 // Abcc4 /// NM_001033336 // Abcc4 /// NM_001163675 // Abcc4 /// BC150822 // Abcc4 /// BC171974 // Abcc4 /// AK052778 // Abcc4 /// ENSMUST00000036554 // Abcc4 /// ENSMUST00000166646 // Abcc4
10522658	0.29275	2.80935	4.02957	0.000459452	0.0309366	NM_001163793 // C530008M17Rik /// AK015929 // C530008M17Rik /// AK016430 // C530008M17Rik /// ENSMUST00000120818 // C530008M17Rik /// ENSMUST00000120639 // C530008M17Rik /// ENSMUST00000121851 // C530008M17Rik /// ENSMUST00000163347 // C530008M17Rik
10363170	-0.657	5.05323	-3.71524	0.00102592	0.0449784	NM_001163833 // Msl3l2 /// BC037487 // Msl3l2 /// ENSMUST00000063138 // Msl3l2
10420198	-0.61725	7.86032	-4.82875	5.81232e-05	0.0105486	NM_001164107 // Ripk3 /// NM_001164108 // Ripk3 /// NM_019955 // Ripk3 /// AF178953 // Ripk3 /// BC029210 // Ripk3 /// ENSMUST00000168716 // Ripk3 /// ENSMUST00000022830 // Ripk3 /// ENSMUST00000178399 // Ripk3
10536976	-0.36525	6.25903	-3.80159	0.000823606	0.0405995	NM_001164228 // Nrf1 /// NM_001164227 // Nrf1 /// NM_001164226 // Nrf1 /// NM_010938 // Nrf1 /// NM_001164230 // Nrf1 /// ENSMUST00000115212 // Nrf1 /// ENSMUST00000123194 // Nrf1 /// ENSMUST00000115211 // Nrf1
10556957	-0.53775	7.11774	-5.26031	1.9052e-05	0.00594222	NM_001164580 // BC030336 /// BC030336 // BC030336 /// ENSMUST00000060175 // BC030336
10477887	-0.32925	6.89935	-4.10575	0.000377666	0.028034	NM_001164818 // Aar2 /// NM_026661 // Aar2 /// ENSMUST00000109570 // Aar2 /// ENSMUST00000029158 // Aar2
10383479	-0.344	10.8839	-4.16401	0.000325012	0.0260803	NM_001166477 // Hmga1-rs1 /// NM_001166545 // Hmga1 /// NM_001166537 // Hmga1 /// NM_001166541 // Hmga1 /// NM_001166542 // Hmga1 /// NM_001166540 // Hmga1 /// NM_001166539 // Hmga1 /// NM_001166546 // Hmga1 /// NM_016660 // Hmga1 /// NM_001166543 // Hmga1 /// NM_001039356 // Hmga1 /// NM_001166535 // Hmga1 /// NM_001166544 // Hmga1 /// NM_001166536 // Hmga1 /// NM_001025427 // Hmga1 /// NM_00116…
10546834	-0.50425	6.97129	-4.1448	0.000341513	0.0266876	NM_001167730 // Rad18 /// NM_021385 // Rad18 /// AK208756 // Rad18 /// ENSMUST00000077088 // Rad18 /// ENSMUST00000113182 // Rad18 /// ENSMUST00000113180 // Rad18 /// ENSMUST00000068487 // Rad18
10536931	-0.34625	8.66548	-5.58931	8.19213e-06	0.00368708	NM_001171000 // Ahcyl2 /// NM_021414 // Ahcyl2 /// BC079660 // Ahcyl2 /// ENSMUST00000102995 // Ahcyl2 /// ENSMUST00000115242 // Ahcyl2
10405047	0.432	2.67194	4.05186	0.00043386	0.0302477	NM_001172481 // Aspn /// NM_025711 // Aspn /// ENSMUST00000021820 // Aspn /// ENSMUST00000177948 // Aspn
10401343	-0.7885	5.71516	-4.23899	0.00026782	0.0235126	NM_001174107 // Map3k9 /// ENSMUST00000035987 // Map3k9
10349157	2.55875	4.76419	5.31613	1.65024e-05	0.00543297	NM_001174170 // Serpinb2 /// ENSMUST00000009356 // Serpinb2
10543031	-0.404	7.94452	-3.96208	0.00054638	0.0336451	NM_001177572 // Slc25a13 /// NM_015829 // Slc25a13 /// AF164632 // Slc25a13 /// ENSMUST00000169197 // Slc25a13 /// ENSMUST00000015256 // Slc25a13 /// ENSMUST00000177805 // Slc25a13
10402136	-0.66775	6.61355	-4.68443	8.44924e-05	0.0130052	NM_001177673 // Gpr68 /// NM_175493 // Gpr68 /// NM_001177674 // Gpr68 /// AK087410 // Gpr68 /// ENSMUST00000110066 // Gpr68 /// ENSMUST00000110065 // Gpr68 /// ENSMUST00000053668 // Gpr68
10484941	0.44025	7.62903	6.11278	2.17629e-06	0.00167538	NM_001177719 // Madd /// NM_001177720 // Madd /// NM_145527 // Madd /// AY263980 // Madd /// AY263981 // Madd /// AY263982 // Madd /// AY263983 // Madd /// AY263984 // Madd /// AY263985 // Madd /// AY263986 // Madd /// AY263987 // Madd /// AY263988 // Madd /// AY263989 // Madd /// BC063386 // Madd /// ENSMUST00000111373 // Madd /// ENSMUST00000111375 // Madd /// ENSMUST00000111369 // Madd /// ENS…
10592106	-0.4215	8.10355	-3.6512	0.0012067	0.0482609	NM_001177846 // Tirap /// NM_001177847 // Tirap /// NM_001177845 // Tirap /// NM_054096 // Tirap /// AF378130 // Tirap /// AF410784 // Tirap /// BC005584 // Tirap /// ENSMUST00000175765 // Tirap /// ENSMUST00000176531 // Tirap /// ENSMUST00000177129 // Tirap /// ENSMUST00000176685 // Tirap
10560111	0.23675	1.89581	3.72923	0.000990121	0.0445066	NM_001184980 // Sult2a5 /// NM_001111296 // Sult2a1 /// NM_001101534 // Sult2a4 /// NM_009286 // Sult2a2 /// BC125365 // Sult2a2 /// BC125367 // Sult2a2 /// L27121 // Sult2a2 /// ENSMUST00000108520 // Sult2a4 /// ENSMUST00000165167 // Sult2a4 /// ENSMUST00000108522 // Sult2a1 /// ENSMUST00000086148 // Sult2a2 /// ENSMUST00000108525 // Sult2a5
10349782	-0.3725	7.81	-4.10946	0.000374072	0.0279423	NM_001195025 // Nuak2 /// NM_028778 // Nuak2 /// BC033302 // Nuak2 /// BC046833 // Nuak2 /// ENSMUST00000072177 // Nuak2 /// ENSMUST00000082125 // Nuak2
10456922	-0.3055	6.89935	-3.82847	0.00076903	0.0391287	NM_001195633 // Epg5 /// ENSMUST00000044622 // Epg5
10471474	0.62375	4.86581	6.05735	2.50127e-06	0.0017787	NM_001198790 // Ak1 /// DQ486026 // Ak1 /// ENSMUST00000113278 // Ak1
10503259	-0.67725	8.69645	-4.71418	7.82208e-05	0.0124162	NM_001199105 // Trp53inp1 /// NM_021897 // Trp53inp1 /// AY034611 // Trp53inp1 /// AY034612 // Trp53inp1 /// AK054214 // Trp53inp1 /// ENSMUST00000029865 // Trp53inp1 /// ENSMUST00000132010 // Trp53inp1 /// ENSMUST00000132693 // Trp53inp1
10491474	0.8415	4.25032	4.47944	0.000143748	0.0178764	NM_001204875 // Set /// ENSMUST00000067996 // Set /// ENSMUST00000172896 // Gm5708
10391914	-0.573	7.06226	-4.82894	5.80959e-05	0.0105486	NM_001205236 // Arhgap27 /// NM_183288 // Arhgap27 /// BC138292 // Arhgap27 /// BC138293 // Arhgap27 /// ENSMUST00000116102 // Arhgap27 /// ENSMUST00000092557 // Arhgap27
10449266	-0.382	8.91968	-3.79531	0.000836888	0.0411	NM_001206335 // Itfg3 /// NM_207217 // Itfg3 /// BC046457 // Itfg3 /// ENSMUST00000114988 // Itfg3 /// ENSMUST00000118487 // Itfg3 /// ENSMUST00000141240 // Itfg3
10443117	-0.59075	4.01323	-4.29345	0.000232655	0.0220988	NM_001251881 // Ggnbp1 /// AK002723 // Ggnbp1 /// ENSMUST00000151920 // Ggnbp1 /// ENSMUST00000122106 // Ggnbp1 /// ENSMUST00000142141 // Ggnbp1
10507171	0.69575	2.21968	4.90871	4.72499e-05	0.0098985	NM_001252539 // Cyp4a31 /// NM_201640 // Cyp4a31 /// BC013476 // Cyp4a31 /// ENSMUST00000030480 // Cyp4a31 /// ENSMUST00000126645 // Cyp4a31 /// ENSMUST00000030486 // Cyp4a31
10397507	-0.3995	6.43065	-3.7068	0.00104813	0.0455033	NM_001252556 // Gstz1 /// NM_010363 // Gstz1 /// BC031777 // Gstz1 /// ENSMUST00000063117 // Gstz1
10396712	0.41125	7.44774	4.1598	0.000328554	0.026193	NM_001252614 // Fut8 /// NM_016893 // Fut8 /// BC010666 // Fut8 /// ENSMUST00000177595 // Fut8 /// ENSMUST00000171770 // Fut8
10371288	0.35225	2.03452	3.87015	0.000691377	0.0374735	NM_001255990 // Gm1553 /// AY702028 // Gm1553 /// ENSMUST00000177934 // Gm1553
10483150	0.333	2.43581	4.81382	6.04174e-05	0.0106876	NM_001267846 // Fign /// NM_001267847 // Fign /// NM_021716 // Fign /// BC059266 // Fign /// ENSMUST00000131615 // Fign /// ENSMUST00000102728 // Fign
10397561	-0.44675	5.96129	-4.04764	0.00043859	0.030458	NM_001277296 // Adck1 /// NM_001277297 // Adck1 /// ENSMUST00000101165 // Adck1
10562847	-0.29125	9.93452	-4.36439	0.000193647	0.0205815	NM_001285518 // Nr1h2 /// NM_001285517 // Nr1h2 /// NM_001285519 // Nr1h2 /// NM_009473 // Nr1h2 /// BC066025 // Nr1h2 /// EU869275 // Nr1h2 /// U09419 // Nr1h2 /// ENSMUST00000107912 // Nr1h2 /// ENSMUST00000073488 // Nr1h2 /// ENSMUST00000107911 // Nr1h2 /// ENSMUST00000107910 // Nr1h2 /// ENSMUST00000167197 // Nr1h2
10427606	-0.436	6.93097	-3.86053	0.000708592	0.0378867	NM_001285980 // Skp2 /// NM_013787 // Skp2 /// BC092236 // Skp2 /// ENSMUST00000096482 // Skp2 /// ENSMUST00000110585 // Skp2
10443201	-0.58375	4.0971	-3.83443	0.000757428	0.0389348	NM_001286744 // Pacsin1 /// NM_001286743 // Pacsin1 /// NM_011861 // Pacsin1 /// BC014698 // Pacsin1 /// ENSMUST00000114873 // Pacsin1 /// ENSMUST00000045896 // Pacsin1 /// ENSMUST00000114872 // Pacsin1
10403796	0.3165	2.75903	3.63687	0.00125126	0.0492828	NM_001289546 // Amph /// NM_175007 // Amph /// BC054718 // Amph /// AK047144 // Amph /// ENSMUST00000003345 // Amph
10476660	-0.3295	6.41194	-3.66512	0.00116492	0.0479954	NM_001289630 // Mgme1 /// NM_028984 // Mgme1 /// NM_001289631 // Mgme1 /// BC063088 // Mgme1 /// ENSMUST00000110028 // Mgme1 /// ENSMUST00000028910 // Mgme1 /// ENSMUST00000110027 // Mgme1
10398936	-0.60425	9.96935	-4.08316	0.000400283	0.0287687	NM_001291444 // Pacs2 /// NM_001291445 // Pacs2 /// NM_001081170 // Pacs2 /// ENSMUST00000084891 // Pacs2
10374083	0.6435	3.78097	4.04559	0.000440908	0.0305156	NM_001291857 // Aebp1 /// NM_009636 // Aebp1
10536746	-0.3365	9.01581	-4.83519	5.71622e-05	0.0105486	NM_007480 // Arf5 /// BC132452 // Arf5 /// BC138756 // Arf5 /// D87902 // Arf5 /// AY974568 // Arf5 /// ENSMUST00000020717 // Arf5 /// ENSMUST00000169841 // Arf5
10548030	-0.59925	9.73613	-4.4558	0.000152827	0.0182346	NM_007657 // Cd9 /// BC070474 // Cd9 /// L08115 // Cd9 /// ENSMUST00000032492 // Cd9 /// ENSMUST00000130132 // Cd9
10490989	0.86325	7.17323	4.18757	0.000305845	0.0251727	NM_007752 // Cp /// NM_001276248 // Cp /// NM_001276250 // Cp /// BC062957 // Cp /// DQ336396 // Cp /// ENSMUST00000091309 // Cp /// ENSMUST00000003714 // Cp /// ENSMUST00000108328 // Cp /// ENSMUST00000108329 // Cp
10587733	-0.422	10.4142	-4.05702	0.000428135	0.0302114	NM_007801 // Ctsh /// BC006878 // Ctsh /// U06119 // Ctsh /// ENSMUST00000132718 // Ctsh /// ENSMUST00000034915 // Ctsh /// ENSMUST00000127842 // Ctsh /// ENSMUST00000143172 // Ctsh /// ENSMUST00000123320 // Ctsh
10534945	0.338	2.94742	4.01553	0.000476323	0.0314215	NM_007819 // Cyp3a13 /// ENSMUST00000031741 // Cyp3a13
10545130	0.71925	7.20903	3.90289	0.00063584	0.0360573	NM_007836 // Gadd45a /// BC011141 // Gadd45a /// L28177 // Gadd45a /// ENSMUST00000043098 // Gadd45a /// ENSMUST00000151958 // Gadd45a /// ENSMUST00000128617 // Gadd45a
10422164	-0.98475	5.71226	-3.7987	0.0008297	0.0408033	NM_007904 // Ednrb /// NM_001276296 // Ednrb /// NM_001136061 // Ednrb /// AK201319 // Ednrb /// ENSMUST00000022718 // Ednrb /// ENSMUST00000172237 // Ednrb
10349752	-0.3285	7.84742	-4.29375	0.000232477	0.0220988	NM_007923 // Elk4 /// BC144844 // Elk4 /// BC145795 // Elk4 /// ENSMUST00000086556 // Elk4 /// ENSMUST00000027696 // Elk4
10572419	-0.36075	7.71129	-3.78292	0.000863721	0.0414554	NM_007924 // Ell /// BC014816 // Ell /// BC024894 // Ell /// U80227 // Ell /// ENSMUST00000093454 // Ell
10355893	0.95125	4.24839	4.46424	0.000149523	0.0182237	NM_007936 // Epha4 /// BC052164 // Epha4 /// ENSMUST00000027451 // Epha4
10393970	0.73475	6.31484	3.75361	0.000930621	0.0430604	NM_007988 // Fasn /// ENSMUST00000055655 // Fasn
10537146	-0.746	9.27871	-4.05376	0.000431747	0.0302114	NM_008012 // Akr1b8 /// BC005789 // Akr1b8 /// U04204 // Akr1b8 /// ENSMUST00000038406 // Akr1b8
10530841	1.40675	5.17194	4.90348	4.7894e-05	0.0098985	NM_008048 // Igfbp7 /// NM_001159518 // Igfbp7 /// AB012886 // Igfbp7 /// BC092538 // Igfbp7 /// L75822 // Igfbp7 /// ENSMUST00000163898 // Igfbp7 /// ENSMUST00000046746 // Igfbp7
10605338	-0.297	11.2023	-4.86948	5.23033e-05	0.0101615	NM_008062 // G6pdx /// BC075663 // G6pdx /// ENSMUST00000004327 // G6pdx
10488879	-0.8345	6.63161	-6.51756	7.95311e-07	0.000912196	NM_008180 // Gss /// NM_001291111 // Gss /// BC003784 // Gss /// U35456 // Gss /// ENSMUST00000079691 // Gss /// ENSMUST00000130881 // Gss /// ENSMUST00000175993 // Gss
10358982	-0.5255	7.98806	-4.08514	0.000398253	0.0287687	NM_008209 // Mr1 /// AF010448 // Mr1 /// AF010449 // Mr1 /// AF010451 // Mr1 /// AF010453 // Mr1 /// BC026137 // Mr1 /// ENSMUST00000027744 // Mr1
10364478	0.44725	4.42484	4.00044	0.000495151	0.0320387	NM_008226 // Hcn2 /// AB154248 // Hcn2 /// ENSMUST00000099513 // Hcn2 /// ENSMUST00000020581 // Hcn2
10576034	-0.52025	9.76677	-3.74174	0.000959136	0.0437218	NM_008320 // Irf8 /// BC005450 // Irf8 /// AK156481 // Irf8 /// ENSMUST00000047737 // Irf8 /// ENSMUST00000162658 // Irf8
10345762	1.12425	4.94194	3.86665	0.000697598	0.0375787	NM_008362 // Il1r1 /// M20658 // Il1r1 /// ENSMUST00000027241 // Il1r1
10469278	1.26475	3.57677	6.4977	8.3522e-07	0.000928034	NM_008367 // Il2ra /// BC114437 // Il2ra /// K02891 // Il2ra /// M30856 // Il2ra /// ENSMUST00000028111 // Il2ra
10364262	-0.24325	11.9216	-4.45694	0.000152379	0.0182346	NM_008404 // Itgb2 /// ENSMUST00000000299 // Itgb2 /// ENSMUST00000131023 // Itgb2 /// ENSMUST00000130059 // Itgb2 /// ENSMUST00000156644 // Itgb2 /// ENSMUST00000153541 // Itgb2
10406928	-0.511	12.2468	-3.91664	0.00061385	0.0354319	NM_008533 // Cd180 /// ENSMUST00000022124 // Cd180
10573419	0.764	7.88065	3.84673	0.000734012	0.0383802	NM_008535 // Lyl1 /// ENSMUST00000037165 // Lyl1
10446376	0.3925	9.10871	4.74659	7.19167e-05	0.0118383	NM_008549 // Man2a1 /// BC138371 // Man2a1 /// BC138372 // Man2a1 /// AK144763 // Man2a1 /// ENSMUST00000086723 // Man2a1
10430834	-0.29775	9.28774	-3.71967	0.00101446	0.0449191	NM_008669 // Naga /// BC021631 // Naga /// ENSMUST00000023088 // Naga
10481056	0.47525	7.84258	3.65755	0.00118748	0.0481506	NM_008714 // Notch1 /// AB101631 // Notch1 /// AF508809 // Notch1 /// BC138441 // Notch1 /// BC138442 // Notch1 /// ENSMUST00000028288 // Notch1
10387170	-0.7135	4.53	-3.87965	0.000674793	0.0371362	NM_008744 // Ntn1 /// ENSMUST00000108674 // Ntn1 /// ENSMUST00000021284 // Ntn1
10559796	0.53975	3.30871	3.97711	0.000525715	0.0330194	NM_008817 // Peg3 /// AK083432 // Peg3 /// ENSMUST00000051209 // Peg3
10570855	0.8335	3.30774	5.31978	1.63483e-05	0.00543297	NM_008872 // Plat /// BC011256 // Plat /// BC057967 // Plat /// BC061508 // Plat /// J03520 // Plat /// AK053476 // Plat /// ENSMUST00000033941 // Plat
10413047	-0.83775	8.62484	-4.82088	5.93211e-05	0.0106282	NM_008873 // Plau /// BC120709 // Plau /// BC120713 // Plau /// ENSMUST00000022368 // Plau
10594053	-0.4375	9.30903	-3.88839	0.000659883	0.0367755	NM_008884 // Pml /// NM_178087 // Pml /// BC020990 // Pml /// AK156279 // Pml /// ENSMUST00000085673 // Pml /// ENSMUST00000114136 // Pml /// ENSMUST00000135310 // Pml /// ENSMUST00000126690 // Pml
10419167	0.439	2.94677	4.03582	0.000452128	0.0307378	NM_008962 // Ptgdr /// BC132297 // Ptgdr /// ENSMUST00000095959 // Ptgdr
10501832	0.46175	8.23032	5.3488	1.51727e-05	0.00528903	NM_008991 // Abcd3 /// BC009119 // Abcd3 /// BC054446 // Abcd3 /// ENSMUST00000029770 // Abcd3
10519321	0.44175	10.1977	3.9784	0.000523971	0.0330194	NM_009080 // Rpl26 /// NR_003373 // Gm15772 /// BC070397 // Rpl26 /// BC099481 // Rpl26 /// AK181061 // Rpl26 /// ENSMUST00000073471 // Rpl26 /// ENSMUST00000101014 // Rpl26 /// ENSMUST00000128952 // Rpl26 /// ENSMUST00000134403 // Rpl26 /// ENSMUST00000167436 // Rpl26 /// ENSMUST00000118533 // Gm15772 /// ENSMUST00000118781 // Gm11826 /// ENSMUST00000170279 // Rpl26-ps4 /// ENSMUST00000117485 //…
10523156	0.8685	7.15903	4.99499	3.77936e-05	0.00867195	NM_009140 // Cxcl2 /// BC119511 // Cxcl2 /// BC119512 // Cxcl2 /// ENSMUST00000075433 // Cxcl2
10400967	0.9085	3.47613	5.52508	9.65396e-06	0.00402856	NM_009189 // Six1 /// ENSMUST00000050029 // Six1
10520187	0.2825	7.41419	3.72512	0.0010005	0.0445455	NM_009207 // Slc4a2 /// J04036 // Slc4a2 /// ENSMUST00000080067 // Slc4a2 /// ENSMUST00000144305 // Slc4a2
10408450	0.877	4.64516	4.23571	0.000270095	0.0235996	NM_009238 // Sox4 /// BC052736 // Sox4 /// BC060669 // Sox4 /// ENSMUST00000067230 // Sox4
10424349	0.90875	8.15806	4.99505	3.77881e-05	0.00867195	NM_009270 // Sqle /// BC056361 // Sqle /// AK148419 // Sqle /// ENSMUST00000162142 // Sqle /// ENSMUST00000022977 // Sqle /// ENSMUST00000100640 // Sqle
10540122	-0.195	11.7068	-3.69933	0.0010682	0.0460124	NM_009320 // Slc6a6 /// L03292 // Slc6a6 /// AK162776 // Slc6a6 /// ENSMUST00000032185 // Slc6a6
10478196	0.3315	8.63	3.9078	0.000627899	0.035951	NM_009408 // Top1 /// ENSMUST00000109468 // Top1
10386582	-0.6835	7.22935	-4.43998	0.000159222	0.0185616	NM_009410 // Top3a /// AB006074 // Top3a /// BC099689 // Top3a /// ENSMUST00000002891 // Top3a /// ENSMUST00000117743 // Top3a
10380381	0.544	8.10806	5.5325	9.47255e-06	0.00402856	NM_009427 // Tob1 /// BC082588 // Tob1 /// ENSMUST00000041589 // Tob1
10351095	-0.797	3.18	-3.9092	0.000625662	0.0359387	NM_009452 // Tnfsf4 /// FJ176943 // Tnfsf4 /// U12763 // Tnfsf4 /// ENSMUST00000028024 // Tnfsf4
10560459	0.46325	8.15645	3.87992	0.000674335	0.0371362	NM_009499 // Vasp /// NM_001282021 // Vasp /// NM_001282022 // Vasp /// NR_104069 // Vasp /// AF084548 // Vasp /// BC010223 // Vasp /// BC015289 // Vasp /// ENSMUST00000032561 // Vasp
10497673	-0.407	7.54516	-3.97714	0.000525669	0.0330194	NM_009517 // Zmat3 /// AF012923 // Zmat3 /// ENSMUST00000029199 // Zmat3 /// ENSMUST00000168566 // Zmat3
10426999	-0.47475	7.40194	-3.78496	0.000859261	0.0414544	NM_009612 // Acvrl1 /// NM_001277259 // Acvrl1 /// NM_001277255 // Acvrl1 /// NM_001277258 // Acvrl1 /// NM_001277257 // Acvrl1 /// L48015 // Acvrl1 /// AK160915 // Acvrl1 /// ENSMUST00000000542 // Acvrl1 /// ENSMUST00000130432 // Acvrl1 /// ENSMUST00000120028 // Acvrl1
10537169	-0.46975	4.09613	-4.21461	0.000285223	0.0242617	NM_009731 // Akr1b7 /// BC086929 // Akr1b7 /// J05663 // Akr1b7 /// ENSMUST00000007449 // Akr1b7
10485466	-0.495	11.311	-4.43098	0.000162979	0.0185616	NM_009804 // Cat /// ENSMUST00000028610 // Cat
10458382	0.61525	11.0616	6.09173	2.29435e-06	0.00169954	NM_009841 // Cd14 /// BC057889 // Cd14 /// AK169880 // Cd14 /// ENSMUST00000061829 // Cd14
10558948	-0.4445	8.37871	-4.55073	0.000119498	0.0160377	NM_009842 // Cd151 /// NM_001111049 // Cd151 /// D89290 // Cd151 /// AK178787 // Cd151 /// ENSMUST00000106000 // Cd151 /// ENSMUST00000177840 // Cd151
10569429	-0.90975	7.06419	-4.10234	0.000380999	0.0282225	NM_009876 // Cdkn1c /// NM_001161624 // Cdkn1c /// ENSMUST00000167912 // Cdkn1c /// ENSMUST00000037287 // Cdkn1c
10358339	-0.84325	6.38452	-5.1644	2.43962e-05	0.0069954	NM_009888 // Cfh /// AH001909 // Cfh /// BC066092 // Cfh /// M12660 // Cfh /// ENSMUST00000066859 // Cfh /// ENSMUST00000123238 // Cfh /// ENSMUST00000111977 // Cfh /// ENSMUST00000111976 // Cfh
10404783	1.415	5.61484	9.37332	1.16833e-09	1.38471e-05	NM_010104 // Edn1 /// BC029547 // Edn1 /// ENSMUST00000021796 // Edn1
10420730	0.71725	8.37645	4.17007	0.000319972	0.0259156	NM_010191 // Fdft1 /// BC054722 // Fdft1 /// BC138301 // Fdft1 /// BC138302 // Fdft1 /// ENSMUST00000054963 // Fdft1
10460585	-1.36525	5.55	-6.1262	2.10427e-06	0.00167538	NM_010235 // Fosl1 /// BC052917 // Fosl1 /// U34245 // Fosl1 /// ENSMUST00000025850 // Fosl1
10530393	0.426	2.47903	4.25049	0.000259979	0.0230433	NM_010252 // Gabrg1 /// ENSMUST00000031119 // Gabrg1
10467842	-0.48675	9.87548	-4.54209	0.000122205	0.0162739	NM_010324 // Got1 /// BC002057 // Got1 /// J02623 // Got1 /// ENSMUST00000026196 // Got1 /// ENSMUST00000133325 // Got1 /// ENSMUST00000132504 // Got1
10407327	0.48575	9.80194	3.84261	0.000741769	0.0384743	NM_010330 // Emb /// BC014858 // Emb /// J03535 // Emb /// ENSMUST00000022242 // Emb
10591412	-0.4165	7.95129	-3.9758	0.000527478	0.0330194	NM_010333 // S1pr2 /// BC096760 // S1pr2 /// L20334 // S1pr2 /// ENSMUST00000054197 // S1pr2
10450154	-0.98275	10.1865	-4.60597	0.000103553	0.0150283	NM_010378 // H2-Aa /// BC019721 // H2-Aa /// BC029620 // H2-Aa /// BC031711 // H2-Aa /// BC043925 // H2-Aa /// ENSMUST00000040655 // H2-Aa /// ENSMUST00000174751 // H2-Aa
10444298	-1.20975	9.00613	-5.71637	5.92551e-06	0.00296743	NM_010382 // H2-Eb1 /// BC132163 // H2-Eb1 /// M73960 // H2-Eb1 /// ENSMUST00000074557 // H2-Eb1
10444229	-1.08375	7.83065	-6.72469	4.7849e-07	0.000708882	NM_010386 // H2-DMa /// BC001996 // H2-DMa /// ENSMUST00000042121 // H2-DMa
10444236	-0.817	7.09581	-7.4731	7.96992e-08	0.000236149	NM_010388 // H2-DMb2 /// BC002237 // H2-DMb1 /// BC052864 // H2-DMb2 /// BC145385 // H2-DMb2 /// U35329 // H2-DMb1 /// U35330 // H2-DMb1 /// U35331 // H2-DMb1 /// U35333 // H2-DMb1 /// U35334 // H2-DMb2 /// U35335 // H2-DMb2 /// U35336 // H2-DMb2 /// U35338 // H2-DMb2 /// AK170866 // H2-DMb1 /// ENSMUST00000171231 // H2-DMb2 /// ENSMUST00000041982 // H2-DMb2
10488010	0.56575	2.69839	4.70207	8.07151e-05	0.0126987	NM_010403 // Hao1 /// AF104312 // Hao1 /// ENSMUST00000028704 // Hao1
10499655	-0.26325	8.20548	-3.82569	0.000774517	0.039229	NM_010559 // Il6ra /// ENSMUST00000029559 // Il6ra
10473125	0.6335	9.78581	4.18361	0.000308984	0.0252557	NM_010576 // Itga4 /// ENSMUST00000099972 // Itga4
10436892	0.4765	8.42387	3.84767	0.000732251	0.0383445	NM_010587 // Itsn1 /// NM_001110276 // Itsn1 /// NM_001110275 // Itsn1 /// BC066105 // Itsn1 /// ENSMUST00000114001 // Itsn1 /// ENSMUST00000113999 // Itsn1 /// ENSMUST00000064797 // Itsn1 /// ENSMUST00000114002 // Itsn1 /// ENSMUST00000095909 // Itsn1 /// ENSMUST00000056482 // Itsn1 /// ENSMUST00000113996 // Itsn1
10572456	-0.34425	8.88	-3.71786	0.00101913	0.0449581	NM_010592 // Jund /// NM_001286944 // Jund /// BC010572 // Jund /// BC094068 // Jund /// J05205 // Jund /// ENSMUST00000095267 // Jund
10513008	-0.75275	6.77419	-4.28393	0.000238452	0.0223116	NM_010637 // Klf4 /// BC091737 // Klf4 /// U20344 // Klf4 /// U70662 // Klf4 /// ENSMUST00000107619 // Klf4
10414360	-0.34425	12.4923	-4.33454	0.000209198	0.0212571	NM_010705 // Lgals3 /// NM_001145953 // Lgals3 /// BC132328 // Lgals3 /// BC138790 // Lgals3 /// BC145419 // Lgals3 /// AK149783 // Lgals3 /// AK170803 // Lgals3 /// ENSMUST00000151405 // Lgals3 /// ENSMUST00000142734 // Lgals3 /// ENSMUST00000150290 // Lgals3 /// ENSMUST00000144794 // Lgals3 /// ENSMUST00000146468 // Lgals3
10469046	-0.309	8.72419	-3.9295	0.000593961	0.0349064	NM_010726 // Phyh /// AF023463 // Phyh /// BC002018 // Phyh /// D88670 // Phyh /// ENSMUST00000027975 // Phyh /// ENSMUST00000146933 // Phyh
10591537	-0.404	5.47516	-3.93805	0.000581096	0.0349064	NM_010744 // Tmed1 /// ENSMUST00000034698 // Tmed1
10508465	0.994	7.83935	3.69988	0.00106671	0.0460124	NM_010807 // Marcksl1 /// BC006757 // Marcksl1 /// ENSMUST00000062356 // Marcksl1
10555118	-0.446	7.8871	-4.426	0.000165093	0.0185616	NM_011035 // Pak1 /// AF082077 // Pak1 /// ENSMUST00000033040 // Pak1 /// ENSMUST00000156637 // Pak1
10592001	-0.623	5.53065	-4.02055	0.000470229	0.0314215	NM_011176 // St14
10384152	-0.40225	7.49355	-4.24974	0.00026048	0.0230433	NM_011221 // Purb /// AF017630 // Purb /// ENSMUST00000179343 // Purb
10521174	-0.33825	9.50839	-5.01179	3.61861e-05	0.00846469	NM_011278 // Rnf4 /// AF169300 // Rnf4 /// BC003282 // Rnf4 /// AK133924 // Rnf4 /// AK178484 // Rnf4 /// ENSMUST00000182709 // Rnf4 /// ENSMUST00000182970 // Rnf4 /// ENSMUST00000181991 // Rnf4
10553274	1.16225	2.91839	4.94377	4.31504e-05	0.00947072	NM_011314 // Saa2 /// M11130 // Saa2 /// U60438 // Saa2 /// ENSMUST00000075982 // Saa2
10389231	0.4865	12.04	5.37061	1.43459e-05	0.00510082	NM_011337 // Ccl3 /// J04491 // Ccl3 /// M23447 // Ccl3 /// ENSMUST00000001008 // Ccl3
10389214	1.49325	11.149	5.49883	1.0325e-05	0.00421971	NM_011338 // Ccl9 /// ENSMUST00000019266 // Ccl9
10471457	-0.622	7.19387	-5.95842	3.20893e-06	0.00196718	NM_011373 // St6galnac4 /// NM_001276425 // St6galnac4 /// BC056451 // St6galnac4 /// BC086784 // St6galnac4 /// Y15779 // St6galnac4 /// ENSMUST00000102818 // St6galnac4 /// ENSMUST00000123080 // St6galnac4 /// ENSMUST00000179989 // St6galnac4
10570837	-0.4855	6.55645	-6.23328	1.60983e-06	0.00158998	NM_011394 // Slc20a2 /// BC046510 // Slc20a2 /// ENSMUST00000067786 // Slc20a2
10546538	0.57	6.05774	3.78027	0.000869576	0.0415689	NM_011507 // Suclg2
10489484	0.5025	10.4616	5.79121	4.89922e-06	0.00252459	NM_011521 // Sdc4 /// D89571 // Sdc4 /// AK149784 // Sdc4 /// ENSMUST00000017153 // Sdc4
10433197	1.5635	6.04548	4.20492	0.000292448	0.0245822	NM_011562 // Tdgf1 /// BC052646 // Tdgf1 /// M87321 // Tdgf1 /// AK163969 // Tdgf1 /// ENSMUST00000035075 // Tdgf1 /// ENSMUST00000179882 // Tdgf1-ps1
10417734	-0.60475	7.89935	-4.46792	0.000148105	0.0181587	NM_011584 // Nr1d2 /// BC008556 // Nr1d2 /// BC096461 // Nr1d2 /// ENSMUST00000090543 // Nr1d2
10498992	0.75225	8.95968	5.85368	4.18161e-06	0.00232315	NM_011905 // Tlr2 /// AF124741 // Tlr2 /// AF165189 // Tlr2 /// AF216289 // Tlr2 /// BC014693 // Tlr2 /// ENSMUST00000029623 // Tlr2
10409602	0.49975	3.03774	3.7748	0.000881784	0.0418594	NM_012035 // Trpc7 /// AF139923 // Trpc7 /// AK137418 // Trpc7 /// ENSMUST00000022023 // Trpc7 /// ENSMUST00000109871 // Trpc7 /// ENSMUST00000151918 // Trpc7
10536898	-0.50425	9.04935	-4.25054	0.000259945	0.0230433	NM_012057 // Irf5 /// AF028725 // Irf5 /// AK171356 // Irf5 /// ENSMUST00000004392 // Irf5
10578377	0.3525	8.05871	4.69098	8.30701e-05	0.0128544	NM_013522 // Frg1 /// BC002027 // Frg1 /// U62105 // Frg1 /// ENSMUST00000033999 // Frg1
10497689	-0.99175	7.47355	-5.211	2.16335e-05	0.00651865	NM_013531 // Gnb4 /// AK098139 // Gnb4 /// AK155309 // Gnb4 /// AK169752 // Gnb4 /// AK211383 // Gnb4 /// ENSMUST00000155737 // Gnb4 /// ENSMUST00000108234 // Gnb4 /// ENSMUST00000152901 // Gnb4
10548761	-0.5915	5.86032	-4.09701	0.00038627	0.0283765	NM_013546 // Hebp1 /// AF117613 // Hebp1 /// AB013095 // Hebp1 /// BC012654 // Hebp1 /// ENSMUST00000045855 // Hebp1
10539263	-0.83425	6.38645	-4.89689	4.87186e-05	0.0098985	NM_013586 // Loxl3 /// AF053368 // Loxl3 /// BC011298 // Loxl3 /// ENSMUST00000152679 // Loxl3 /// ENSMUST00000000707 // Loxl3 /// ENSMUST00000101257 // Loxl3
10366052	-1.0235	7.09419	-3.87849	0.000676799	0.0371362	NM_013598 // Kitl /// BC011322 // Kitl /// M57647 // Kitl /// U44725 // Kitl /// ENSMUST00000105283 // Kitl /// ENSMUST00000020129 // Kitl /// ENSMUST00000130190 // Kitl
10553199	0.3065	3.10903	3.92887	0.000594928	0.0349064	NM_013624 // Otog /// U96411 // Otog /// AK165831 // Otog /// ENSMUST00000164538 // Otog
10437684	-0.88225	5.13581	-3.71556	0.00102509	0.0449784	NM_013637 // Prm1 /// BC049599 // Prm1 /// BC059733 // Prm1 /// K02926 // Prm1 /// M27500 // Prm1 /// ENSMUST00000023144 // Prm1
10437677	0.44725	4.32516	3.95368	0.000558279	0.0341655	NM_013638 // Prm3 /// BC061127 // Prm3 /// BC090986 // Prm3 /// ENSMUST00000050864 // Prm3
10550638	0.58625	5.23129	4.64568	9.34225e-05	0.0138985	NM_013648 // Rtn2 /// AF038538 // Rtn2 /// BC031370 // Rtn2 /// AK165915 // Rtn2 /// ENSMUST00000032559 // Rtn2
10379721	1.237	8.49968	5.31854	1.64005e-05	0.00543297	NM_013652 // Ccl4 /// AF128218 // Ccl4 /// AF128219 // Ccl4 /// M23503 // Ccl4 /// M35590 // Ccl4 /// ENSMUST00000019074 // Ccl4
10385665	0.405	2.65935	3.68507	0.00110752	0.046713	NM_013744 // Zfp354b /// AF184112 // Zfp354b /// ENSMUST00000109124 // Zfp354b
10404287	0.50275	2.22516	5.05066	3.27267e-05	0.00803623	NM_013766 // Prl3c1 /// AF150740 // Prl3c1 /// AF234637 // Prl3c1 /// AB019118 // Prl3c1 /// BC120576 // Prl3c1 /// BC120578 // Prl3c1 /// ENSMUST00000018066 // Prl3c1
10392484	-0.727	4.92968	-4.42145	0.000167053	0.0185616	NM_013851 // Abca8b /// AF498362 // Abca8b /// ENSMUST00000020948 // Abca8b /// ENSMUST00000106669 // Abca8b
10503464	0.2965	2.48871	3.64081	0.00123883	0.0491058	NM_013927 // Cngb3 /// AJ243572 // Cngb3 /// ENSMUST00000102999 // Cngb3
10370552	-0.4935	7.86645	-4.48665	0.00014109	0.0178403	NM_015817 // Ppap2c /// BC010332 // Ppap2c /// ENSMUST00000163602 // Ppap2c /// ENSMUST00000063879 // Ppap2c /// ENSMUST00000166804 // Ppap2c
10437180	0.359	4.02097	3.6344	0.0012591	0.0494132	NM_015825 // Sh3bgr /// AJ487014 // Sh3bgr /// ENSMUST00000048770 // Sh3bgr /// ENSMUST00000171181 // Sh3bgr /// ENSMUST00000123728 // Sh3bgr
10381272	0.722	4.39742	4.01863	0.000472547	0.0314215	NM_016782 // Cntnap1 /// AF039833 // Cntnap1 /// ENSMUST00000103109 // Cntnap1
10591281	0.2985	4.21839	3.82632	0.000773271	0.039229	NM_016919 // Col5a3 /// AF176645 // Col5a3 /// ENSMUST00000004201 // Col5a3
10581605	1.682	5.30645	4.20721	0.000290723	0.0245533	NM_017370 // Hp /// BC138872 // Hp /// M96827 // Hp /// ENSMUST00000074898 // Hp
10402648	-0.43275	8.95548	-4.19117	0.000303011	0.0249973	NM_018819 // Mpc1 /// AF181116 // Mpc1 /// BC024365 // Mpc1 /// BC103767 // Mpc1 /// AK014435 // Mpc1 /// ENSMUST00000145402 // Mpc1 /// ENSMUST00000155364 // Mpc1 /// ENSMUST00000124023 // Mpc1 /// ENSMUST00000142594 // Mpc1 /// ENSMUST00000137344 // Mpc1 /// ENSMUST00000130559 // Mpc1 /// ENSMUST00000046754 // Mpc1 /// ENSMUST00000174365 // Gm20428 /// ENSMUST00000181662 // Mpc1-ps
10487906	-0.353	10.1929	-5.09047	2.95268e-05	0.0077767	NM_018824 // Slc23a2 /// AK122227 // Slc23a2 /// AY004874 // Slc23a2 /// BC050823 // Slc23a2 /// ENSMUST00000028815 // Slc23a2
10385903	-0.79125	6.22032	-3.86705	0.000696886	0.0375787	NM_019417 // Pdlim4 /// BC030068 // Pdlim4 /// ENSMUST00000018755 // Pdlim4 /// ENSMUST00000093109 // Pdlim4
10488387	-0.778	5.80806	-5.82279	4.52202e-06	0.00242495	NM_019632 // Napb /// BC016125 // Napb /// BC038362 // Napb /// ENSMUST00000028926 // Napb /// ENSMUST00000136513 // Napb
10407481	-0.36875	10.2881	-3.9305	0.000592443	0.0349064	NM_019703 // Pfkp /// NM_001291071 // Pfkp /// AK047303 // Pfkp /// ENSMUST00000131648 // Pfkp /// ENSMUST00000138703 // Pfkp
10502469	-0.28	9.48323	-3.80262	0.000821437	0.0405995	NM_019808 // Pdlim5 /// NM_001190854 // Pdlim5 /// NM_001190856 // Pdlim5 /// NM_001190852 // Pdlim5 /// NM_001190855 // Pdlim5 /// BC037476 // Pdlim5 /// ENSMUST00000029941 // Pdlim5
10477649	-0.9085	6.11032	-3.97712	0.000525697	0.0330194	NM_019811 // Acss2 /// BC051432 // Acss2 /// AK029262 // Acss2 /// ENSMUST00000029135 // Acss2 /// ENSMUST00000065973 // Acss2
10523134	1.73325	8.18323	5.0972	2.90177e-05	0.00769966	NM_019932 // Pf4 /// AB017491 // Pf4 /// BC061111 // Pf4 /// ENSMUST00000031320 // Pf4
10460385	-0.57675	3.78	-4.31147	0.000222059	0.0217434	NM_019952 // Clcf1 /// AF176913 // Clcf1 /// AK166218 // Clcf1 /// ENSMUST00000046506 // Clcf1 /// ENSMUST00000132305 // Clcf1 /// ENSMUST00000138090 // Clcf1 /// ENSMUST00000180925 // Clcf1 /// ENSMUST00000180402 // Clcf1 /// ENSMUST00000181917 // Clcf1
10527920	1.38325	7.63355	5.9626	3.17529e-06	0.00196718	NM_020010 // Cyp51 /// ENSMUST00000001507 // Cyp51
10350473	0.618	3.23516	3.82837	0.000769236	0.0391287	NM_020025 // B3galt2 /// ENSMUST00000038252 // B3galt2
10548612	0.414	2.17	5.14804	2.54482e-05	0.00712468	NM_020501 // Tas2r105 /// BC125515 // Tas2r105 /// BC125541 // Tas2r105 /// ENSMUST00000053652 // Tas2r105
10363231	-0.50425	9.61581	-4.51263	0.000131902	0.016931	NM_020561 // Smpdl3a /// ENSMUST00000020022 // Smpdl3a /// ENSMUST00000125076 // Smpdl3a
10562709	1.02575	8.5571	4.52239	0.000128606	0.0168735	NM_021293 // Cd33 /// NM_001111058 // Cd33 /// BC132379 // Cd33 /// ENSMUST00000004728 // Cd33 /// ENSMUST00000039861 // Cd33
10525961	0.28575	2.77129	3.6393	0.0012436	0.0491382	NM_021311 // Piwil1 /// AB032604 // Piwil1 /// AF438405 // Piwil1 /// ENSMUST00000086056 // Piwil1
10400155	0.3915	2.76742	3.90585	0.000631046	0.0360573	NM_021361 // Nova1 /// ENSMUST00000021438 // Nova1
10564290	-0.547	8.11226	-5.05479	3.23784e-05	0.00803623	NM_021366 // Klf13 /// AF251796 // Klf13 /// AF252285 // Klf13 /// AK002926 // Klf13 /// ENSMUST00000063694 // Klf13 /// ENSMUST00000185175 // Klf13 /// ENSMUST00000183817 // Klf13
10379535	-1.133	6.06419	-4.32467	0.000214606	0.0214944	NM_021443 // Ccl8 /// AB023418 // Ccl8 /// BC117101 // Ccl8 /// BC117103 // Ccl8 /// ENSMUST00000009329 // Ccl8
10515352	-0.3895	11.7594	-4.55147	0.000119269	0.0160377	NM_021473 // Akr1a1 /// AF225564 // Akr1a1 /// AK128906 // Akr1a1 /// AY207463 // Akr1a1 /// BC039926 // Akr1a1 /// BC046762 // Akr1a1 /// AK186999 // Akr1a1 /// AK206271 // Akr1a1 /// ENSMUST00000030455 // Akr1a1 /// ENSMUST00000128010 // Akr1a1
10386551	-0.31675	9.93226	-4.81789	5.97831e-05	0.0106282	NM_022009 // Flii /// AF287264 // Flii /// BC027744 // Flii /// ENSMUST00000154141 // Flii /// ENSMUST00000002889 // Flii
10465209	-0.2935	8.91968	-3.83037	0.000765311	0.0390407	NM_023166 // Fam89b /// NM_181452 // Fam89b /// AF212920 // Fam89b /// AF212921 // Fam89b /// AB012726 // Fam89b /// BC013894 // Fam89b /// BC030163 // Fam89b /// BC056166 // Fam89b /// AK181098 // Fam89b /// ENSMUST00000116558 // Fam89b /// ENSMUST00000099955 // Fam89b /// ENSMUST00000161368 // Fam89b /// ENSMUST00000160852 // Sssca1
10433996	-0.3195	7.99194	-4.19779	0.000297885	0.024689	NM_023348 // Snap29 /// AY008722 // Snap29 /// BC030066 // Snap29 /// ENSMUST00000023449 // Snap29
10440393	0.7675	7.15581	6.56221	7.12508e-07	0.000893175	NM_023380 // Samsn1 /// BC052906 // Samsn1 /// BC064778 // Samsn1 /// DQ333189 // Samsn1 /// ENSMUST00000114239 // Samsn1 /// ENSMUST00000114240 // Samsn1
10353305	-0.3455	5.90871	-3.90063	0.000639526	0.0362086	NM_023434 // Tox4 /// AF228408 // Tox4 /// BC050091 // Tox4 /// AK042459 // Tox4 /// AK190602 // Tox4 /// ENSMUST00000022766 // Tox4 /// ENSMUST00000152493 // Tox4 /// ENSMUST00000071842 // Gm5828
10495651	-0.5285	7.4771	-4.86741	5.25849e-05	0.0101615	NM_024178 // Alg14 /// BC002278 // Alg14 /// ENSMUST00000039442 // Alg14
10461305	-0.3135	7.84516	-3.69238	0.00108718	0.0463156	NM_024256 // B3gat3 /// AB019523 // B3gat3 /// BC002103 // B3gat3 /// BC004038 // B3gat3 /// BC012930 // B3gat3 /// AK048428 // B3gat3 /// AK140424 // B3gat3 /// AK146264 // B3gat3 /// ENSMUST00000096243 // B3gat3
10549276	-0.6715	8.45194	-4.24025	0.000266946	0.0234938	NM_024469 // Bhlhe41 /// NM_001271768 // Bhlhe41 /// AB044090 // Bhlhe41 /// ENSMUST00000032386 // Bhlhe41 /// ENSMUST00000111703 // Bhlhe41
10519219	-0.42225	6.90419	-4.21695	0.000283504	0.0242617	NM_024472 // Gltpd1 /// ENSMUST00000030950 // Gltpd1
10490903	0.3755	9.82161	3.86609	0.000698602	0.0375787	NM_024495 // Car13 /// AF231123 // Car13 /// BC064050 // Car13 /// ENSMUST00000029071 // Car13
10538842	0.31125	10.3577	3.88377	0.000667726	0.0369808	NM_025278 // Gng12 /// NM_001177556 // Gng12 /// NM_001177557 // Gng12 /// NM_001177558 // Gng12 /// NM_001177559 // Gng12 /// NM_001177560 // Gng12 /// BC040685 // Gng12 /// AK166299 // Gng12 /// AK201345 // Gng12 /// ENSMUST00000043148 // Gng12 /// ENSMUST00000114228 // Gng12 /// ENSMUST00000114227 // Gng12 /// ENSMUST00000114226 // Gng12 /// ENSMUST00000114225 // Gng12 /// ENSMUST00000114224 /…
10538150	1.3985	6.2971	3.92949	0.00059398	0.0349064	NM_025326 // Tmem176a /// NM_001098271 // Tmem176a /// AB063313 // Tmem176a /// BC010831 // Tmem176a /// CT010190 // Tmem176a /// AK079378 // Tmem176a /// AK165660 // Tmem176a /// ENSMUST00000101426 // Tmem176a /// ENSMUST00000168406 // Tmem176a
10536216	-0.76225	5.13323	-5.10322	2.85704e-05	0.0076925	NM_025331 // Gng11 /// BC039062 // Gng11 /// ENSMUST00000031670 // Gng11
10546217	-0.38225	6.29613	-3.74693	0.00094657	0.0434274	NM_025351 // Chchd6 /// NM_001167736 // Chchd6 /// BC011331 // Chchd6 /// BC052929 // Chchd6 /// EF410100 // Chchd6 /// AK006192 // Chchd6 /// AK202982 // Chchd6 /// ENSMUST00000032172 // Chchd6 /// ENSMUST00000113550 // Chchd6
10482920	0.50875	8.47	3.89309	0.000651992	0.036565	NM_025422 // Cd302 /// NM_001290660 // Cd302 /// ENSMUST00000074606 // Cd302 /// ENSMUST00000028356 // Cd302
10578916	0.48425	9.97645	4.5894	0.000108098	0.015385	NM_025436 // Msmo1 /// BC006802 // Msmo1 /// AK154682 // Msmo1 /// ENSMUST00000034015 // Msmo1 /// ENSMUST00000145216 // Msmo1 /// ENSMUST00000132013 // Msmo1 /// ENSMUST00000140861 // Msmo1
10434441	-0.4785	7.06258	-3.76498	0.00090408	0.0423771	NM_025462 // Ece2 /// NM_177940 // Ece2 /// NM_177941 // Ece2 /// BC115541 // Ece2 /// AK007791 // Ece2 /// ENSMUST00000115522 // Ece2 /// ENSMUST00000119224 // Ece2 /// ENSMUST00000120394 // Ece2 /// ENSMUST00000079600 // Ece2
10408372	0.45375	2.11806	3.73014	0.000987825	0.0444894	NM_025532 // Prl2b1 /// AY077703 // Prl2b1 /// BC100329 // Prl2b1 /// BC111112 // Prl2b1 /// ENSMUST00000102954 // Prl2b1 /// ENSMUST00000091678 // Prl2b1
10417689	0.26775	8.22065	4.12844	0.000356227	0.0272741	NM_025550 // Psmd6 /// AJ252147 // Psmd6 /// BC006869 // Psmd6 /// AK180723 // Psmd6 /// AK206699 // Psmd6 /// ENSMUST00000022256 // Psmd6
10457731	0.393	10.4942	3.75758	0.000921276	0.0428755	NM_025592 // Rpl35 /// BC025884 // Rpl35 /// BC085091 // Rpl35 /// BC094634 // Rpl35 /// BC125652 // Rpl35 /// BC125656 // Rpl35 /// AK146569 // Itgam /// AK155717 // Itgam /// ENSMUST00000092020 // Gm8444 /// ENSMUST00000165229 // Gm10269 /// ENSMUST00000102782 // Rpl35 /// ENSMUST00000080861 // Rpl35 /// ENSMUST00000152441 // Rpl35 /// ENSMUST00000126246 // Rpl35 /// ENSMUST00000098015 // Itgam…
10397895	-0.33225	6.97	-4.53759	0.000123639	0.0163425	NM_025666 // Ubr7 /// BC094423 // Ubr7 /// ENSMUST00000046404 // Ubr7
10494832	-0.33125	8.98516	-3.92924	0.000594352	0.0349064	NM_025679 // Sike1 /// BC004090 // Sike1 /// AK012679 // Sike1 /// AK038295 // Sike1 /// ENSMUST00000029447 // Sike1 /// ENSMUST00000151065 // Sike1 /// ENSMUST00000119450 // Sike1
10368527	-0.55225	5.88226	-4.04076	0.000446425	0.030584	NM_025798 // Hint3 /// ENSMUST00000161074 // Hint3
10548817	-1.9395	6.4271	-5.81474	4.61532e-06	0.00242495	NM_025806 // Plbd1 /// BC019793 // Plbd1 /// ENSMUST00000032336 // Plbd1
10546685	-0.31625	8.14581	-4.36931	0.000191196	0.0204149	NM_025829 // Eif4e3 /// ENSMUST00000032151 // Eif4e3
10593356	-0.339	9.28129	-4.76483	6.85964e-05	0.0115304	NM_025848 // Sdhd /// BC145731 // Sdhd /// BC145733 // Sdhd /// ENSMUST00000000175 // Sdhd
10532150	-0.41375	8.32452	-3.73071	0.000986406	0.0444894	NM_026062 // Fam69a /// ENSMUST00000031198 // Fam69a
10412943	-0.4775	7.43226	-4.55063	0.00011953	0.0160377	NM_026341 // Nudt13 /// BC038023 // Nudt13 /// BC049948 // Nudt13 /// BC056982 // Nudt13 /// ENSMUST00000022343 // Nudt13
10548729	-0.88675	4.47161	-3.91734	0.000612754	0.0354319	NM_026345 // Mansc1 /// BC039930 // Mansc1 /// ENSMUST00000047443 // Mansc1
10367822	0.45525	8.21742	5.19417	2.25929e-05	0.00675054	NM_026405 // Rab32 /// BC016409 // Rab32 /// BC055945 // Rab32 /// ENSMUST00000019974 // Rab32
10574232	-0.31275	7.37548	-4.49258	0.000138935	0.0176428	NM_026452 // Coq9 /// BC036386 // Coq9 /// ENSMUST00000034234 // Coq9 /// ENSMUST00000159424 // Coq9 /// ENSMUST00000159638 // Coq9 /// ENSMUST00000159871 // Coq9
10344809	-0.493	6.06355	-4.07518	0.000408594	0.0292313	NM_026493 // Cspp1 /// BC151042 // Cspp1 /// FJ008676 // Cspp1 /// ENSMUST00000071087 // Cspp1 /// ENSMUST00000123261 // Cspp1
10524668	-0.444	9.23516	-5.96445	3.16048e-06	0.00196718	NM_026504 // Coq5 /// BC052345 // Coq5 /// ENSMUST00000040421 // Coq5
10596812	-0.516	6.13323	-3.90401	0.000634032	0.0360573	NM_026597 // Fam212a /// BC115538 // Fam212a /// ENSMUST00000048568 // Fam212a /// ENSMUST00000175914 // Fam212a
10601583	0.967	3.74323	3.91925	0.000609757	0.0354319	NM_026788 // Mthfd2l /// ENSMUST00000071652 // Mthfd2l /// ENSMUST00000119642 // Gm14942
10590383	-0.3745	6.32516	-3.8738	0.000684956	0.0373532	NM_026794 // Deb1 /// BC027548 // Deb1 /// AK049702 // Deb1 /// ENSMUST00000035113 // Deb1
10415045	0.88275	8.41194	4.85081	5.48947e-05	0.0103821	NM_026851 // Mrpl52 /// BC028522 // Mrpl52 /// AK081551 // Mrpl52 /// ENSMUST00000010550 // Mrpl52
10585825	-0.63825	6.97839	-5.46038	1.13939e-05	0.00455194	NM_026942 // Stoml1 /// NR_028146 // Stoml1 /// ENSMUST00000034883 // Stoml1
10485667	0.2585	6.58839	4.31042	0.000222667	0.0217434	NM_026992 // Dnajc24 /// NR_033993 // Dnajc24 /// AY028460 // Dnajc24 /// BC030072 // Dnajc24 /// BC091774 // Dnajc24 /// ENSMUST00000102555 // Dnajc24 /// ENSMUST00000124163 // Dnajc24 /// ENSMUST00000151581 // Dnajc24 /// ENSMUST00000155811 // Dnajc24
10603125	0.375	2.85355	4.36386	0.000193913	0.0205815	NM_027027 // Asb9 /// BC061038 // Asb9 /// ENSMUST00000033756 // Asb9
10427199	0.4205	9.27355	3.76857	0.000895871	0.0421344	NM_027044 // Pfdn5 /// AF108357 // Pfdn5 /// BC026920 // Pfdn5 /// AK005806 // Pfdn5 /// ENSMUST00000166658 // Pfdn5 /// ENSMUST00000168805 // Pfdn5 /// ENSMUST00000001335 // Pfdn5 /// ENSMUST00000169637 // Pfdn5 /// ENSMUST00000165671 // Pfdn5 /// ENSMUST00000165717 // Pfdn5 /// ENSMUST00000178481 // Gm5644 /// ENSMUST00000122039 // Gm5644
10594377	-0.33575	6.09548	-3.90441	0.000633377	0.0360573	NM_027090 // 2300009A05Rik /// BC100363 // 2300009A05Rik /// AK009046 // 2300009A05Rik /// ENSMUST00000168665 // 2300009A05Rik
10603087	-0.51525	5.02419	-4.266	0.000249765	0.0228883	NM_027153 // Pir /// ENSMUST00000033749 // Pir
10397083	0.38275	9.0071	3.79125	0.000845587	0.0412913	NM_027349 // Rbm25 /// BC158104 // Rbm25 /// AK038317 // Rbm25 /// AK162135 // Rbm25 /// ENSMUST00000181983 // Rbm25 /// ENSMUST00000048155 // Rbm25 /// ENSMUST00000182450 // Rbm25 /// ENSMUST00000182255 // Rbm25
10465812	-0.296	9.09194	-4.31281	0.000221292	0.0217434	NM_027412 // Ttc9c /// BC035304 // Ttc9c /// ENSMUST00000096751 // Ttc9c
10428763	-0.5715	6.31452	-3.77011	0.000892367	0.0420809	NM_027435 // Atad2 /// BC032211 // Atad2 /// ENSMUST00000038194 // Atad2
10439854	-0.37025	8.33581	-3.81647	0.000792955	0.0399353	NM_027444 // Bbx /// AF454943 // Bbx /// AF454944 // Bbx /// BC066821 // Bbx /// ENSMUST00000138166 // Bbx /// ENSMUST00000089404 // Bbx /// ENSMUST00000066037 // Bbx /// ENSMUST00000114488 // Bbx
10437561	-0.4665	7.18387	-4.67479	8.66307e-05	0.0131634	NM_027446 // Fam86 /// ENSMUST00000064635 // Fam86
10396767	0.29175	2.93903	4.11868	0.000365293	0.0274663	NM_027597 // Fam71d /// NM_029069 // Fam71d /// BC051149 // Fam71d /// AK015802 // Fam71d /// ENSMUST00000077968 // Fam71d
10415662	-0.65825	7.88516	-3.97453	0.000529199	0.0330689	NM_027764 // Rcbtb1 /// BC067005 // Rcbtb1 /// AK089923 // Rcbtb1 /// ENSMUST00000043227 // Rcbtb1 /// ENSMUST00000174009 // Rcbtb1 /// ENSMUST00000022551 // Rcbtb1
10518520	-0.56825	6.50032	-5.40937	1.29866e-05	0.00480992	NM_027873 // Ubiad1 /// BC015303 // Ubiad1 /// BC071203 // Ubiad1 /// AK215184 // Ubiad1 /// AK215814 // Ubiad1 /// ENSMUST00000051633 // Ubiad1 /// ENSMUST00000156686 // Ubiad1
10544660	0.3535	8.52	3.72151	0.00100972	0.0447652	NM_027881 // Osbpl3 /// NM_001163645 // Osbpl3 /// BC044866 // Osbpl3 /// BC086485 // Osbpl3 /// ENSMUST00000071728 // Osbpl3 /// ENSMUST00000114468 // Osbpl3 /// ENSMUST00000090019 // Osbpl3 /// ENSMUST00000114466 // Osbpl3
10481830	-0.36975	6.94548	-4.28212	0.000239571	0.0223575	NM_027947 // Zbtb43 /// NM_001025594 // Zbtb43 /// BC043117 // Zbtb43 /// ENSMUST00000028125 // Zbtb43 /// ENSMUST00000113156 // Zbtb43 /// ENSMUST00000155198 // Zbtb43 /// ENSMUST00000126442 // Zbtb43 /// ENSMUST00000095035 // Zbtb43
10464045	0.568	9.0471	5.13123	2.6577e-05	0.00732535	NM_027976 // Acsl5 /// ENSMUST00000043150 // Acsl5
10456194	-0.3615	8.69194	-4.00538	0.000488911	0.0317801	NM_028017 // Napg /// BC026977 // Napg /// ENSMUST00000025474 // Napg /// ENSMUST00000150267 // Napg /// ENSMUST00000137849 // Napg
10511207	-0.28	6.9429	-3.81242	0.000801171	0.0401217	NM_028020 // Cpsf3l /// BC011155 // Cpsf3l /// ENSMUST00000120794 // Cpsf3l /// ENSMUST00000134678 // Cpsf3l /// ENSMUST00000030901 // Cpsf3l /// ENSMUST00000149458 // Cpsf3l /// ENSMUST00000156460 // Cpsf3l
10373073	0.42075	3.51871	4.58834	0.000108397	0.015385	NM_028027 // Arhgef25 /// NM_001166413 // Arhgef25 /// AF487515 // Arhgef25 /// BC023367 // Arhgef25 /// BC054833 // Arhgef25 /// ENSMUST00000019611 // Arhgef25 /// ENSMUST00000167353 // Arhgef25
10467697	-0.26875	7.8	-4.03469	0.000453446	0.0307651	NM_028152 // Mms19 /// BC050817 // Mms19 /// AK029840 // Mms19 /// ENSMUST00000167927 // Mms19 /// ENSMUST00000171561 // Mms19
10451195	-0.5195	3.25645	-5.14412	2.57068e-05	0.00714088	NM_028164 // 1600014C23Rik /// ENSMUST00000178179 // 1600014C23Rik
10368041	0.9645	7.21968	6.84126	3.60288e-07	0.000610018	NM_028440 // Abracl /// BC098509 // Abracl /// EU234035 // Abracl /// ENSMUST00000020002 // Gm6314 /// ENSMUST00000020002 // Abracl
10436487	0.41325	3.51581	3.86736	0.000696338	0.0375787	NM_028572 // Vgll3 /// ENSMUST00000168064 // Vgll3
10365104	-0.512	10.0558	-4.677	8.61361e-05	0.0131444	NM_028657 // Mfsd12 /// BC118620 // Mfsd12 /// BC119790 // Mfsd12 /// ENSMUST00000044844 // Mfsd12 /// ENSMUST00000132368 // Mfsd12
10476759	0.38625	9.63194	3.8453	0.000736705	0.0384644	NM_028724 // Rin2 /// BC040390 // Rin2 /// ENSMUST00000147976 // Rin2 /// ENSMUST00000110005 // Rin2 /// ENSMUST00000094480 // Rin2
10540105	-0.43575	9.20839	-4.69972	8.12099e-05	0.0127203	NM_028766 // Tmem43 /// BC024933 // Tmem43 /// BC005521 // Tmem43 /// ENSMUST00000032183 // Tmem43 /// ENSMUST00000140246 // Tmem43
10532588	0.41225	6.14613	4.42699	0.00016467	0.0185616	NM_028901 // Myo18b /// BC145218 // Myo18b /// ENSMUST00000086617 // Myo18b /// ENSMUST00000183029 // Myo18b
10576559	-0.664	4.13226	-6.59041	6.64788e-07	0.000893175	NM_028908 // Map10 /// ENSMUST00000053078 // Map10
10439509	0.3955	3.22903	3.7345	0.000976944	0.04425	NM_029042 // 4930435E12Rik /// BC115688 // 4930435E12Rik /// ENSMUST00000122078 // 4930435E12Rik
10451213	-0.6765	5.51742	-3.85509	0.000718507	0.0380481	NM_029338 // Rsph9 /// BC019423 // Rsph9 /// AK006440 // Rsph9 /// ENSMUST00000024762 // Rsph9
10423024	0.43125	2.77323	4.04278	0.000444109	0.0305156	NM_029341 // Capsl /// BC061015 // Capsl /// ENSMUST00000042360 // Capsl
10384936	-0.455	6.00065	-4.0917	0.000391581	0.0285309	NM_029344 // Acyp2 /// BC027642 // Acyp2 /// ENSMUST00000074613 // Acyp2
10409118	-0.9655	5.06032	-5.98782	2.97966e-06	0.00196194	NM_029361 // Wnk2 /// NM_001290313 // Wnk2 /// BC055795 // Wnk2 /// BC060187 // Wnk2 /// ENSMUST00000162581 // Wnk2 /// ENSMUST00000162403 // Wnk2 /// ENSMUST00000159559 // Wnk2 /// ENSMUST00000110097 // Wnk2 /// ENSMUST00000049265 // Wnk2 /// ENSMUST00000035538 // Wnk2
10370007	1.30925	5.12839	3.99438	0.000502923	0.0323362	NM_029472 // Gstt4 /// BC061011 // Gstt4 /// ENSMUST00000160211 // Gstt4 /// ENSMUST00000159241 // Gstt4
10534384	0.362	4.60613	3.75298	0.000932102	0.0430604	NM_029681 // Wbscr28 /// NM_194065 // Wbscr28 /// AY369079 // Wbscr28 /// AY369080 // Wbscr28 /// BC114542 // Wbscr28 /// ENSMUST00000047305 // Wbscr28
10477061	-0.66775	8.32484	-4.84494	5.57365e-05	0.0104855	NM_029688 // Srxn1 /// BC049957 // Srxn1 /// ENSMUST00000137751 // Srxn1 /// ENSMUST00000041500 // Srxn1
10561748	-0.52825	5.45	-4.10629	0.000377144	0.028034	NM_029714 // Catsperg2 /// GQ225581 // Catsperg2 /// ENSMUST00000061193 // Catsperg2
10362436	0.31975	1.72548	3.71039	0.00103864	0.045257	NM_029726 // Trdn /// ENSMUST00000095762 // Trdn
10550059	-0.68575	4.15968	-3.95051	0.000562825	0.0342806	NM_029809 // 2310014L17Rik /// BC141220 // 2310014L17Rik /// ENSMUST00000045870 // 2310014L17Rik
10525256	-0.61275	4.81323	-3.77377	0.000884093	0.0419131	NM_029912 // Tmem116 /// AK015103 // Tmem116 /// ENSMUST00000124247 // Tmem116 /// ENSMUST00000150805 // Tmem116 /// ENSMUST00000145729 // Tmem116 /// ENSMUST00000172722 // Tmem116 /// ENSMUST00000060004 // Tmem116
10498319	0.36975	10.4768	4.50852	0.000133314	0.0170508	NM_030685 // Serp1 /// AB041655 // Serp1 /// BC002114 // Serp1 /// AK183006 // Serp1 /// AK200241 // Serp1 /// ENSMUST00000029385 // Serp1
10520452	1.14975	5.58645	3.62971	0.0012741	0.0497821	NM_031168 // Il6 /// J03783 // Il6 /// ENSMUST00000026845 // Il6
10534728	-0.4235	6.96806	-3.90333	0.000635132	0.0360573	NM_031406 // Slc12a9 /// AF314957 // Slc12a9 /// BC046982 // Slc12a9 /// ENSMUST00000039991 // Slc12a9
10407803	-0.609	9.13548	-4.88302	5.0501e-05	0.0100262	NM_031999 // Gpr137b /// ENSMUST00000021738 // Gpr137b
10562169	1.8235	4.70516	3.83708	0.000752329	0.0387678	NM_032541 // Hamp /// AF297664 // Hamp /// AF503444 // Hamp /// BC021587 // Hamp /// ENSMUST00000062620 // Hamp
10425695	0.43425	8.74258	4.39825	0.000177394	0.0192887	NM_033218 // Srebf2 /// AF374267 // Srebf2 /// BC048071 // Srebf2 /// BC069989 // Srebf2 /// ENSMUST00000023100 // Srebf2
10365845	-0.49525	7.79258	-3.68926	0.00109581	0.0464947	NM_053072 // Fgd6 /// ENSMUST00000020208 // Fgd6
10541644	0.485	3.77839	3.82362	0.000778615	0.0393804	NM_053094 // Cd163 /// NM_001170395 // Cd163 /// AF274883 // Cd163 /// ENSMUST00000112541 // Cd163 /// ENSMUST00000032234 // Cd163
10568939	-0.343	7.96387	-4.23565	0.000270138	0.0235996	NM_053119 // Echs1 /// BC057971 // Echs1 /// BC072658 // Echs1 /// AK213530 // Echs1 /// ENSMUST00000026538 // Echs1 /// ENSMUST00000155647 // Echs1 /// ENSMUST00000135842 // Echs1
10443980	-0.265	11.0074	-3.74978	0.000939732	0.0432812	NM_053214 // Myo1f /// BC046502 // Myo1f /// ENSMUST00000087605 // Myo1f
10500009	0.36925	11.5723	3.70386	0.00105598	0.0457324	NM_053257 // Rpl31 /// NM_001252218 // Rpl31 /// NM_001252219 // Rpl31 /// NM_001258458 // Rpl31-ps12 /// BC050113 // Rpl31 /// BC055720 // Rpl31 /// BC086916 // Rpl31 /// BC092139 // Rpl31 /// BC099436 // Rpl31 /// AF362574 // Rpl31 /// AK075964 // Rpl31 /// AK161996 // Clpb /// ENSMUST00000179954 // Rpl31-ps12 /// ENSMUST00000179954 // Rpl31 /// ENSMUST00000178079 // Rpl31-ps12 /// ENSMUST00000…
10506571	1.571	8.04581	6.10582	2.21461e-06	0.00167538	NM_053272 // Dhcr24 /// BC019797 // Dhcr24 /// ENSMUST00000047973 // Dhcr24
10550290	-0.51725	5.8429	-3.83247	0.000761234	0.0389747	NM_133234 // Bbc3 /// AF332560 // Bbc3 /// BC044782 // Bbc3 /// BC060370 // Bbc3 /// BC147261 // Bbc3 /// BC147262 // Bbc3 /// ENSMUST00000002152 // Bbc3
10481349	1.0275	6.20065	4.20053	0.000295778	0.0246252	NM_133500 // Ntng2 /// NM_133501 // Ntng2 /// AB052336 // Ntng2 /// AB052337 // Ntng2 /// AB052338 // Ntng2 /// AF475079 // Ntng2 /// AF475080 // Ntng2 /// BC141258 // Ntng2 /// BC145600 // Ntng2 /// ENSMUST00000183583 // Ntng2 /// ENSMUST00000048455 // Ntng2 /// ENSMUST00000102873 // Ntng2 /// ENSMUST00000091153 // Ntng2 /// ENSMUST00000177689 // Ntng2
10541333	0.97275	5.86871	4.22078	0.000280712	0.0241254	NM_133661 // Slc6a12 /// BC019211 // Slc6a12 /// ENSMUST00000032200 // Slc6a12
10465965	-0.4005	3.53935	-3.92942	0.000594085	0.0349064	NM_133689 // Ppp1r32 /// AY032666 // Ppp1r32 /// ENSMUST00000038842 // Ppp1r32
10520234	-0.409	7.20194	-3.72622	0.000997726	0.0445455	NM_133913 // Chpf2 /// AK122504 // Chpf2 /// ENSMUST00000121863 // Chpf2 /// ENSMUST00000088295 // Chpf2
10568651	0.2785	6.74484	3.93219	0.00058989	0.0349064	NM_133941 // Dhx32 /// NM_001286031 // Dhx32 /// NM_001286030 // Dhx32 /// NM_001286032 // Dhx32 /// BC022920 // Dhx32 /// AK213507 // Dhx32 /// ENSMUST00000033290 // Dhx32 /// ENSMUST00000140593 // Dhx32
10455647	0.358	8.69677	4.44732	0.000156224	0.0184542	NM_134131 // Tnfaip8 /// BC009090 // Tnfaip8 /// ENSMUST00000153873 // Tnfaip8 /// ENSMUST00000148159 // Tnfaip8
10545038	0.325	2.33161	4.29733	0.000230334	0.0220154	NM_134177 // Vmn1r30 /// BC138075 // Vmn1r30 /// BC138078 // Vmn1r30 /// ENSMUST00000078890 // Vmn1r30
10545030	0.433	2.19581	4.19683	0.000298618	0.0246922	NM_134177 // Vmn1r30 /// NM_053238 // Vmn1r25 /// ENSMUST00000176572 // Vmn1r25
10361834	0.70575	4.84742	4.14814	0.000338586	0.0266344	NM_138628 // Txlnb /// AF422244 // Txlnb /// AF422245 // Txlnb /// BC141023 // Txlnb /// AK084579 // Txlnb /// ENSMUST00000175676 // Txlnb /// ENSMUST00000037964 // Txlnb
10548385	1.5835	4.4171	5.05412	3.24351e-05	0.00803623	NM_138648 // Olr1 /// AF303744 // Olr1 /// ENSMUST00000032265 // Olr1
10458498	-0.68875	6.64	-5.6765	6.55853e-06	0.00318584	NM_139206 // Arap3 /// NM_001205336 // Arap3 /// AK220486 // Arap3 /// BC026945 // Arap3 /// BC068145 // Arap3 /// ENSMUST00000042944 // Arap3
10491354	-0.487	7.28774	-4.03399	0.00045426	0.0307651	NM_144519 // Zfp639
10590245	-0.435	8.16484	-4.26162	0.000252605	0.0229268	NM_144793 // Slc25a38 /// BC010801 // Slc25a38 /// ENSMUST00000035106 // Slc25a38 /// ENSMUST00000150093 // Slc25a38 /// ENSMUST00000144768 // Slc25a38
10467859	-0.3655	7.92774	-4.06121	0.000423549	0.0301194	NM_144874 // Cox15 /// BC011509 // Cox15 /// ENSMUST00000045562 // Cox15
10551347	-0.47875	10.9981	-4.39377	0.000179464	0.0193952	NM_144923 // Blvrb /// ENSMUST00000037399 // Blvrb
10524631	-1.376	8.68935	-4.85592	5.41723e-05	0.0103556	NM_145209 // Oasl1 /// ENSMUST00000031540 // Oasl1 /// ENSMUST00000112143 // Oasl1
10482762	1.4575	7.00871	7.33276	1.1094e-07	0.000246537	NM_145360 // Idi1 /// BC004801 // Idi1 /// BC110313 // Idi1 /// ENSMUST00000169314 // Idi1
10403413	1.41625	7.08194	6.78872	4.09361e-07	0.000632836	NM_145360 // Idi1 /// BC110313 // Idi1 /// ENSMUST00000169314 // Idi1 /// ENSMUST00000177397 // Idi1
10382625	0.346	5.63226	3.63049	0.00127159	0.0497821	NM_145438 // Llgl2 /// NM_001252532 // Llgl2 /// AY033650 // Llgl2 /// BC037226 // Llgl2 /// ENSMUST00000103032 // Llgl2 /// ENSMUST00000177736 // Llgl2
10447341	0.543	6.36258	4.08349	0.00039995	0.0287687	NM_145491 // Rhoq /// BC056363 // Rhoq /// ENSMUST00000024956 // Rhoq
10376513	0.39325	8.58677	3.75344	0.00093102	0.0430604	NM_145827 // Nlrp3 /// ENSMUST00000101148 // Nlrp3
10517980	-1.12825	4.94129	-6.70429	5.0293e-07	0.000715287	NM_145987 // Tmem82 /// BC025833 // Tmem82 /// AK162322 // Tmem82 /// ENSMUST00000143154 // Tmem82 /// ENSMUST00000053263 // Tmem82 /// ENSMUST00000156246 // Tmem82
10390560	-0.6745	5.83516	-3.6821	0.0011159	0.0468995	NM_146028 // Stac2 /// BC024864 // Stac2 /// BC029794 // Stac2 /// ENSMUST00000017544 // Stac2
10484604	0.42825	1.94774	4.16916	0.000320722	0.0259172	NM_146408 // Olfr1065 /// AF178750 // Olfr1065 /// BC138401 // Olfr1065 /// BC138402 // Olfr1065 /// ENSMUST00000099886 // Olfr1065
10445135	0.4335	2.40548	4.73281	7.4533e-05	0.0119914	NM_146465 // Olfr108 /// BC132008 // Olfr108 /// BC132012 // Olfr108 /// ENSMUST00000078207 // Olfr108
10583400	0.5195	2.52516	4.76035	6.93978e-05	0.0115304	NM_146524 // Olfr855 /// BC137820 // Olfr855 /// ENSMUST00000061693 // Olfr855
10591203	0.46325	2.07806	4.63965	9.48946e-05	0.0140016	NM_146528 // Olfr860 /// NM_146526 // Olfr859 /// BC120862 // Olfr860 /// BC137831 // Olfr860 /// ENSMUST00000086482 // Olfr860 /// ENSMUST00000086480 // Olfr859
10484644	0.57375	2.56581	5.33581	1.56879e-05	0.00536346	NM_146591 // Olfr1101 /// ENSMUST00000099870 // Olfr1101
10566603	0.4405	2.44097	5.07722	3.05555e-05	0.00781606	NM_146597 // Olfr702 /// BC120573 // Olfr702 /// ENSMUST00000080899 // Olfr702
10440178	0.32425	2.44032	4.07836	0.000405266	0.0290517	NM_146992 // Olfr204 /// NM_001011736 // Olfr205 /// BC150839 // Olfr205 /// ENSMUST00000074125 // Olfr205 /// ENSMUST00000072517 // Olfr204
10452110	0.36625	6.20355	3.78098	0.000868013	0.0415689	NM_153152 // 2410015M20Rik /// ENSMUST00000052832 // 2410015M20Rik
10429329	-0.2735	9.08484	-3.92476	0.000601215	0.0351673	NM_153178 // Ago2 /// AB081472 // Ago2 /// BC128379 // Ago2 /// BC129922 // Ago2 /// ENSMUST00000044113 // Ago2
10469786	-0.9645	3.13452	-4.42447	0.000165748	0.0185616	NM_153511 // Il1f9 /// AK156687 // Il1f9 /// ENSMUST00000057567 // Il1f9
10520362	0.70575	9.85258	5.10046	2.87744e-05	0.0076925	NM_153526 // Insig1 /// AF527630 // Insig1 /// BC132167 // Insig1 /// BC132499 // Insig1 /// ENSMUST00000059155 // Insig1
10413951	-0.55675	7.28581	-4.51577	0.000130832	0.016931	NM_153800 // Arhgap22 /// ENSMUST00000111956 // Arhgap22
10390032	-0.5595	5.32258	-3.91707	0.000613172	0.0354319	NM_153807 // Acsf2 /// BC018371 // Acsf2 /// BC063269 // Acsf2 /// ENSMUST00000103164 // Acsf2
10370497	-0.3585	9.52645	-4.16395	0.000325061	0.0260803	NM_172134 // Pdxk /// BC027745 // Pdxk /// ENSMUST00000041616 // Pdxk /// ENSMUST00000105385 // Pdxk
10540795	-0.50525	9.02516	-5.61336	7.70408e-06	0.00354352	NM_172161 // Irak2 /// NM_001113553 // Irak2 /// AY162378 // Irak2 /// AY162379 // Irak2 /// AY162381 // Irak2 /// BC085324 // Irak2 /// AK028733 // Irak2 /// AK033707 // Irak2 /// ENSMUST00000059286 // Irak2 /// ENSMUST00000089023 // Irak2 /// ENSMUST00000089022 // Irak2
10473180	0.4595	3.28226	3.98201	0.000519147	0.0329034	NM_172420 // Ppp1r1c /// NM_001290744 // Ppp1r1c /// NM_001290743 // Ppp1r1c /// NR_110980 // Ppp1r1c /// NR_110979 // Ppp1r1c /// BC120706 // Ppp1r1c /// BC132149 // Ppp1r1c /// ENSMUST00000090760 // Ppp1r1c /// ENSMUST00000040863 // Ppp1r1c /// ENSMUST00000111780 // Ppp1r1c /// ENSMUST00000141978 // Ppp1r1c
10394173	-0.24975	8.78097	-3.77197	0.00088815	0.0419377	NM_172421 // Asxl2 /// NM_001270988 // Asxl2 /// BC141140 // Asxl2 /// AK142135 // Asxl2 /// AK148015 // Asxl2 /// ENSMUST00000092003 // Asxl2 /// ENSMUST00000144247 // Asxl2 /// ENSMUST00000153102 // Asxl2 /// ENSMUST00000140046 // Asxl2 /// ENSMUST00000111215 // Asxl2
10380137	-0.58	4.15871	-3.7161	0.00102369	0.0449784	NM_172449 // Bzrap1 /// ENSMUST00000039627 // Bzrap1 /// ENSMUST00000100644 // Bzrap1
10505224	-0.343	8.4329	-4.63962	9.49032e-05	0.0140016	NM_172468 // Snx30 /// BC099674 // Snx30 /// ENSMUST00000030080 // Snx30
10354220	-0.58275	5.20419	-4.01229	0.000480315	0.0314215	NM_172499 // Mfsd9 /// BC057633 // Mfsd9 /// ENSMUST00000039672 // Mfsd9 /// ENSMUST00000131390 // Mfsd9
10482434	-0.4925	6.73903	-4.99489	3.78038e-05	0.00867195	NM_172662 // Gtdc1 /// BC052069 // Gtdc1 /// AK162289 // Gtdc1 /// ENSMUST00000112810 // Gtdc1 /// ENSMUST00000134813 // Gtdc1 /// ENSMUST00000049051 // Gtdc1
10491615	0.3935	5.4129	4.20009	0.000296116	0.0246252	NM_172679 // 4932438A13Rik /// ENSMUST00000152564 // 4932438A13Rik /// ENSMUST00000057272 // 4932438A13Rik
10593270	-0.606	6.77161	-4.47933	0.000143791	0.0178764	NM_172770 // Ttc12 /// ENSMUST00000055096 // Ttc12
10434993	-1.14725	6.6171	-7.38684	9.76364e-08	0.000246537	NM_172822 // Pigz /// AK038701 // Pigz /// ENSMUST00000052174 // Pigz /// ENSMUST00000151412 // Pigz /// ENSMUST00000134928 // Pigz
10351551	1.06175	3.67	4.96345	4.10077e-05	0.00911294	NM_172845 // Adamts4 /// AK173001 // Adamts4 /// ENSMUST00000111315 // Adamts4 /// ENSMUST00000006570 // Adamts4
10585980	-0.487	6.97871	-5.60985	7.77349e-06	0.00354352	NM_173018 // Myo9a /// ENSMUST00000136740 // Myo9a /// ENSMUST00000135298 // Myo9a /// ENSMUST00000128341 // Myo9a
10585982	-0.43625	7.83194	-5.52312	9.70247e-06	0.00402856	NM_173018 // Myo9a /// ENSMUST00000136740 // Myo9a /// ENSMUST00000135298 // Myo9a /// ENSMUST00000128341 // Myo9a
10585986	-0.377	7.84194	-3.78719	0.00085438	0.0412913	NM_173018 // Myo9a /// ENSMUST00000136740 // Myo9a /// ENSMUST00000135298 // Myo9a /// ENSMUST00000128341 // Myo9a
10436978	-0.817	5.18871	-4.69573	8.20528e-05	0.0127959	NM_173047 // Cbr3 /// BC028763 // Cbr3 /// ENSMUST00000039620 // Cbr3
10500133	-0.34825	7.02548	-3.77589	0.000879334	0.0418549	NM_173347 // Prune /// BC057546 // Prune /// BC058635 // Prune /// ENSMUST00000015855 // Prune
10372443	0.35425	3.4171	4.4294	0.000163648	0.0185616	NM_173391 // Tph2 /// AY090565 // Tph2 /// ENSMUST00000006949 // Tph2
10527043	-0.61775	5.88	-4.41945	0.000167918	0.0185933	NM_173405 // Amz1 /// ENSMUST00000060918 // Amz1
10385513	-0.7015	10.5629	-3.96765	0.000538632	0.0335405	NM_173434 // 9930111J21Rik2 /// ENSMUST00000093153 // 9930111J21Rik1 /// ENSMUST00000093153 // 9930111J21Rik2 /// ENSMUST00000093152 // 9930111J21Rik2
10366983	-0.66875	6.51871	-4.55836	0.000117159	0.0159791	NM_173732 // Tmem194 /// NM_001113211 // Tmem194 /// BC030440 // Tmem194 /// ENSMUST00000118612 // Tmem194 /// ENSMUST00000048099 // Tmem194
10605666	0.36075	2.16581	4.51611	0.000130717	0.016931	NM_173783 // Mageb18 /// ENSMUST00000113955 // Mageb18
10375079	0.41175	6.01161	4.42168	0.000166949	0.0185616	NM_173784 // Ubtd2 /// BC057026 // Ubtd2 /// ENSMUST00000051053 // Ubtd2
10349733	-0.24925	8.25742	-3.6276	0.00128091	0.0499385	NM_175294 // Nucks1 /// NM_001145804 // Nucks1
10563659	-0.41275	7.70806	-4.78308	6.5426e-05	0.0110815	NM_175318 // Spty2d1 /// BC079859 // Spty2d1 /// ENSMUST00000061639 // Spty2d1
10365518	-0.29475	6.57355	-4.69061	8.31507e-05	0.0128544	NM_175331 // Nt5dc3 /// ENSMUST00000099396 // Nt5dc3
10593878	-0.41725	6.55742	-3.779	0.000872397	0.0416362	NM_175483 // Snx33 /// BC096472 // Snx33 /// ENSMUST00000050916 // Snx33
10376721	-0.3995	8.58161	-4.88969	4.9635e-05	0.00991474	NM_175491 // Smcr8 /// NM_001085440 // Smcr8 /// ENSMUST00000102667 // Smcr8 /// ENSMUST00000056907 // Smcr8
10513082	-0.39375	6.81968	-3.64002	0.00124133	0.0491382	NM_175518 // Tmem245 /// AK052826 // Tmem245 /// ENSMUST00000068792 // Tmem245 /// ENSMUST00000155625 // Tmem245 /// ENSMUST00000132816 // Tmem245 /// ENSMUST00000125082 // Tmem245 /// ENSMUST00000107609 // Tmem245
10501433	-0.44675	3.85419	-3.67058	0.00114893	0.0478113	NM_177091 // Fndc7 /// NM_001165965 // Fndc7 /// BC111898 // Fndc7 /// ENSMUST00000102620 // Fndc7 /// ENSMUST00000123018 // Fndc7 /// ENSMUST00000053065 // Fndc7 /// ENSMUST00000180063 // Fndc7
10504278	0.40225	3.3171	4.45777	0.000152051	0.0182346	NM_177195 // Atp8b5 /// EF377342 // Atp8b5 /// AK029992 // Atp8b5 /// AK076708 // Atp8b5 /// AK078567 // Atp8b5 /// ENSMUST00000056010 // Atp8b5 /// ENSMUST00000107942 // Atp8b5 /// ENSMUST00000136262 // Atp8b5 /// ENSMUST00000107937 // Atp8b5 /// ENSMUST00000102953 // Atp8b5
10511298	-0.454	5.55258	-3.64685	0.00122007	0.0484703	NM_177205 // 9430015G10Rik /// NM_145557 // 9430015G10Rik /// BC004010 // 9430015G10Rik /// ENSMUST00000072554 // 9430015G10Rik /// ENSMUST00000125786 // 9430015G10Rik /// ENSMUST00000105576 // 9430015G10Rik /// ENSMUST00000169550 // 9430015G10Rik
10425511	-0.3495	6.72032	-4.3853	0.000183441	0.0197052	NM_177310 // Xpnpep3 /// BC137569 // Xpnpep3 /// BC144717 // Xpnpep3 /// AK042110 // Xpnpep3 /// ENSMUST00000163754 // Xpnpep3 /// ENSMUST00000163296 // Xpnpep3 /// ENSMUST00000041609 // Xpnpep3 /// ENSMUST00000165258 // Xpnpep3 /// ENSMUST00000167799 // Xpnpep3 /// ENSMUST00000164144 // Xpnpep3
10377265	0.308	10.7594	4.12232	0.000361889	0.0273773	NM_177320 // Pik3r5 /// AK089348 // Pik3r5 /// AK171279 // Pik3r5 /// ENSMUST00000021283 // Pik3r5 /// ENSMUST00000154220 // Pik3r5
10587988	-0.77	5.37194	-4.96892	4.04308e-05	0.00904124	NM_177352 // Gk5 /// BC116302 // Gk5 /// BC116303 // Gk5 /// ENSMUST00000085217 // Gk5 /// ENSMUST00000122383 // Gk5 /// ENSMUST00000129774 // Gk5
10377148	0.33725	3.53742	3.98629	0.000513468	0.0327184	NM_177369 // Myh8 /// ENSMUST00000019625 // Myh8
10397853	0.589	7.51774	4.5891	0.000108185	0.015385	NM_177620 // Rin3 /// AY265356 // Rin3 /// BC137907 // Rin3 /// AK133988 // Rin3 /// ENSMUST00000056950 // Rin3 /// ENSMUST00000101114 // Rin3
10575745	-0.47575	7.53032	-4.64641	9.32457e-05	0.0138985	NM_177700 // Atmin /// BC060631 // Atmin /// ENSMUST00000109099 // Atmin
10606583	0.46475	2.38871	4.48554	0.000141494	0.0178403	NM_177705 // 4932411N23Rik /// ENSMUST00000081074 // 4932411N23Rik
10412078	0.92375	6.49355	4.65184	9.19422e-05	0.0138974	NM_177713 // Gapt /// BC116629 // Gapt /// BC118005 // Gapt /// ENSMUST00000058806 // Gapt
10404766	0.35575	3.23258	3.74421	0.000953127	0.0436157	NM_177808 // Gm5082
10404036	-0.6015	6.98226	-3.76475	0.000904608	0.0423771	NM_178196 // Hist1h2bg /// BC060304 // Hist1h2bg /// ENSMUST00000079251 // Hist1h2bg /// ENSMUST00000079251 // Hist1h2be /// ENSMUST00000079251 // Hist1h2bc
10376455	-0.54225	9.19129	-4.25518	0.000256848	0.0230433	NM_178218 // Hist3h2a /// BC058119 // Hist3h2a /// BC063781 // Hist3h2a /// AK187267 // Hist3h2a /// ENSMUST00000090776 // Hist1h2ao /// ENSMUST00000090776 // Hist1h2ai /// ENSMUST00000090776 // Hist1h2ab /// ENSMUST00000090776 // Hist1h2ap /// ENSMUST00000090776 // Hist1h2an /// ENSMUST00000090776 // Hist1h2ah /// ENSMUST00000090776 // Hist1h2ag /// ENSMUST00000090776 // Hist1h2ae /// ENSMUST000…
10376446	-0.492	6.88968	-4.05026	0.00043565	0.030313	NM_178218 // Hist3h2a /// BC058119 // Hist3h2a /// BC063781 // Hist3h2a /// AK187267 // Hist3h2a /// ENSMUST00000090776 // Hist1h2ao /// ENSMUST00000090776 // Hist1h2ai /// ENSMUST00000090776 // Hist1h2ab /// ENSMUST00000090776 // Hist1h2ap /// ENSMUST00000090776 // Hist1h2an /// ENSMUST00000090776 // Hist1h2ah /// ENSMUST00000090776 // Hist1h2ag /// ENSMUST00000090776 // Hist1h2ae /// ENSMUST000…
10475941	-0.52575	5.43452	-4.59564	0.000106364	0.0153112	NM_178404 // Zc3h6 /// BC058173 // Zc3h6 /// ENSMUST00000110320 // Zc3h6 /// ENSMUST00000110319 // Zc3h6
10554475	-0.30825	7.5571	-3.86158	0.000706686	0.0378417	NM_178707 // Zfp592 /// ENSMUST00000107353 // Zfp592
10425357	-0.38675	7.45	-4.41838	0.000168383	0.0185933	NM_178719 // Mief1 /// AK044773 // Mief1 /// ENSMUST00000023048 // Mief1 /// ENSMUST00000166030 // Mief1
10479311	-0.44725	6.07645	-3.80411	0.000818335	0.0405812	NM_178750 // Ss18l1 /// BC054730 // Ss18l1 /// ENSMUST00000041126 // Ss18l1
10533360	-0.50325	6.10903	-3.80811	0.000810029	0.0403381	NM_178799 // Acad12 /// ENSMUST00000041252 // Acad12
10525210	-0.523	7.62323	-3.6664	0.00116117	0.0479517	NM_181421 // Gm15800 /// BC072559 // Gm15800 /// ENSMUST00000119892 // Gm15800 /// ENSMUST00000100769 // Gm15800 /// ENSMUST00000042614 // Gm15800
10525236	-0.546	7.61452	-4.89868	4.84939e-05	0.0098985	NM_181421 // Gm15800 /// ENSMUST00000119892 // Gm15800 /// ENSMUST00000042614 // Gm15800
10494574	-0.51425	6.22645	-3.89113	0.000655262	0.0365754	NM_182997 // Prkab2 /// BC060228 // Prkab2 /// ENSMUST00000143927 // Prkab2 /// ENSMUST00000045743 // Prkab2 /// ENSMUST00000130924 // Prkab2
10603275	0.34575	2.30581	3.66183	0.00117468	0.0481506	NM_183015 // Ccnb3 /// AJ555464 // Ccnb3 /// BC132411 // Ccnb3 /// BC138355 // Ccnb3 /// ENSMUST00000115752 // Ccnb3 /// ENSMUST00000056725 // Ccnb3
10436746	0.4545	2.80161	4.45282	0.000154014	0.0183148	NM_183189 // Krtap13-1 /// BC027551 // Krtap13-1 /// ENSMUST00000060494 // Krtap13-1
10353993	-0.3705	9.81161	-3.9455	0.000570111	0.0345493	NM_198006 // Coa5 /// ENSMUST00000027286 // Coa5
10416423	-0.4985	6.5229	-3.65992	0.00118037	0.0481506	NM_198642 // 5031414D18Rik /// BC052668 // 5031414D18Rik /// ENSMUST00000036072 // 5031414D18Rik
10600921	-0.50175	7.96968	-4.42464	0.000165674	0.0185616	NM_199018 // Stard8 /// BC062944 // Stard8 /// ENSMUST00000036606 // Stard8
10392796	-0.896	9.1971	-8.40778	9.40749e-09	4.77847e-05	NM_199221 // Cd300lb /// ENSMUST00000106581 // Cd300lb /// ENSMUST00000149663 // Cd300lb /// ENSMUST00000074300 // Cd300lb
10601385	-0.477	10.5542	-4.04258	0.000444336	0.0305156	NM_205820 // Tlr13 /// AY510706 // Tlr13 /// ENSMUST00000040065 // Tlr13
10484598	0.3595	2.04806	3.84916	0.000729476	0.0383445	NM_207134 // Olfr1061 /// ENSMUST00000099889 // Olfr1061
10473620	0.37825	2.21226	3.65049	0.00120888	0.0482609	NM_207140 // Olfr1212 /// ENSMUST00000055895 // Olfr1212
10571655	0.41175	1.81484	4.32895	0.000212246	0.0214393	NR_003027 // Rnu6 /// AK149087 // 7120482A17Rik /// ENSMUST00000083261 // Gm26071 /// ENSMUST00000082845 // Gm22997 /// ENSMUST00000178746 // Gm25935 /// ENSMUST00000101821 // Gm25524 /// ENSMUST00000082906 // Gm26204 /// ENSMUST00000178659 // Gm23610 /// ENSMUST00000083771 // Gm22829 /// ENSMUST00000178877 // Gm25547 /// ENSMUST00000083193 // Gm26127 /// ENSMUST00000082897 // Gm25698 /// ENSMUST…
10520622	0.594	5.7829	3.86376	0.000702762	0.0376884	NR_003522 // Abhd1 /// AF189764 // Abhd1 /// ENSMUST00000131757 // Abhd1
10372917	-0.36175	6.93548	-3.7338	0.000978694	0.0442728	NR_004052 // Gm9079 /// BC038498 // Gm9079 /// ENSMUST00000140299 // Tmem5
10439018	-0.57825	9.00484	-4.79507	6.34242e-05	0.0109471	NR_027897 // 0610012G03Rik /// BC021536 // 0610012G03Rik
10573344	-0.448	6.66742	-3.80121	0.000824414	0.0405995	NR_029746 // Mir27a /// ENSMUST00000083510 // Mir27a
10510507	-0.71775	4.89032	-3.64813	0.00121611	0.048421	NR_029751 // Mir34a /// ENSMUST00000083559 // Mir34a
10398392	0.58175	2.84129	5.44166	1.19542e-05	0.00469058	NR_029762 // Mir329 /// ENSMUST00000083643 // Mir329
10462357	0.6455	2.64226	4.4574	0.000152197	0.0182346	NR_029778 // Mir101b /// ENSMUST00000083622 // Mir101b
10380646	0.32725	2.21419	3.85244	0.000723397	0.0381619	NR_029784 // Mir10a /// ENSMUST00000083585 // Mir10a
10371902	0.3085	1.75226	3.62843	0.00127823	0.0498888	NR_029812 // Mir135a-2 /// ENSMUST00000083590 // Mir135a-2
10398420	0.333	2.21613	3.72403	0.00100327	0.0445905	NR_029883 // Mir382 /// ENSMUST00000083494 // Mir382
10398408	0.3735	1.98194	4.18625	0.000306886	0.0252001	NR_029915 // Mir376b /// ENSMUST00000102052 // Mir376b
10512999	0.53125	5.21	4.28054	0.000240552	0.0223902	NR_033139 // AI427809 /// NR_033140 // AI427809 /// BC147516 // AI427809 /// BC147547 // AI427809 /// ENSMUST00000123127 // AI427809 /// ENSMUST00000123044 // AI427809 /// ENSMUST00000098075 // AI427809
10396076	-0.384	6.00065	-3.88592	0.000664059	0.0368926	NR_033222 // 9330151L19Rik /// AK034052 // 9330151L19Rik /// ENSMUST00000181850 // 9330151L19Rik
10517687	0.4835	5.22968	4.05958	0.00042533	0.0301857	NR_033543 // Gm16287 /// ENSMUST00000097827 // Gm16287
10558919	-0.4175	7.93194	-4.1424	0.000343638	0.0267361	NR_034049 // Snora52 /// AF357388 // Snora52 /// ENSMUST00000137307 // Rplp2 /// ENSMUST00000082732 // Snora52
10565591	0.3345	2.29935	3.9294	0.000594119	0.0349064	NR_045874 // Gm15413 /// ENSMUST00000155101 // Gm15413
10520513	-0.27775	10.3516	-3.66983	0.00115113	0.0478113	NR_049199 // Mir5625 /// NM_175675 // Slc35f6 /// BC019457 // Slc35f6 /// AK077623 // Slc35f6 /// ENSMUST00000062962 // Slc35f6 /// ENSMUST00000143867 // Slc35f6 /// ENSMUST00000131978 // Slc35f6 /// ENSMUST00000124474 // Slc35f6 /// ENSMUST00000176598 // Gm23930
10483803	0.55475	2.61903	3.74832	0.000943219	0.0433857	NR_110445 // Haglr /// ENSMUST00000100000 // 6720416L17Rik
10553475	0.34275	10.3061	4.11859	0.000365383	0.0274663	XM_001002242 // Gm8430 /// XR_382082 // LOC102631952 /// NM_024277 // Rps27a /// NM_001033865 // Rps27a /// BC002108 // Rps27a /// BC081446 // Rps27a /// BC096392 // Rps27a /// ENSMUST00000147782 // Gm8430 /// ENSMUST00000147782 // Rps27a /// ENSMUST00000102845 // Gm8430 /// ENSMUST00000102845 // Rps27a /// ENSMUST00000102844 // Gm8430 /// ENSMUST00000102844 // Rps27a /// ENSMUST00000150739 // Gm…
10356267	-0.5565	6.67581	-4.00575	0.000488445	0.0317801	XM_001473524 // Gm2427 /// XR_389818 // LOC102634585 /// XM_006535862 // LOC100041708 /// XM_006535879 // LOC100041877 /// BC094285 // A530032D15Rik /// ENSMUST00000162925 // Gm2427 /// ENSMUST00000162925 // Sp140 /// ENSMUST00000161724 // A530032D15Rik /// ENSMUST00000162896 // Gm6264
10344966	0.37125	10.359	3.63675	0.00125161	0.0492828	XM_006495457 // Ly96 /// NM_016923 // Ly96 /// NM_001159711 // Ly96 /// AF168120 // Ly96 /// AB018550 // Ly96 /// AY641431 // Ly96 /// BC116785 // Ly96 /// ENSMUST00000026881 // Ly96
10347481	-0.67375	6.69839	-3.8423	0.000742364	0.0384743	XM_006495607 // Cyp27a1 /// NM_024264 // Cyp27a1 /// BC055028 // Cyp27a1 /// ENSMUST00000027356 // Cyp27a1
10354191	0.3945	10.7535	5.34429	1.53498e-05	0.00529879	XM_006496226 // Rnf149 /// NM_001033135 // Rnf149 /// ENSMUST00000062525 // Rnf149
10360028	0.79875	10.0174	4.47696	0.000144675	0.0179235	XM_006496657 // Fcgr2b /// NM_001077189 // Fcgr2b /// NM_010187 // Fcgr2b /// BC038070 // Fcgr2b /// M14216 // Fcgr2b /// M16367 // Fcgr2b /// M17515 // Fcgr2b /// ENSMUST00000027966 // Fcgr2b /// ENSMUST00000081103 // Fcgr2b /// ENSMUST00000161503 // Fcgr2b /// ENSMUST00000159969 // Fcgr2b
10351347	-0.39025	11.0923	-3.80476	0.000816974	0.0405703	XM_006496930 // Creg1 /// NM_011804 // Creg1 /// AF084524 // Creg1 /// BC027426 // Creg1 /// AK201605 // Creg1 /// AK203453 // Creg1 /// AK219109 // Creg1 /// ENSMUST00000111432 // Creg1 /// ENSMUST00000140769 // Creg1
10361282	0.3615	7.50806	4.67871	8.57545e-05	0.0131426	XM_006497226 // Cr1l /// NM_013499 // Cr1l /// BC028945 // Cr1l /// BC092048 // Cr1l /// AK134226 // Cr1l /// ENSMUST00000075451 // Cr1l
10480347	0.29275	9.78387	3.88677	0.000662612	0.0368699	XM_006497394 // Pip4k2a /// XM_006497395 // Pip4k2a /// XM_006497397 // Pip4k2a /// NM_008845 // Pip4k2a /// ENSMUST00000006912 // Pip4k2a
10481164	0.6425	9.18226	4.43783	0.000160112	0.0185616	XM_006497917 // Slc2a6 /// NM_001177627 // Slc2a6 /// NM_172659 // Slc2a6 /// BC058210 // Slc2a6 /// BC141168 // Slc2a6 /// BC025498 // Slc2a6 /// ENSMUST00000102890 // Slc2a6 /// ENSMUST00000145742 // Slc2a6 /// ENSMUST00000129835 // Slc2a6 /// ENSMUST00000045702 // Slc2a6
10470555	1.09525	6.60742	5.43144	1.22717e-05	0.00474276	XM_006497920 // Gbgt1 /// XM_006497921 // Gbgt1 /// NM_139197 // Gbgt1 /// AB084789 // Gbgt1 /// AF292399 // Gbgt1 /// BC106831 // Gbgt1 /// ENSMUST00000127958 // Gbgt1 /// ENSMUST00000028172 // Gbgt1 /// ENSMUST00000163121 // Gbgt1
10480842	-0.44275	7.84419	-3.87072	0.000690383	0.0374735	XM_006498180 // Tmem141 /// NM_001040130 // Tmem141 /// NM_001109993 // Tmem141 /// BC048537 // Tmem141 /// ENSMUST00000028308 // Tmem141 /// ENSMUST00000142087 // Tmem141 /// ENSMUST00000150165 // Tmem141 /// ENSMUST00000128149 // Tmem141
10487238	0.52475	5.3929	4.03317	0.000455213	0.030771	XM_006498784 // Hdc /// NM_008230 // Hdc /// AF109137 // Hdc /// BC052833 // Hdc /// ENSMUST00000028838 // Hdc
10487588	0.80625	5.99806	4.34608	0.000203044	0.0211095	XM_006498793 // Il1a /// NM_010554 // Il1a /// BC003727 // Il1a /// M14639 // Il1a /// X01450 // Il1a /// ENSMUST00000028882 // Il1a
10487605	-0.777	4.65387	-3.68088	0.00111935	0.0469765	XM_006499277 // F830045P16Rik /// NM_177653 // F830045P16Rik /// ENSMUST00000050309 // F830045P16Rik
10475648	0.7055	5.58161	4.8649	5.2927e-05	0.0101723	XM_006500129 // Dtwd1 /// NM_026981 // Dtwd1 /// BC020149 // Dtwd1 /// ENSMUST00000110437 // Dtwd1 /// ENSMUST00000170908 // Dtwd1
10485378	-1.33075	5.97548	-6.18423	1.8197e-06	0.00162859	XM_006500236 // Prr5l /// XM_006500237 // Prr5l /// XM_006500238 // Prr5l /// XM_006500240 // Prr5l /// XM_006500241 // Prr5l /// NM_001083810 // Prr5l /// NM_175181 // Prr5l /// NM_001110849 // Prr5l /// BC048394 // Prr5l /// BC172132 // Prr5l /// ENSMUST00000043845 // Prr5l /// ENSMUST00000163762 // Prr5l /// ENSMUST00000171088 // Prr5l
10485342	-0.34075	6.75419	-3.68873	0.0010973	0.0464947	XM_006500312 // Ttc17 /// NM_183106 // Ttc17 /// AK089391 // Ttc17 /// ENSMUST00000111237 // Ttc17 /// ENSMUST00000094801 // Ttc17 /// ENSMUST00000111238 // Ttc17
10479550	-0.37775	9.14129	-4.28994	0.000234777	0.0221808	XM_006500703 // Ppdpf /// BC058516 // Ppdpf /// ENSMUST00000016488 // Ppdpf /// ENSMUST00000127971 // Ppdpf
10599576	-0.4025	8.75194	-3.95571	0.000555378	0.0340466	XM_006500703 // Ppdpf /// XR_141398 // Gm14719 /// NM_025598 // Ppdpf /// BC029225 // Ppdpf /// BC058516 // Ppdpf /// BC100439 // Ppdpf /// AK166314 // Ppdpf /// ENSMUST00000016488 // Ppdpf /// ENSMUST00000127971 // Ppdpf /// ENSMUST00000108841 // Ppdpf /// ENSMUST00000146089 // Ppdpf
10501229	-0.50925	9.48677	-3.78704	0.000854719	0.0412913	XM_006501017 // Gstm1 /// NM_010358 // Gstm1 /// BC003822 // Gstm1 /// BC046758 // Gstm1 /// BC091763 // Gstm1 /// J03952 // Gstm1 /// J04632 // Gstm1 /// ENSMUST00000004140 // Gstm1
10492682	-0.862	7.97323	-3.96538	0.000541769	0.0335795	XM_006501984 // Fam198b /// NM_133187 // Fam198b /// AK053058 // Fam198b /// ENSMUST00000118853 // Fam198b /// ENSMUST00000029567 // Fam198b
10502780	1.1325	9.03581	6.53942	7.53607e-07	0.000893175	XM_006502443 // Lphn2 /// NM_001081298 // Lphn2 /// AK142828 // Lphn2 /// ENSMUST00000106128 // Lphn2 /// ENSMUST00000098518 // Lphn2
10502776	1.16425	8.80548	6.16561	1.90647e-06	0.00162859	XM_006502443 // Lphn2 /// NM_001081298 // Lphn2 /// ENSMUST00000106128 // Lphn2
10502774	0.874	7.40097	4.2625	0.000252035	0.0229268	XM_006502443 // Lphn2 /// NM_001081298 // Lphn2 /// ENSMUST00000106128 // Lphn2
10502778	1.11775	7.53129	5.56873	8.63439e-06	0.00383755	XM_006502443 // Lphn2 /// NM_001081298 // Lphn2 /// ENSMUST00000106128 // Lphn2
10515574	0.8505	7.32677	5.22575	2.08261e-05	0.00638356	XM_006502891 // St3gal3 /// XM_006502894 // St3gal3 /// XM_006502895 // St3gal3 /// NM_009176 // St3gal3 /// NM_001161774 // St3gal3 /// NM_001285520 // St3gal3 /// NM_001285521 // St3gal3 /// BC006710 // St3gal3 /// ENSMUST00000030263 // St3gal3 /// ENSMUST00000106410 // St3gal3 /// ENSMUST00000097912 // St3gal3
10505994	-0.573	6.54226	-4.75846	6.97379e-05	0.011533	XM_006503461 // Fggy /// XM_006503462 // Fggy /// XM_006503463 // Fggy /// XM_006503465 // Fggy /// XM_006503469 // Fggy /// XM_006503472 // Fggy /// XR_376372 // Fggy /// XM_006503476 // Fggy /// NM_001113412 // Fggy /// AK082737 // Fggy /// AK138439 // Fggy /// ENSMUST00000079223 // Fggy /// ENSMUST00000176162 // Fggy /// ENSMUST00000141248 // Fggy /// ENSMUST00000107091 // Fggy /// ENSMUST0000…
10505996	-0.39	8.13581	-4.31871	0.000217944	0.021734	XM_006503461 // Fggy /// XM_006503462 // Fggy /// XM_006503463 // Fggy /// XM_006503465 // Fggy /// XM_006503469 // Fggy /// XM_006503472 // Fggy /// XR_376372 // Fggy /// XM_006503476 // Fggy /// NM_001113412 // Fggy /// AK082737 // Fggy /// AK138439 // Fggy /// ENSMUST00000079223 // Fggy /// ENSMUST00000176162 // Fggy /// ENSMUST00000141248 // Fggy /// ENSMUST00000107091 // Fggy /// ENSMUST0000…
10505980	-0.667	7.54484	-3.96215	0.000546283	0.0336451	XM_006503462 // Fggy /// XM_006503463 // Fggy /// XM_006503465 // Fggy /// XM_006503469 // Fggy /// XM_006503472 // Fggy /// XR_376372 // Fggy /// XM_006503475 // Fggy /// NM_001113412 // Fggy /// AK082737 // Fggy /// AK138439 // Fggy /// ENSMUST00000079223 // Fggy /// ENSMUST00000176162 // Fggy /// ENSMUST00000141248 // Fggy /// ENSMUST00000177394 // Fggy
10520521	-0.8615	6.02645	-4.21588	0.000284292	0.0242617	XM_006503708 // Cenpa /// NM_007681 // Cenpa /// AF012709 // Cenpa /// BC011038 // Cenpa /// BC012280 // Cenpa /// AK041138 // Cenpa /// ENSMUST00000133316 // Cenpa /// ENSMUST00000144742 // Cenpa /// ENSMUST00000134846 // Cenpa /// ENSMUST00000150810 // Cenpa /// ENSMUST00000031073 // Cenpa
10529977	0.37475	2.3671	4.29276	0.00023307	0.0220988	XM_006503778 // Ppargc1a /// NM_008904 // Ppargc1a /// NR_027710 // Ppargc1a /// ENSMUST00000132734 // Ppargc1a
10533993	-0.387	9.09355	-3.70519	0.00105241	0.0456337	XM_006504271 // Slc15a4 /// XM_006504272 // Slc15a4 /// NM_133895 // Slc15a4 /// AY050630 // Slc15a4 /// BC016233 // Slc15a4 /// ENSMUST00000031367 // Slc15a4 /// ENSMUST00000124569 // Slc15a4 /// ENSMUST00000153832 // Slc15a4
10534303	-0.357	9.28774	-3.82596	0.000773974	0.039229	XM_006504454 // Lat2 /// XM_006504456 // Lat2 /// NM_020044 // Lat2 /// NM_022964 // Lat2 /// BC005804 // Lat2 /// ENSMUST00000036362 // Lat2 /// ENSMUST00000077636 // Lat2
10526897	-0.38325	7.48	-3.80295	0.000820748	0.0405995	XM_006504760 // Sun1 /// XM_006504761 // Sun1 /// XM_006504767 // Sun1 /// NM_001256115 // Sun1 /// NM_001256116 // Sun1 /// NM_001256117 // Sun1 /// NM_024451 // Sun1 /// NM_001256118 // Sun1 /// AY682989 // Sun1 /// BC047928 // Sun1 /// BC048156 // Sun1 /// HQ402597 // Sun1 /// AK162533 // Sun1 /// ENSMUST00000058716 // Sun1 /// ENSMUST00000110883 // Sun1 /// ENSMUST00000110884 // Sun1 /// ENSM…
10536762	-0.3155	8.99871	-4.35101	0.000200469	0.0209623	XM_006505142 // Snd1 /// NM_019776 // Snd1 /// AB021491 // Snd1 /// BC007126 // Snd1 /// AK034914 // Snd1 /// AK167576 // Snd1 /// ENSMUST00000164915 // Snd1 /// ENSMUST00000001460 // Snd1 /// ENSMUST00000167201 // Snd1
10543219	0.65575	7.16419	3.7163	0.00102316	0.0449784	XM_006505158 // Gpr85 /// NM_145066 // Gpr85 /// BC026975 // Gpr85 /// BC065154 // Gpr85 /// AK043090 // Gpr85 /// ENSMUST00000060442 // Gpr85 /// ENSMUST00000115492 // Gpr85 /// ENSMUST00000115491 // Gpr85
10542981	0.39475	10.1871	4.09765	0.00038563	0.0283765	XM_006505216 // Gm9835 /// NM_001039192 // Gmfg /// NM_022024 // Gmfg /// NM_001290550 // Gmfg /// AB003588 // Gmfg /// AF297221 // Gmfg /// BC011488 // Gmfg /// AK152486 // Gmfg /// ENSMUST00000108292 // Gm9835 /// ENSMUST00000108292 // Gmfg /// ENSMUST00000108289 // Gm9835 /// ENSMUST00000108289 // Gmfg /// ENSMUST00000078845 // Gm9835 /// ENSMUST00000078845 // Gmfg /// ENSMUST00000135686 // Gm…
10543879	-0.53775	8.86903	-4.82859	5.81483e-05	0.0105486	XM_006505252 // Wdr91 /// NM_001013366 // Wdr91 /// BC043682 // Wdr91 /// BC055046 // Wdr91 /// ENSMUST00000081214 // Wdr91 /// ENSMUST00000146968 // Wdr91
10548038	0.34625	3.43	3.70218	0.0010605	0.0458723	XM_006505715 // Ntf3 /// XM_006505716 // Ntf3 /// NM_001164035 // Ntf3 /// NM_001164034 // Ntf3 /// NM_008742 // Ntf3 /// BC065785 // Ntf3 /// ENSMUST00000112244 // Ntf3 /// ENSMUST00000050484 // Ntf3
10547641	-0.5945	5.73452	-4.42551	0.000165303	0.0185616	XM_006505822 // Slc2a3 /// NM_011401 // Slc2a3 /// BC034122 // Slc2a3 /// ENSMUST00000032476 // Slc2a3 /// ENSMUST00000168704 // Slc2a3
10546936	-0.3755	3.73742	-4.31495	0.000220073	0.0217434	XM_006505843 // Prrt3 /// NM_172487 // Prrt3 /// NM_001289700 // Prrt3 /// NM_001289699 // Prrt3 /// AK031947 // Prrt3
10544487	-0.6235	6.20097	-3.95036	0.000563052	0.0342806	XM_006506218 // Tpk1 /// XM_006506219 // Tpk1 /// NM_013861 // Tpk1 /// AB027568 // Tpk1 /// BC015246 // Tpk1 /// BC023354 // Tpk1 /// AK033192 // Tpk1 /// AK087844 // Tpk1 /// ENSMUST00000067888 // Tpk1 /// ENSMUST00000114644 // Tpk1
10544596	2.09875	8.2429	5.08413	3.00142e-05	0.00781606	XM_006506461 // Tmem176b /// NM_023056 // Tmem176b /// NM_001164207 // Tmem176b /// NM_001164208 // Tmem176b /// NM_001164209 // Tmem176b /// NM_001286652 // Tmem176b /// NM_001286651 // Tmem176b /// NR_104575 // Tmem176b /// AB031386 // Tmem176b /// BC019539 // Tmem176b /// BC022166 // Tmem176b /// ENSMUST00000166247 // Tmem176b /// ENSMUST00000101429 // Tmem176b /// ENSMUST00000164733 // Tmem17…
10541114	-0.7695	5.71806	-4.29924	0.000229198	0.0220154	XM_006506597 // Rasgef1a /// XM_006506599 // Rasgef1a /// NM_027526 // Rasgef1a /// BC138284 // Rasgef1a /// BC145232 // Rasgef1a /// BC145752 // Rasgef1a /// AK018120 // Rasgef1a /// AK158756 // Rasgef1a /// ENSMUST00000164960 // Rasgef1a
10540860	-0.366	8.20065	-4.51357	0.000131581	0.016931	XM_006506707 // Atg7 /// XM_006506708 // Atg7 /// XM_006506710 // Atg7 /// NM_001253718 // Atg7 /// NM_001253717 // Atg7 /// NM_028835 // Atg7 /// AB079385 // Atg7 /// BC058597 // Atg7 /// ENSMUST00000032457 // Atg7 /// ENSMUST00000169310 // Atg7 /// ENSMUST00000183127 // Atg7 /// ENSMUST00000183165 // Atg7 /// ENSMUST00000182793 // Atg7 /// ENSMUST00000182902 // Atg7 /// ENSMUST00000182428 // At…
10542824	-0.47075	5.5329	-3.83196	0.000762222	0.0389747	XM_006507036 // Mrps35 /// NM_145573 // Mrps35 /// ENSMUST00000149660 // Mrps35 /// ENSMUST00000036111 // Mrps35
10558441	-0.5085	6.05742	-3.83747	0.00075158	0.0387678	XM_006507406 // Mgmt /// NM_008598 // Mgmt /// BC031888 // Mgmt /// BC096557 // Mgmt /// ENSMUST00000081510 // Mgmt
10568298	-0.503	4.34452	-4.12608	0.000358397	0.0272741	XM_006508044 // Stx1b /// NM_024414 // Stx1b /// ENSMUST00000106267 // Stx1b
10566043	-0.48025	4.75387	-4.06339	0.000421182	0.0300111	XM_006508182 // Lrrc51 /// XM_006508183 // Lrrc51 /// NM_027053 // Lrrc51 /// NM_001162973 // Lrrc51 /// NM_001162974 // Lrrc51 /// BC025128 // Lrrc51 /// EU627089 // Lrrc51 /// ENSMUST00000106968 // Lrrc51 /// ENSMUST00000106967 // Lrrc51 /// ENSMUST00000106965 // Lrrc51 /// ENSMUST00000078448 // Lrrc51 /// ENSMUST00000106966 // Lrrc51 /// ENSMUST00000098236 // Lrrc51 /// ENSMUST00000130155 // L…
10569569	-0.51175	5.51419	-3.74766	0.000944803	0.0434024	XM_006508472 // Cttn /// NM_001252572 // Cttn /// NM_007803 // Cttn /// BC011434 // Cttn /// ENSMUST00000033407 // Cttn /// ENSMUST00000103079 // Cttn
10571182	0.5135	2.52484	4.6147	0.000101236	0.0147522	XM_006509191 // Poteg /// NM_026256 // Poteg /// NM_027618 // Poteg /// DQ298444 // Poteg /// DQ517440 // Poteg /// AK015012 // Poteg /// ENSMUST00000081321 // Poteg
10577792	-0.294	9.28613	-4.02887	0.000460272	0.0309366	XM_006509227 // Plekha2 /// XM_006509228 // Plekha2 /// XM_006509229 // Plekha2 /// XM_006509230 // Plekha2 /// NM_031257 // Plekha2 /// BC010215 // Plekha2 /// AK153117 // Plekha2 /// ENSMUST00000064883 // Plekha2 /// ENSMUST00000128715 // Plekha2
10579331	-0.926	6.54323	-4.45689	0.000152399	0.0182346	XM_006509669 // Gdf15 /// NM_011819 // Gdf15 /// AF159571 // Gdf15 /// BC067248 // Gdf15 /// AK144199 // Gdf15 /// ENSMUST00000003808 // Gdf15 /// ENSMUST00000110103 // Gdf15
10579609	1.3805	5.44613	5.91084	3.61858e-06	0.00214437	XM_006509765 // Fcho1 /// XM_006509769 // Fcho1 /// NM_028715 // Fcho1 /// NR_028267 // Fcho1 /// AK172927 // Fcho1 /// ENSMUST00000146100 // Fcho1 /// ENSMUST00000143699 // Fcho1 /// ENSMUST00000136640 // Fcho1 /// ENSMUST00000093444 // Fcho1
10592917	0.52925	1.90806	6.46283	9.10308e-07	0.000980816	XM_006509932 // Phldb1 /// ENSMUST00000082724 // Gm24166
10593169	0.3965	2.94871	3.63531	0.00125621	0.0493675	XM_006509953 // Apoc3 /// NM_001289833 // Apoc3 /// NM_023114 // Apoc3 /// NM_001289755 // Apoc3 /// NM_001289756 // Apoc3 /// BC021776 // Apoc3 /// ENSMUST00000121916 // Apoc3 /// ENSMUST00000034586 // Apoc3 /// ENSMUST00000118649 // Apoc3
10592585	0.59025	8.61419	4.72308	7.64369e-05	0.0121874	XM_006510253 // Sc5d /// NM_172769 // Sc5d /// AK043825 // Sc5d /// ENSMUST00000052725 // Sc5d
10583508	-0.53875	7.70323	-4.08436	0.000399054	0.0287687	XM_006510539 // Mrpl4 /// XR_379129 // Mrpl4 /// XM_006510541 // Mrpl4 /// NM_023167 // Mrpl4 /// AB049634 // Mrpl4 /// ENSMUST00000003386 // Mrpl4
10591161	1.1805	4.65452	4.5057	0.000134292	0.0171143	XM_006510618 // Zfp558 /// XM_006510619 // Zfp558 /// XM_006510621 // Zfp558 /// NM_028935 // Zfp558 /// BC048749 // Zfp558 /// AK016584 // Zfp558 /// ENSMUST00000159596 // Zfp558 /// ENSMUST00000034647 // Zfp558
10587266	-0.56025	7.76839	-3.66134	0.00117615	0.0481506	XM_006510813 // Gclc /// NM_010295 // Gclc /// BC019374 // Gclc /// U85414 // Gclc /// U85498 // Gclc /// ENSMUST00000034905 // Gclc
10588028	-0.4895	6.09452	-5.42159	1.25857e-05	0.00480613	XM_006511505 // Nmnat3 /// NM_144533 // Nmnat3 /// BC005737 // Nmnat3 /// AK040783 // Nmnat3 /// AK041526 // Nmnat3 /// ENSMUST00000112935 // Nmnat3 /// ENSMUST00000141427 // Nmnat3 /// ENSMUST00000112938 // Nmnat3 /// ENSMUST00000112937 // Nmnat3
10588419	-0.50625	6.06613	-4.04504	0.000441536	0.0305156	XM_006511785 // Aste1 /// XR_379770 // Aste1 /// NM_025651 // Aste1 /// BC098471 // Aste1 /// ENSMUST00000035181 // Aste1 /// ENSMUST00000176597 // Aste1 /// ENSMUST00000123807 // Aste1
10367600	-0.632	5.52323	-5.81284	4.63766e-06	0.00242495	XM_006512433 // Esr1 /// NM_007956 // Esr1 /// ENSMUST00000105590 // Esr1 /// ENSMUST00000067086 // Esr1
10368101	-0.88075	5.63742	-3.8714	0.000689177	0.0374735	XM_006512692 // D10Bwg1379e /// NM_001033258 // D10Bwg1379e /// AK165602 // D10Bwg1379e /// ENSMUST00000019999 // D10Bwg1379e
10362758	-0.2985	5.76645	-3.68832	0.00109842	0.0464947	XM_006512748 // Zbtb24 /// NM_001277229 // Zbtb24 /// NM_001277230 // Zbtb24 /// NM_153398 // Zbtb24 /// NR_102360 // Zbtb24 /// AF263010 // Zbtb24 /// AY210402 // Zbtb24 /// BC050933 // Zbtb24 /// BC055367 // Zbtb24 /// ENSMUST00000080771 // Zbtb24
10372668	-0.316	10.7655	-4.01676	0.000474827	0.0314215	XM_006513311 // Mdm2 /// NM_001288586 // Mdm2 /// NM_010786 // Mdm2 /// BC050902 // Mdm2 /// BC092270 // Mdm2 /// AK195574 // Mdm2 /// ENSMUST00000020408 // Mdm2 /// ENSMUST00000105263 // Mdm2 /// ENSMUST00000155285 // Mdm2
10365899	0.61525	6.70065	4.98083	3.92043e-05	0.00887865	XM_006514300 // Cep83 /// AK015007 // Cep83
10384233	-0.44625	9.88903	-4.73105	7.48742e-05	0.011992	XM_006514735 // Tns3 /// XM_006514740 // Tns3 /// XM_006514742 // Tns3 /// NM_001083587 // Tns3 /// AK158101 // Tns3 /// ENSMUST00000020695 // Tns3
10406934	0.768	7.70774	4.22973	0.000274304	0.0237882	XM_006514964 // Etv1 /// XM_006514965 // Etv1 /// XM_006514967 // Etv1 /// XM_006514970 // Etv1 /// NM_001163154 // Etv1 /// NM_007960 // Etv1 /// BC005645 // Etv1 /// L10426 // Etv1 /// AK035914 // Etv1 /// ENSMUST00000160244 // Gm5454 /// ENSMUST00000160244 // Etv1 /// ENSMUST00000095767 // Gm5454 /// ENSMUST00000095767 // Etv1 /// ENSMUST00000162563 // Gm5454 /// ENSMUST00000162563 // Etv1 ///…
10395457	0.77725	6.89452	3.79061	0.000846969	0.0412913	XM_006514967 // Etv1 /// NM_007960 // Etv1 /// ENSMUST00000095767 // Gm5454 /// ENSMUST00000095767 // Etv1
10401753	-0.41625	9.91613	-3.8316	0.00076292	0.0389747	XM_006515339 // Vipas39 /// NM_001142580 // Vipas39 /// NM_001142581 // Vipas39 /// NM_134044 // Vipas39 /// BC016646 // Vipas39 /// BC023716 // Vipas39 /// ENSMUST00000072744 // Vipas39 /// ENSMUST00000179379 // Vipas39 /// ENSMUST00000021426 // Vipas39
10398308	-0.49025	4.67	-4.43901	0.000159624	0.0185616	XM_006515657 // Wdr25 /// XM_006515660 // Wdr25 /// XM_006515661 // Wdr25 /// NM_177602 // Wdr25 /// AK147993 // Wdr25 /// ENSMUST00000167816 // Wdr25 /// ENSMUST00000047115 // Wdr25
10400474	0.29975	3.44161	3.64697	0.0012197	0.0484703	XM_006515790 // Nkx2-1 /// XM_006515791 // Nkx2-1 /// NM_001146198 // Nkx2-1 /// NM_009385 // Nkx2-1 /// BC057607 // Nkx2-1 /// BC080868 // Nkx2-1 /// ENSMUST00000178477 // Nkx2-1 /// ENSMUST00000001536 // Nkx2-1
10398032	0.415	2.50226	4.05823	0.000426812	0.0302114	XM_006515931 // Serpina3b /// NM_173024 // Serpina3b /// BC125418 // Serpina3b /// BC145808 // Serpina3b /// ENSMUST00000085052 // Serpina3b
10401852	-0.50175	6.42645	-4.80817	6.13077e-05	0.0107914	XM_006516326 // Cep128 /// NM_181815 // Cep128 /// BC145501 // Cep128 /// ENSMUST00000141429 // Cep128 /// ENSMUST00000143415 // Cep128
10402787	-0.4505	10.3874	-3.96291	0.000545219	0.0336451	XM_006516459 // Ahnak2 /// AK138503 // Ahnak2 /// ENSMUST00000124526 // Ahnak2
10404422	-1.4725	7.11387	-7.21769	1.45771e-07	0.000304885	XM_006516621 // Serpinb6b /// NM_011454 // Serpinb6b /// BC061050 // Serpinb6b /// U96707 // Serpinb6b /// ENSMUST00000110293 // Serpinb6b /// ENSMUST00000017184 // Serpinb6b
10404429	-0.96075	7.61258	-4.09931	0.000383983	0.0283765	XM_006516625 // Serpinb9 /// XM_006516626 // Serpinb9 /// XM_006516627 // Serpinb9 /// NM_009256 // Serpinb9 /// BC029900 // Serpinb9 /// ENSMUST00000063191 // Serpinb9 /// ENSMUST00000006391 // Serpinb9
10403558	-0.38325	7.41419	-5.12526	2.69897e-05	0.00738189	XM_006516730 // Ero1lb /// XM_006516731 // Ero1lb /// NM_026184 // Ero1lb /// BC058721 // Ero1lb /// AK160664 // Ero1lb /// ENSMUST00000071973 // Ero1lb
10409240	-0.38425	10.5687	-3.87872	0.000676393	0.0371362	XM_006516883 // Sema4d /// XM_006516886 // Sema4d /// NM_001281880 // Sema4d /// NM_013660 // Sema4d /// BC049780 // Sema4d /// AK150911 // Sema4d /// ENSMUST00000110040 // Sema4d /// ENSMUST00000021900 // Sema4d /// ENSMUST00000110039 // Sema4d
10409152	-0.44075	9.84387	-4.43456	0.000161474	0.0185616	XM_006516955 // 1110007C09Rik /// NM_026738 // 1110007C09Rik /// BC047205 // 1110007C09Rik /// BC147073 // 1110007C09Rik /// BC147074 // 1110007C09Rik /// BC023485 // 1110007C09Rik /// BC038930 // 1110007C09Rik /// ENSMUST00000048946 // 1110007C09Rik
10406111	-0.44625	8.00742	-4.46058	0.000150949	0.0182346	XM_006517170 // Slc12a7 /// AK052910 // Slc12a7
10405781	-0.552	6.9771	-4.58606	0.000109039	0.015385	XM_006517390 // 2010111I01Rik /// NM_001289926 // 2010111I01Rik /// NR_029531 // Mir27b /// ENSMUST00000083541 // Mir27b
10406280	0.459	2.32516	3.87613	0.000680892	0.0371886	XM_006517443 // Spata9 /// XM_006517447 // Spata9 /// NM_029343 // Spata9 /// BC048558 // Spata9 /// AK016416 // Spata9 /// ENSMUST00000022081 // Spata9
10406334	0.71125	7.78452	6.16501	1.90935e-06	0.00162859	XM_006517472 // Mctp1 /// ENSMUST00000125209 // Mctp1
10412909	0.8075	7.85548	5.38541	1.38107e-05	0.00501075	XM_006518546 // Fdft1 /// XM_006518547 // Fdft1 /// NM_010191 // Fdft1 /// BC054722 // Fdft1 /// BC138301 // Fdft1 /// BC138302 // Fdft1 /// AK136159 // Fdft1 /// AK146766 // Fdft1 /// AK169317 // Fdft1 /// ENSMUST00000054963 // Fdft1 /// ENSMUST00000038304 // Gm6781
10419578	-0.813	3.76516	-3.79106	0.000846007	0.0412913	XM_006519098 // Ndrg2 /// XM_006519100 // Ndrg2 /// XM_006519101 // Ndrg2 /// XM_006519102 // Ndrg2 /// XM_006534656 // Ndrg2 /// NM_001145959 // Ndrg2 /// NM_013864 // Ndrg2 /// AB033921 // Ndrg2 /// BC012963 // Ndrg2 /// ENSMUST00000004673 // Ndrg2 /// ENSMUST00000111632 // Ndrg2
10421774	0.56675	7.78484	4.37499	0.000188406	0.0201776	XM_006519162 // Dgkh /// XM_006519169 // Dgkh /// XM_006519171 // Dgkh /// XM_006519172 // Dgkh /// XM_006519173 // Dgkh
10415377	-0.3825	6.71355	-4.30827	0.000223909	0.0217522	XM_006519479 // Nop9 /// NM_026403 // Nop9 /// BC018523 // Nop9 /// ENSMUST00000019441 // Nop9
10419082	-0.37375	8.99903	-3.66217	0.00117368	0.0481506	XM_006519529 // Fam213a /// XM_006519531 // Fam213a /// XM_006519533 // Fam213a /// NM_027464 // Fam213a /// BC056635 // Fam213a /// AK177362 // Fam213a /// AK181149 // Fam213a /// ENSMUST00000022317 // Fam213a /// ENSMUST00000118466 // Fam213a /// ENSMUST00000136661 // Fam213a /// ENSMUST00000153830 // Fam213a
10413419	-0.429	8.61645	-3.6352	0.00125654	0.0493675	XM_006519574 // Arhgef3 /// XM_006519579 // Arhgef3 /// NM_001289686 // Arhgef3
10427679	0.563	3.46226	4.0362	0.000451691	0.0307378	XM_006520082 // Spef2 /// NM_177123 // Spef2 /// BC132098 // Spef2 /// BC132288 // Spef2 /// HQ856050 // Spef2 /// ENSMUST00000160236 // Spef2 /// ENSMUST00000041840 // Spef2
10428232	-0.551	5.8871	-4.39684	0.000178044	0.0193004	XM_006520101 // Rrm2b /// NM_199476 // Rrm2b /// BC058103 // Rrm2b /// ENSMUST00000022901 // Rrm2b
10428004	-0.476	6.23742	-4.51972	0.0001295	0.0169283	XM_006520155 // Ankrd33b /// NM_026153 // Ankrd33b /// ENSMUST00000076942 // Ankrd33b
10427222	-0.33875	3.67968	-3.69792	0.00107201	0.0460565	XM_006520294 // Amhr2 /// NM_144547 // Amhr2 /// AF503863 // Amhr2 /// BC119571 // Amhr2 /// ENSMUST00000023809 // Amhr2
10429160	0.649	9.38355	6.10741	2.20583e-06	0.00167538	XM_006520664 // St3gal1 /// NM_009177 // St3gal1 /// BC040763 // St3gal1 /// BC084730 // St3gal1 /// ENSMUST00000092640 // St3gal1
10430510	-0.4875	9.69742	-4.51505	0.000131076	0.016931	XM_006520806 // Tmem184b /// XM_006520807 // Tmem184b /// XM_006520808 // Tmem184b /// XM_006520810 // Tmem184b /// NM_172608 // Tmem184b /// NM_001253817 // Tmem184b /// NM_001253819 // Tmem184b /// NM_001253820 // Tmem184b /// BC046959 // Tmem184b /// ENSMUST00000074991 // Tmem184b /// ENSMUST00000178522 // Tmem184b
10430596	-0.30775	7.28226	-3.66814	0.00115605	0.0478516	XM_006520811 // Sun2 /// NM_001205346 // Sun2 /// NM_194342 // Sun2 /// NM_001205345 // Sun2 /// AK172996 // Sun2 /// BC098208 // Sun2 /// BC027394 // Sun2 /// ENSMUST00000162392 // Sun2 /// ENSMUST00000089311 // Sun2 /// ENSMUST00000100439 // Sun2 /// ENSMUST00000046259 // Sun2
10430519	-0.36425	8.35419	-4.85154	5.47916e-05	0.0103821	XM_006521043 // Csnk1e /// NM_013767 // Csnk1e /// NM_001289898 // Csnk1e /// BC026127 // Csnk1e /// AK035978 // Csnk1e /// ENSMUST00000117786 // Csnk1e
10433101	1.21275	8.27645	4.46825	0.000147978	0.0181587	XM_006521554 // Gpr84 /// NM_030720 // Gpr84 /// AF272948 // Gpr84 /// BC023249 // Gpr84 /// ENSMUST00000079824 // Gpr84
10433507	-1.555	6.2529	-7.04051	2.22687e-07	0.000416729	XM_006521724 // Ciita /// XM_006521726 // Ciita /// NM_001243760 // Ciita /// AF100709 // Ciita
10434719	0.4415	2.8471	5.04048	3.35993e-05	0.00818258	XM_006521812 // Kng1 /// XM_006521813 // Kng1 /// NM_001102411 // Kng1 /// NM_023125 // Kng1 /// NM_001102412 // Kng1 /// AY462058 // Kng1 /// AY660571 // Kng1 /// BC018158 // Kng1 /// BC108936 // Kng1 /// ENSMUST00000023589 // Kng1 /// ENSMUST00000039492 // Kng1 /// ENSMUST00000089902 // Kng1 /// ENSMUST00000136778 // Kng1 /// ENSMUST00000125790 // Kng1
10497752	-0.8175	8.46742	-4.24967	0.00026053	0.0230433	XM_006522347 // Carhsp1 /// NM_025821 // Carhsp1 /// AF414101 // Carhsp1 /// BC011225 // Carhsp1 /// BC086754 // Carhsp1 /// AK003926 // Carhsp1 /// AK203087 // Carhsp1 /// ENSMUST00000008537 // Carhsp1 /// ENSMUST00000060997 // Gm9791
10437590	-0.63775	7.57065	-4.16619	0.000323184	0.026057	XM_006522347 // Carhsp1 /// NM_025821 // Carhsp1 /// BC011225 // Carhsp1 /// BC086754 // Carhsp1 /// AK179044 // Carhsp1 /// ENSMUST00000008537 // Carhsp1
10452047	0.65575	7.26355	4.87738	5.12434e-05	0.0100262	XM_006523885 // Ptprs /// NM_001252455 // Ptprs /// NM_001252453 // Ptprs /// NM_001252456 // Ptprs /// NM_011218 // Ptprs /// BC052462 // Ptprs /// BC083188 // Ptprs /// ENSMUST00000067538 // Ptprs /// ENSMUST00000086828 // Ptprs
10451481	-0.25225	7.35419	-3.94661	0.000568487	0.0345493	XM_006523974 // Gltscr1l /// XM_006523981 // Gltscr1l /// NM_001100452 // Gltscr1l /// AB093219 // Gltscr1l /// BC151032 // Gltscr1l /// BC151054 // Gltscr1l /// ENSMUST00000040624 // Gltscr1l
10447084	-0.72825	7.2071	-3.98365	0.000516967	0.0328824	XM_006524390 // Galm /// NM_176963 // Galm /// ENSMUST00000039205 // Galm
10451646	-1.40975	5.43516	-4.32545	0.000214176	0.0214944	XM_006524439 // A530064D06Rik /// NM_001113556 // A530064D06Rik /// NM_178796 // A530064D06Rik /// BC038689 // A530064D06Rik /// BC139185 // A530064D06Rik /// BC139186 // A530064D06Rik /// BC145572 // A530064D06Rik /// EU003111 // A530064D06Rik /// EU003112 // A530064D06Rik /// AK154301 // 9830107B12Rik /// ENSMUST00000053612 // A530064D06Rik /// ENSMUST00000027764 // A530064D06Rik
10445753	0.7535	3.66452	4.30447	0.000226121	0.0218477	XM_006524732 // Trem3 /// NM_021407 // Trem3 /// AF241220 // Trem3 /// BC127035 // Trem3 /// BC127036 // Trem3 /// ENSMUST00000048065 // Trem3
10444066	-0.36825	6.82387	-4.8768	5.13208e-05	0.0100262	XM_006525442 // Zbtb22 /// NM_020625 // Zbtb22 /// BC026964 // Zbtb22 /// BC052154 // Zbtb22 /// ENSMUST00000174463 // Zbtb22 /// ENSMUST00000053429 // Zbtb22
10458033	0.70725	6.92	4.11428	0.000369465	0.0276562	XM_006525694 // Stard4 /// NM_133774 // Stard4 /// AK014587 // Stard4 /// ENSMUST00000025236 // Stard4
10462363	0.509	9.15387	4.05521	0.00043014	0.0302114	XM_006526715 // Jak2 /// NM_008413 // Jak2 /// NM_001048177 // Jak2 /// ENSMUST00000065796 // Jak2 /// ENSMUST00000025705 // Jak2
10465521	0.29325	7.89806	3.7372	0.000970258	0.0440594	XM_006526766 // Plcb3 /// NM_008874 // Plcb3 /// NM_001290349 // Plcb3 /// AK220180 // Plcb3 /// BC035928 // Plcb3 /// U43144 // Plcb3 /// AK047029 // Plcb3 /// ENSMUST00000025912 // Plcb3
10607486	-0.54675	7.63484	-3.79429	0.00083908	0.0411508	XM_006528793 // Ptchd1 /// XM_006528794 // Ptchd1 /// NM_001093750 // Ptchd1 /// BC116312 // Ptchd1 /// BC116313 // Ptchd1 /// ENSMUST00000038665 // Ptchd1 /// ENSMUST00000170236 // Ptchd1
10602704	-1.2265	6.15323	-5.35566	1.49074e-05	0.00524798	XM_006528855 // Klf8 /// NM_173780 // Klf8 /// ENSMUST00000112574 // Klf8
10358849	0.36175	8.28742	4.2791	0.000241451	0.0224152	XM_006529118 // Dhx9 /// NM_007842 // Dhx9 /// ENSMUST00000042141 // Dhx9
10349249	-0.29425	8.00806	-3.71059	0.00103809	0.045257	XM_006529947 // Clasp1 /// NM_001293301 // Clasp1 /// NM_001293300 // Clasp1 /// NM_029709 // Clasp1 /// BC158064 // Clasp1 /// AK031181 // Clasp1 /// AK080782 // Clasp1 /// ENSMUST00000165223 // Clasp1 /// ENSMUST00000049404 // Clasp1 /// ENSMUST00000178710 // Clasp1 /// ENSMUST00000070989 // Clasp1
10497356	0.80825	6.68226	4.01983	0.000471095	0.0314215	XM_006530075 // Sirpb1a /// XM_006530085 // Sirpb1b /// NM_001173459 // LOC100038947 /// NM_001173460 // Sirpb1b /// NM_001002898 // Sirpb1a /// AB109404 // Sirpb1a /// AB112022 // Sirpb1a /// AB112024 // Sirpb1a /// BC145417 // Sirpb1a /// BC145418 // Sirpb1a /// DQ055453 // LOC100038947 /// ENSMUST00000099201 // Sirpb1a /// ENSMUST00000091319 // Sirpb1b /// ENSMUST00000050623 // LOC100038947 //…
10576639	-0.587	9.94645	-3.98285	0.000518029	0.0328911	XM_006530768 // Nrp1 /// NM_008737 // Nrp1 /// BC051447 // Nrp1 /// BC060129 // Nrp1 /// D50086 // Nrp1 /// AK082992 // Nrp1 /// AK164378 // Nrp1 /// ENSMUST00000026917 // Nrp1
10574659	-0.7155	5.06	-4.89994	4.83356e-05	0.0098985	XM_006531037 // Hsf4 /// XM_006531039 // Hsf4 /// NM_001256042 // Hsf4 /// NM_001256044 // Hsf4 /// NM_011939 // Hsf4 /// NR_045689 // Hsf4 /// AF160966 // Hsf4 /// AB029349 // Hsf4 /// AB029350 // Hsf4 /// BC138130 // Hsf4 /// ENSMUST00000173640 // Hsf4 /// ENSMUST00000036127 // Hsf4 /// ENSMUST00000173102 // Hsf4 /// ENSMUST00000172525 // Hsf4 /// ENSMUST00000174837 // Hsf4 /// ENSMUST000001738…
10608184	0.51475	3.42387	4.25228	0.000258781	0.0230433	XM_006531600 // Zfy2 /// XM_006531602 // Zfy2 /// NM_009571 // Zfy2 /// M24401 // Zfy2 /// AK030048 // Zfy2 /// ENSMUST00000115891 // Zfy2
10465366	-0.34975	7.12	-4.26282	0.000251824	0.0229268	XM_006531863 // Zfpl1 /// NM_024231 // Zfpl1 /// BC002119 // Zfpl1 /// AK186410 // Zfpl1 /// AK213104 // Zfpl1 /// ENSMUST00000025707 // Zfpl1 /// ENSMUST00000160131 // Zfpl1 /// ENSMUST00000160977 // Zfpl1
10390763	0.79875	5.03516	5.52673	9.61325e-06	0.00402856	XM_006532119 // Ccr7 /// NM_007719 // Ccr7 /// ENSMUST00000103134 // Ccr7
10385912	1.33075	4.06065	5.88315	3.881e-06	0.00222569	XM_006532127 // Csf2 /// NM_009969 // Csf2 /// BC116878 // Csf2 /// BC116880 // Csf2 /// EU366957 // Csf2 /// X02333 // Csf2 /// ENSMUST00000019060 // Csf2
10380087	-0.423	6.76484	-6.1765	1.85523e-06	0.00162859	XM_006532384 // Mtmr4 /// NM_133215 // Mtmr4 /// AF262986 // Mtmr4 /// BC058091 // Mtmr4 /// BC058364 // Mtmr4 /// ENSMUST00000103179 // Mtmr4 /// ENSMUST00000092802 // Mtmr4 /// ENSMUST00000146871 // Mtmr4 /// ENSMUST00000119628 // Mtmr4
10394068	-1.095	4.70645	-4.70662	7.97686e-05	0.0126056	XM_006532748 // Sectm1a /// XM_006532751 // Sectm1a /// NM_145373 // Sectm1a /// BC010462 // Sectm1a /// ENSMUST00000106119 // Sectm1a /// ENSMUST00000026162 // Sectm1a /// ENSMUST00000100126 // Sectm1a /// ENSMUST00000106120 // Sectm1a
10379060	-0.731	3.79806	-6.00292	2.86842e-06	0.00196134	XM_006532963 // Proca1 /// ENSMUST00000060539 // Proca1 /// ENSMUST00000108317 // Proca1
10379389	-0.397	10.2561	-3.76896	0.000894986	0.0421344	XM_006532972 // Adap2 /// XM_006532973 // Adap2 /// NM_172133 // Adap2 /// BC027165 // Adap2 /// AK050079 // Adap2 /// ENSMUST00000021050 // Adap2 /// ENSMUST00000134118 // Adap2
10390153	-0.27975	8.84452	-4.18416	0.000308549	0.0252557	XM_006533013 // Kat7 /// XM_006533016 // Kat7 /// NM_001195003 // Kat7 /// NM_001195004 // Kat7 /// NM_177619 // Kat7 /// BC048904 // Kat7 /// BC057102 // Kat7 /// AK169458 // Kat7 /// ENSMUST00000092766 // Kat7 /// ENSMUST00000072621 // Kat7 /// ENSMUST00000103159 // Kat7 /// ENSMUST00000107734 // Kat7 /// ENSMUST00000107733 // Kat7
10392522	0.352	2.83452	3.68311	0.00111303	0.0468341	XM_006533062 // Abca8a /// XM_006533063 // Abca8a /// NM_153145 // Abca8a /// AY732492 // Abca8a /// ENSMUST00000100287 // Abca8a /// ENSMUST00000046223 // Abca8a /// ENSMUST00000106664 // Abca8a
10382438	-0.65	8.37839	-7.89861	2.97015e-08	0.000132008	XM_006533069 // Cd300a /// NM_170758 // Cd300a /// BC139296 // Cd300a /// BC139297 // Cd300a /// ENSMUST00000106582 // Cd300a /// ENSMUST00000045151 // Cd300a
10378572	-0.653	6.84613	-3.93001	0.000593195	0.0349064	XM_006533633 // Tlcd2 /// NM_027249 // Tlcd2 /// NM_001291156 // Tlcd2 /// BC021945 // Tlcd2 /// ENSMUST00000043598 // Tlcd2 /// ENSMUST00000108435 // Tlcd2
10382106	0.36725	10.1048	4.65058	9.22427e-05	0.0138974	XM_006533648 // Milr1 /// XM_006533650 // Milr1 /// XM_006533651 // Milr1 /// NM_001033435 // Milr1 /// NM_001271373 // Milr1 /// NM_001271374 // Milr1 /// NM_001271375 // Milr1 /// NM_001271372 // Milr1 /// NR_073165 // Milr1 /// AB542953 // Milr1 /// BC139224 // Milr1 /// BC139225 // Milr1 /// BC145580 // Milr1 /// BC145582 // Milr1 /// ENSMUST00000147326 // Milr1 /// ENSMUST00000182896 // Milr…
10391895	-0.53675	6.82935	-5.17638	2.36539e-05	0.00690581	XM_006533754 // Arhgap27 /// NM_133715 // Arhgap27 /// NM_001205236 // Arhgap27 /// BC005635 // Arhgap27 /// ENSMUST00000107024 // Arhgap27 /// ENSMUST00000116102 // Arhgap27 /// ENSMUST00000041385 // Arhgap27
10385883	-0.4155	5.19387	-4.15091	0.000336174	0.0266214	XM_006533804 // Slc22a21 /// XM_006533806 // Slc22a21 /// XM_006533807 // Slc22a21 /// XM_006533808 // Slc22a21 /// XM_006533809 // Slc22a21 /// NM_019723 // Slc22a21 /// AB018436 // Slc22a21 /// BC132147 // Slc22a21 /// BC137908 // Slc22a21 /// AK080177 // Slc22a21 /// ENSMUST00000076493 // Slc22a21 /// ENSMUST00000129301 // Slc22a21
10381460	0.628	9.83774	3.65427	0.00119737	0.0481506	XM_006533946 // Rdm1 /// NR_004414 // Rnu2-10 /// ENSMUST00000083688 // Gm24763 /// ENSMUST00000083886 // Gm26316 /// ENSMUST00000083317 // Gm23971 /// ENSMUST00000082861 // Gm22423 /// ENSMUST00000084010 // Rnu2-10 /// ENSMUST00000177868 // Gm24497 /// ENSMUST00000082748 // Gm25813 /// ENSMUST00000083833 // Gm23849 /// ENSMUST00000082922 // Gm23444 /// ENSMUST00000101806 // Gm23472 /// ENSMUST00…
10381470	0.628	9.83774	3.65427	0.00119737	0.0481506	XM_006533946 // Rdm1 /// NR_004414 // Rnu2-10 /// ENSMUST00000083688 // Gm24763 /// ENSMUST00000083886 // Gm26316 /// ENSMUST00000083317 // Gm23971 /// ENSMUST00000082861 // Gm22423 /// ENSMUST00000084010 // Rnu2-10 /// ENSMUST00000177868 // Gm24497 /// ENSMUST00000082748 // Gm25813 /// ENSMUST00000083833 // Gm23849 /// ENSMUST00000082922 // Gm23444 /// ENSMUST00000101806 // Gm23472 /// ENSMUST00…
10391488	0.628	9.83774	3.65427	0.00119737	0.0481506	XM_006533946 // Rdm1 /// NR_004414 // Rnu2-10 /// ENSMUST00000083688 // Gm24763 /// ENSMUST00000083886 // Gm26316 /// ENSMUST00000083317 // Gm23971 /// ENSMUST00000082861 // Gm22423 /// ENSMUST00000084010 // Rnu2-10 /// ENSMUST00000177868 // Gm24497 /// ENSMUST00000082748 // Gm25813 /// ENSMUST00000083833 // Gm23849 /// ENSMUST00000082922 // Gm23444 /// ENSMUST00000101806 // Gm23472 /// ENSMUST00…
10381472	0.628	9.83774	3.65427	0.00119737	0.0481506	XM_006533946 // Rdm1 /// NR_004414 // Rnu2-10 /// ENSMUST00000083688 // Gm24763 /// ENSMUST00000083886 // Gm26316 /// ENSMUST00000083317 // Gm23971 /// ENSMUST00000082861 // Gm22423 /// ENSMUST00000084010 // Rnu2-10 /// ENSMUST00000177868 // Gm24497 /// ENSMUST00000082748 // Gm25813 /// ENSMUST00000083833 // Gm23849 /// ENSMUST00000082922 // Gm23444 /// ENSMUST00000101806 // Gm23472 /// ENSMUST00…
10578688	0.6915	9.4829	3.87779	0.000678017	0.0371457	XM_006533946 // Rdm1 /// NR_004414 // Rnu2-10 /// ENSMUST00000083688 // Gm24763 /// ENSMUST00000083886 // Gm26316 /// ENSMUST00000083317 // Gm23971 /// ENSMUST00000082861 // Gm22423 /// ENSMUST00000084010 // Rnu2-10 /// ENSMUST00000177868 // Gm24497 /// ENSMUST00000082748 // Gm25813 /// ENSMUST00000083833 // Gm23849 /// ENSMUST00000082922 // Gm23444 /// ENSMUST00000101806 // Gm23472 /// ENSMUST00…
10381934	-0.79875	8.76645	-6.05885	2.49186e-06	0.0017787	XM_006534482 // Tanc2 /// NM_181071 // Tanc2 /// AK052263 // Tanc2 /// ENSMUST00000168598 // Tanc2 /// ENSMUST00000100330 // Tanc2 /// ENSMUST00000124367 // Tanc2
10381939	-0.62925	8.09129	-4.05346	0.000432076	0.0302114	XM_006534482 // Tanc2 /// NM_181071 // Tanc2 /// AK173111 // Tanc2 /// ENSMUST00000100330 // Tanc2
10531794	0.3285	8.92323	3.65711	0.00118878	0.0481506	XM_006535220 // Wdfy3 /// NM_172882 // Wdfy3 /// BC058274 // Wdfy3 /// ENSMUST00000053177 // Wdfy3
10531894	0.427	3.47065	3.85514	0.000718414	0.0380481	XM_006535258 // 1700016H13Rik /// XM_006535259 // 1700016H13Rik /// XM_006535260 // 1700016H13Rik /// XM_006535261 // 1700016H13Rik /// NM_028824 // 1700016H13Rik /// NM_001163550 // 1700016H13Rik /// BC049644 // 1700016H13Rik /// ENSMUST00000134926 // 1700016H13Rik /// ENSMUST00000119824 // 1700016H13Rik /// ENSMUST00000031261 // 1700016H13Rik /// ENSMUST00000120108 // 1700016H13Rik /// ENSMUST0…
10491695	0.6355	4.07516	4.34475	0.000203742	0.0211203	XM_006535479 // Bbs12 /// NM_001008502 // Bbs12 /// NM_001255992 // Bbs12 /// ENSMUST00000057975 // Bbs12 /// ENSMUST00000108121 // Bbs12
10528207	-0.47575	11.2268	-4.03023	0.000458674	0.0309366	XM_006535625 // Cd36 /// NM_001159557 // Cd36 /// NM_001159558 // Cd36 /// NM_001159555 // Cd36 /// NM_007643 // Cd36 /// NM_001159556 // Cd36 /// ENSMUST00000082367 // Cd36 /// ENSMUST00000170051 // Cd36 /// ENSMUST00000165232 // Cd36 /// ENSMUST00000169095 // Cd36
10354404	0.31775	10.2348	4.73364	7.43721e-05	0.0119914	XM_006535707 // Dnajb6 /// XM_006535708 // Dnajb6 /// XR_391160 // LOC102633596 /// NM_001037941 // Dnajb6 /// NM_001127367 // Dnajb6 /// NM_011847 // Dnajb6 /// NM_001037940 // Dnajb6 /// AF035962 // Dnajb6 /// AB028854 // Dnajb6 /// BC003702 // Dnajb6 /// BC083349 // Dnajb6 /// AK193006 // Dnajb6 /// AK208008 // Dnajb6 /// ENSMUST00000008733 // Dnajb6 /// ENSMUST00000114839 // Dnajb6 /// ENSMUS…
10395976	0.3545	9.75419	5.07811	3.04852e-05	0.00781606	XM_006535707 // Dnajb6 /// XM_006535708 // Dnajb6 /// XR_391160 // LOC102633596 /// NM_001037941 // Dnajb6 /// NM_001127367 // Dnajb6 /// NM_011847 // Dnajb6 /// NM_001037940 // Dnajb6 /// AF035962 // Dnajb6 /// AB028854 // Dnajb6 /// BC003702 // Dnajb6 /// BC083349 // Dnajb6 /// AK193006 // Dnajb6 /// AK208008 // Dnajb6 /// ENSMUST00000008733 // Dnajb6 /// ENSMUST00000114839 // Dnajb6 /// ENSMUS…
10585533	0.3625	9.66613	5.21569	2.13735e-05	0.00649534	XM_006535707 // Dnajb6 /// XM_006535708 // Dnajb6 /// XR_391160 // LOC102633596 /// NM_001037941 // Dnajb6 /// NM_001127367 // Dnajb6 /// NM_011847 // Dnajb6 /// NM_001037940 // Dnajb6 /// AF035962 // Dnajb6 /// AB028854 // Dnajb6 /// BC003702 // Dnajb6 /// BC083349 // Dnajb6 /// AK208008 // Dnajb6 /// ENSMUST00000008733 // Dnajb6 /// ENSMUST00000114839 // Dnajb6 /// ENSMUST00000012734 // Dnajb6 …
10481868	0.371	9.72871	5.18032	2.34145e-05	0.00690581	XM_006535707 // Dnajb6 /// XM_006535708 // Dnajb6 /// XR_391160 // LOC102633596 /// NM_001037941 // Dnajb6 /// NM_001127367 // Dnajb6 /// NM_011847 // Dnajb6 /// NM_001037940 // Dnajb6 /// AF035962 // Dnajb6 /// AB028854 // Dnajb6 /// BC003702 // Dnajb6 /// BC083349 // Dnajb6 /// AK193006 // Dnajb6 /// AK208008 // Dnajb6 /// ENSMUST00000008733 // Dnajb6 /// ENSMUST00000114839 // Dnajb6 /// ENSMUS…
10503876	0.34175	3.34097	3.64217	0.00123458	0.048992	XM_006537958 // Srsf12 /// NM_177774 // Srsf12 /// ENSMUST00000067864 // Srsf12 /// ENSMUST00000108159 // Srsf12
10511017	-0.4535	3.85129	-3.82253	0.000780776	0.0394336	XM_006539044 // 2010015L04Rik /// XR_390773 // 2010015L04Rik /// XR_390774 // 2010015L04Rik /// NM_001166029 // 2010015L04Rik /// NM_177674 // 2010015L04Rik /// ENSMUST00000123952 // 2010015L04Rik /// ENSMUST00000094408 // 2010015L04Rik /// ENSMUST00000151083 // C030017K20Rik
10560624	-1.09975	11.4506	-3.83261	0.000760948	0.0389747	XM_006539484 // Apoe /// NM_009696 // Apoe /// BC028816 // Apoe /// BC083351 // Apoe /// M12414 // Apoe /// AK205068 // Apoe /// ENSMUST00000174064 // Apoe /// ENSMUST00000167646 // Apoe /// ENSMUST00000173739 // Apoe /// ENSMUST00000174355 // Apoe /// ENSMUST00000003066 // Apoe
10561306	-0.361	10.9158	-3.87068	0.00069044	0.0374735	XM_006539642 // Pld3 /// XM_006539643 // Pld3 /// XM_006539646 // Pld3 /// NM_011116 // Pld3 /// AF026124 // Pld3 /// BC076586 // Pld3 /// AK153508 // Pld3 /// ENSMUST00000117095 // Pld3 /// ENSMUST00000117611 // Pld3 /// ENSMUST00000155287 // Pld3
10564726	0.4885	3.6671	4.2691	0.000247772	0.0227643	XM_006540717 // Rlbp1 /// NM_020599 // Rlbp1 /// NM_001173483 // Rlbp1 /// BC016268 // Rlbp1 /// ENSMUST00000053718 // Rlbp1 /// ENSMUST00000179243 // Rlbp1
10553403	-0.2855	7.43387	-3.73637	0.000972325	0.0440969	XM_006540990 // Htatip2 /// NM_001146049 // Htatip2 /// NM_016865 // Htatip2 /// BC004083 // Htatip2 /// ENSMUST00000085272 // Htatip2
10562720	1.61675	5.81194	4.33789	0.000207392	0.0212392	XM_006541318 // Siglece /// NM_031181 // Siglece /// AF329269 // Siglece /// BC023280 // Siglece /// ENSMUST00000032667 // Siglece
10396732	0.3185	2.39871	3.72732	0.000994938	0.0445455	XM_006542994 // Gm6657 /// XR_394619 // Gm6657
10386187	0.41175	9.58968	3.66925	0.00115282	0.0478113	XM_006543401 // LOC102639220 /// NM_024218 // Rpl24 /// BC053377 // Rpl24 /// BC058114 // Rpl24 /// BC092008 // Rpl24 /// ENSMUST00000171339 // Gm17430 /// ENSMUST00000023269 // Gm9385 /// ENSMUST00000023269 // Rpl24 /// ENSMUST00000137811 // Gm9385 /// ENSMUST00000137811 // Rpl24 /// ENSMUST00000126419 // Gm9385 /// ENSMUST00000126419 // Rpl24 /// ENSMUST00000117563 // Gm9385 /// ENSMUST00000115…
10495867	0.51	4.77484	4.01243	0.00048014	0.0314215	XM_006543829 // Gm9372 /// ENSMUST00000168454 // Gm9372
10383756	0.39675	11.3681	3.66894	0.00115373	0.0478113	XM_006544203 // Gm5331 /// XR_395842 // LOC102642154 /// NM_030694 // Ifitm2 /// AY082486 // Ifitm2 /// BC002102 // Ifitm2 /// BC002160 // Ifitm2 /// BC084679 // Ifitm2 /// ENSMUST00000081649 // Ifitm2 /// ENSMUST00000116005 // Gm11951 /// ENSMUST00000125697 // Gm8865 /// ENSMUST00000048361 // Gm2840
10553299	0.4655	11.0039	3.7419	0.000958756	0.0437218	XM_006544203 // Gm5331 /// XR_395842 // LOC102642154 /// NM_030694 // Ifitm2 /// AY082486 // Ifitm2 /// BC002102 // Ifitm2 /// BC002160 // Ifitm2 /// BC084679 // Ifitm2 /// ENSMUST00000081649 // Ifitm2 /// ENSMUST00000116005 // Gm11951 /// ENSMUST00000125697 // Gm8865 /// ENSMUST00000048361 // Gm2840
10585325	0.423	3.0171	3.81462	0.000796694	0.0400668	XM_006544418 // LOC100048185 /// XM_003945453 // LOC100048185
10444810	-0.353	4.94032	-3.85367	0.000721116	0.0380981	XM_006544805 // LOC102641657 /// ENSMUST00000172583 // H2-Q3
10347732	0.4695	4.24161	3.98921	0.000509631	0.0325907	XR_373564 // LOC102635943 /// XR_373565 // LOC102635943
10469300	-0.34325	6.55032	-4.13514	0.00035013	0.0269463	XR_373937 // Ankrd16 /// XM_006497483 // Ankrd16 /// XR_373941 // Ankrd16 /// NM_177268 // Ankrd16 /// BC037442 // Ankrd16 /// BC116229 // Ankrd16 /// BC116230 // Ankrd16 /// ENSMUST00000056108 // Ankrd16 /// ENSMUST00000150213 // Ankrd16 /// ENSMUST00000150320 // Ankrd16 /// ENSMUST00000156067 // Ankrd16 /// ENSMUST00000125024 // Ankrd16
10480699	-0.32	8.98484	-4.52486	0.000127785	0.0168278	XR_374142 // Dpp7 /// NM_031843 // Dpp7 /// BC027205 // Dpp7 /// BC052861 // Dpp7 /// AK140420 // Dpp7 /// ENSMUST00000028332 // Dpp7 /// ENSMUST00000139108 // Dpp7 /// ENSMUST00000139971 // Dpp7 /// ENSMUST00000149953 // Dpp7
10526923	-0.49	7.09935	-4.34991	0.000201039	0.0209623	XR_377160 // Get4 /// NM_026269 // Get4 /// ENSMUST00000026976 // Get4 /// ENSMUST00000130326 // Get4
10537728	-0.425	7.94226	-4.19969	0.000296422	0.0246252	XR_377417 // Casp2 /// XM_006505453 // Casp2 /// NM_007610 // Casp2 /// BC034262 // Casp2 /// AK052396 // Casp2 /// ENSMUST00000031895 // Casp2 /// ENSMUST00000139930 // Casp2
10540812	-0.4535	7.65387	-4.4076	0.000173152	0.0189433	XR_377476 // Tatdn2 /// NM_001033463 // Tatdn2 /// BC141065 // Tatdn2 /// BC145318 // Tatdn2 /// ENSMUST00000089018 // Tatdn2
10583450	-0.41	6.18194	-4.12544	0.000358991	0.0272741	XR_379117 // Zfp846 /// NM_172919 // Zfp846 /// AK008693 // Zfp846 /// ENSMUST00000115557 // Zfp846 /// ENSMUST00000140668 // Zfp846
10590343	-0.254	8.48226	-3.6539	0.00119848	0.0481506	XR_379877 // Trak1 /// AK029123 // Trak1 /// AK052264 // Trak1
10365658	-0.28275	8.82581	-3.99865	0.00049743	0.0320751	XR_380453 // Uhrf1bp1l /// NM_029166 // Uhrf1bp1l /// BC132134 // Uhrf1bp1l /// BC138092 // Uhrf1bp1l /// BC030383 // Uhrf1bp1l /// AK033300 // Uhrf1bp1l /// ENSMUST00000020112 // Uhrf1bp1l
10373924	-0.2695	8.23484	-5.02328	3.51266e-05	0.00842196	XR_380985 // Ascc2 /// NM_029291 // Ascc2 /// BC013537 // Ascc2 /// AK051387 // Ascc2 /// ENSMUST00000070257 // Ascc2 /// ENSMUST00000109930 // Ascc2
10374762	-0.64125	4.13452	-5.27514	1.83381e-05	0.00582171	XR_381117 // Gm6899 /// AK140159 // Gm6899 /// ENSMUST00000089614 // Gm6899
10415415	-0.429	7.04871	-3.91892	0.000610282	0.0354319	XR_383168 // Khnyn /// NM_027143 // Khnyn /// AK122247 // Khnyn /// BC116260 // Khnyn /// BC116261 // Khnyn /// AK047054 // Khnyn /// ENSMUST00000022831 // Khnyn
10423271	0.40225	7.98516	3.65585	0.00119261	0.0481506	XR_383961 // Gm19840 /// ENSMUST00000169624 // Gm19840
10424796	-0.95875	5.24387	-4.48255	0.000142595	0.0178525	XR_383962 // Smpd5 /// XR_383963 // Smpd5 /// NM_001195537 // Smpd5 /// GU144514 // Smpd5 /// AK005822 // Smpd5 /// ENSMUST00000163991 // Smpd5 /// ENSMUST00000171192 // Smpd5 /// ENSMUST00000096370 // Smpd5
10425240	-0.42375	6.26032	-3.89997	0.000640609	0.0362122	XR_384014 // Micall1 /// XM_006521023 // Micall1 /// NM_177461 // Micall1 /// ENSMUST00000040320 // Micall1
10436849	0.30575	9.94581	4.43497	0.000161304	0.0185616	XR_384931 // Ifnar1 /// NM_010508 // Ifnar1 /// BC043935 // Ifnar1 /// BC052217 // Ifnar1 /// BC052429 // Ifnar1 /// M89641 // Ifnar1 /// ENSMUST00000023689 // Ifnar1 /// ENSMUST00000123196 // Ifnar1 /// ENSMUST00000117748 // Ifnar1 /// ENSMUST00000129878 // Ifnar1
10456976	-0.436	4.6371	-3.85477	0.000719101	0.0380481	XR_386382 // AA684185 /// XM_006526529 // LOC102640717 /// NM_170777 // Elof1 /// BC019870 // Elof1 /// BC024488 // Elof1 /// BC056225 // Elof1 /// ENSMUST00000166335 // Elof1 /// ENSMUST00000013966 // Elof1
10456986	-0.436	4.6371	-3.85477	0.000719101	0.0380481	XR_386382 // AA684185 /// XM_006526529 // LOC102640717 /// NM_170777 // Elof1 /// BC019870 // Elof1 /// BC024488 // Elof1 /// BC056225 // Elof1 /// ENSMUST00000166335 // Elof1 /// ENSMUST00000013966 // Elof1
10456984	-0.388	4.63387	-3.78784	0.00085298	0.0412913	XR_386382 // AA684185 /// XM_006526529 // LOC102640717 /// NM_170777 // Elof1 /// BC019870 // Elof1 /// BC024488 // Elof1 /// BC056225 // Elof1 /// ENSMUST00000166335 // Elof1 /// ENSMUST00000013966 // Elof1
10456982	-0.388	4.63387	-3.78784	0.00085298	0.0412913	XR_386382 // AA684185 /// XM_006526529 // LOC102640717 /// NM_170777 // Elof1 /// BC019870 // Elof1 /// BC024488 // Elof1 /// BC056225 // Elof1 /// ENSMUST00000166335 // Elof1 /// ENSMUST00000013966 // Elof1
10456978	-0.388	4.63387	-3.78784	0.00085298	0.0412913	XR_386382 // AA684185 /// XM_006526529 // LOC102640717 /// NM_170777 // Elof1 /// BC019870 // Elof1 /// BC024488 // Elof1 /// BC056225 // Elof1 /// ENSMUST00000166335 // Elof1 /// ENSMUST00000013966 // Elof1
10456980	-0.388	4.63387	-3.78784	0.00085298	0.0412913	XR_386382 // AA684185 /// XM_006526529 // LOC102640717 /// NM_170777 // Elof1 /// BC019870 // Elof1 /// BC024488 // Elof1 /// BC056225 // Elof1 /// ENSMUST00000166335 // Elof1 /// ENSMUST00000013966 // Elof1
10582860	-0.72525	6.63484	-3.84176	0.000743387	0.0384743	XR_387206 // LOC102634459 /// BC100303 // A530040E14Rik /// AK087744 // A530040E14Rik /// AK142678 // A530040E14Rik /// ENSMUST00000097669 // Gm10553 /// ENSMUST00000113396 // Gm10552 /// ENSMUST00000162353 // A530040E14Rik /// ENSMUST00000093501 // A530040E14Rik /// ENSMUST00000162453 // A530040E14Rik /// ENSMUST00000161666 // A530040E14Rik /// ENSMUST00000159087 // A530040E14Rik /// ENSMUST0000…
10582877	-0.72525	6.63484	-3.84176	0.000743387	0.0384743	XR_387206 // LOC102634459 /// BC100303 // A530040E14Rik /// AK087744 // A530040E14Rik /// AK142678 // A530040E14Rik /// ENSMUST00000097669 // Gm10553 /// ENSMUST00000113396 // Gm10552 /// ENSMUST00000162353 // A530040E14Rik /// ENSMUST00000093501 // A530040E14Rik /// ENSMUST00000162453 // A530040E14Rik /// ENSMUST00000161666 // A530040E14Rik /// ENSMUST00000159087 // A530040E14Rik /// ENSMUST0000…
10356291	-0.69025	6.67419	-3.72492	0.00100101	0.0445455	XR_387206 // LOC102634459 /// BC100303 // A530040E14Rik /// AK087744 // A530040E14Rik /// AK142678 // A530040E14Rik /// ENSMUST00000097669 // Gm10553 /// ENSMUST00000113396 // Gm10552 /// ENSMUST00000162353 // A530040E14Rik /// ENSMUST00000093501 // A530040E14Rik /// ENSMUST00000162453 // A530040E14Rik /// ENSMUST00000161666 // A530040E14Rik /// ENSMUST00000159087 // A530040E14Rik /// ENSMUST0000…
10347919	-0.69025	6.67419	-3.72492	0.00100101	0.0445455	XR_387206 // LOC102634459 /// BC100303 // A530040E14Rik /// AK087744 // A530040E14Rik /// AK142678 // A530040E14Rik /// ENSMUST00000097669 // Gm10553 /// ENSMUST00000113396 // Gm10552 /// ENSMUST00000162353 // A530040E14Rik /// ENSMUST00000093501 // A530040E14Rik /// ENSMUST00000162453 // A530040E14Rik /// ENSMUST00000161666 // A530040E14Rik /// ENSMUST00000159087 // A530040E14Rik /// ENSMUST0000…
10523727	0.6515	6.56839	3.932	0.000590178	0.0349064	XR_389263 // Pkd2 /// NM_008861 // Pkd2 /// ENSMUST00000086831 // Pkd2
10551382	-0.42725	8.11	-3.7832	0.000863122	0.0414554	XR_391092 // 2310022A10Rik /// NM_175107 // 2310022A10Rik /// BC023369 // 2310022A10Rik /// ENSMUST00000067386 // 2310022A10Rik
10564237	0.33725	3.26032	3.70778	0.00104554	0.0454463	XR_391517 // Gm9801 /// AK086712 // Gm9801
10352722	-0.556	5.24935	-4.91457	4.65386e-05	0.0098985	XR_399270 // LOC102634085 /// XR_373874 // LOC102634085 /// AK021325 // D730003I15Rik /// AK157967 // D730003I15Rik /// ENSMUST00000139056 // D730003I15Rik

## Sheet: Nos2KO vs Nos2WT BCG infected
ProbesetID	logFC	AveExpr	t	P.Value	adj.P.Val	N
10447594	0.427	10.0468	5.02728	3.47651e-05	0.0167042	NM_009342 // Dynlt1b /// NM_001166627 // Dynlt1f /// NM_001166629 // Dynlt1a /// NM_001166630 // Dynlt1c /// BC043018 // Dynlt1b /// BC087868 // Dynlt1a /// BC089472 // Dynlt1b /// M25825 // Dynlt1b /// ENSMUST00000169415 // Dynlt1a /// ENSMUST00000169415 // Dynlt1c /// ENSMUST00000169415 // Dynlt1f /// ENSMUST00000169415 // Dynlt1b /// ENSMUST00000179554 // Dynlt1a /// ENSMUST00000179554 // Dynl…
10548785	0.44325	10.2403	4.85991	5.36159e-05	0.0216426	NM_009342 // Dynlt1b /// NM_001166627 // Dynlt1f /// NM_001166629 // Dynlt1a /// NM_001166630 // Dynlt1c /// BC043018 // Dynlt1b /// BC087868 // Dynlt1a /// BC089472 // Dynlt1b /// M25825 // Dynlt1b /// ENSMUST00000169415 // Dynlt1a /// ENSMUST00000169415 // Dynlt1c /// ENSMUST00000169415 // Dynlt1f /// ENSMUST00000169415 // Dynlt1b /// ENSMUST00000179554 // Dynlt1a /// ENSMUST00000179554 // Dynl…
10528183	-0.83175	5.01871	-5.70412	6.11302e-06	0.00625545	XM_006503517 // Gm10354 /// XM_006535607 // Gm1979 /// XM_006535787 // Gm7361 /// XM_006535788 // Gm7361 /// XM_003688813 // Gm21190 /// XM_973024 // Gm7347 /// NM_001122661 // Speer4e /// NM_025759 // Speer4d /// NM_001134299 // Gm10220 /// NM_182957 // Gm17019 /// NM_198666 // Gm9758 /// NR_073011 // 4930572O03Rik /// NM_207657 // 5031410I06Rik /// BC145097 // Gm10471 /// BC100449 // Speer4e //…
10395770	-0.50325	10.3623	-6.15568	1.95448e-06	0.00326067	XM_006516277 // Fam177a /// BC049669 // Fam177a /// BC049669 // 1700047I17Rik2 /// ENSMUST00000177978 // LOC100503822 /// ENSMUST00000177978 // 1700047I17Rik2 /// ENSMUST00000177978 // Fam177a
10395780	-0.50325	10.3623	-6.15568	1.95448e-06	0.00326067	XM_006516277 // Fam177a /// BC049669 // Fam177a /// BC049669 // 1700047I17Rik2 /// ENSMUST00000177978 // LOC100503822 /// ENSMUST00000177978 // 1700047I17Rik2 /// ENSMUST00000177978 // Fam177a
10441511	0.32525	7.25839	4.80103	6.24531e-05	0.0233094	XM_006523254 // Tmem181a /// XM_006523257 // Tmem181a /// AK122507 // Tmem181a
10395805	-0.496	11.1468	-5.52079	9.76053e-06	0.0078874	BC048158 // Fam177a /// BC048158 // 1700047I17Rik2 /// BC049669 // Fam177a /// BC049669 // 1700047I17Rik2 /// ENSMUST00000177978 // LOC100503822 /// ENSMUST00000177978 // 1700047I17Rik2 /// ENSMUST00000177978 // Fam177a /// ENSMUST00000177768 // LOC100503822 /// ENSMUST00000177768 // 1700047I17Rik2 /// ENSMUST00000177768 // Fam177a
10412394	-0.59475	7.60806	-5.818	4.5773e-06	0.00620948	NM_008710 // Nnt
10418198	0.81275	7.16742	5.70552	6.09131e-06	0.00625545	NM_025311 // Tmem254a /// NM_026679 // Tmem254a /// NM_001270495 // Tmem254b /// NM_001270496 // Tmem254b /// NM_001270498 // Tmem254c /// NM_001270499 // Tmem254c /// BC031854 // Tmem254a /// BC031854 // Tmem254c /// BC031854 // Tmem254b /// ENSMUST00000100819 // Tmem254b /// ENSMUST00000100819 // Tmem254c /// ENSMUST00000100819 // Tmem254a /// ENSMUST00000100818 // Tmem254b /// ENSMUST000001008…
10418185	0.85125	7.1529	6.12926	2.08818e-06	0.00326067	NM_025311 // Tmem254a /// NM_026679 // Tmem254a /// NM_001270495 // Tmem254b /// NM_001270496 // Tmem254b /// NM_001270498 // Tmem254c /// NM_001270499 // Tmem254c /// ENSMUST00000185006 // Tmem254b /// ENSMUST00000185006 // Tmem254c /// ENSMUST00000185006 // Tmem254a /// ENSMUST00000022418 // Tmem254b /// ENSMUST00000022418 // Tmem254c /// ENSMUST00000022418 // Tmem254a
10418210	0.823	6.90968	5.76479	5.23918e-06	0.00620948	NM_025311 // Tmem254a /// NM_026679 // Tmem254a /// NM_001270495 // Tmem254b /// NM_001270496 // Tmem254b /// NM_001270498 // Tmem254c /// NM_001270499 // Tmem254c /// ENSMUST00000185006 // Tmem254b /// ENSMUST00000185006 // Tmem254c /// ENSMUST00000185006 // Tmem254a /// ENSMUST00000022418 // Tmem254b /// ENSMUST00000022418 // Tmem254c /// ENSMUST00000022418 // Tmem254a
10576391	-0.899	5.95548	-5.5471	9.12514e-06	0.00767545	XM_006530773 // Rab4a /// NM_009003 // Rab4a /// BC138508 // Rab4a /// D86563 // Rab4a /// AK145452 // Rab4a /// ENSMUST00000118535 // Rab4a /// ENSMUST00000117702 // Rab4a
10519811	-0.908	6.36968	-4.54195	0.000122249	0.0340181	XR_389755 // LOC102632308 /// XR_389757 // LOC102632308 /// XR_389761 // LOC102632774 /// XR_406768 // LOC102632774 /// NR_001584 // Speer8-ps1 /// NR_001585 // Speer7-ps1 /// AK016672 // Speer8-ps1 /// ENSMUST00000178227 // Gm21847 /// ENSMUST00000162113 // Speer7-ps1
10515111	0.6375	2.72	4.81418	6.03597e-05	0.0232957	ENSMUST00000122724 // n-R5s191
10365260	-0.59825	9.29806	-5.70222	6.14269e-06	0.00625545	NM_001042523 // Txnrd1 /// AF333036 // Txnrd1
10518570	-0.387	10.6226	-4.88818	4.98304e-05	0.0216069	NM_001081274 // Pgd /// BC008646 // Pgd /// BC011329 // Pgd /// BC014793 // Pgd /// AK182015 // Pgd /// AK198787 // Pgd /// AK208960 // Pgd /// ENSMUST00000084124 // Pgd
10350823	-0.563	7.35806	-5.76607	5.22214e-06	0.00620948	NM_001136104 // Abl2 /// NM_009595 // Abl2 /// BC137771 // Abl2 /// BC144897 // Abl2 /// DQ084361 // Abl2 /// ENSMUST00000166172 // Abl2 /// ENSMUST00000027888 // Abl2
10542714	-0.6735	7.2271	-5.08076	3.02766e-05	0.0153788	NM_001163628 // Lyrm5 /// NM_133688 // Lyrm5 /// AF412298 // Lyrm5 /// AF412299 // Lyrm5 /// AF412300 // Lyrm5 /// ENSMUST00000111725 // Lyrm5 /// ENSMUST00000111726 // Lyrm5 /// ENSMUST00000039729 // Lyrm5 /// ENSMUST00000126007 // Lyrm5 /// ENSMUST00000111723 // Lyrm5 /// ENSMUST00000111724 // Lyrm5 /// ENSMUST00000111721 // Lyrm5 /// ENSMUST00000111719 // Lyrm5
10560242	0.779	10.3152	4.73079	7.49235e-05	0.0258639	NM_001173550 // C5ar1 /// NM_007577 // C5ar1 /// ENSMUST00000168818 // C5ar1 /// ENSMUST00000050770 // C5ar1
10495763	-1.187	8.4129	-5.76849	5.19013e-06	0.00620948	NM_008129 // Gclm /// BC132404 // Gclm /// BC138783 // Gclm /// CT010256 // Gclm /// U95053 // Gclm /// ENSMUST00000029769 // Gclm /// ENSMUST00000137540 // Gclm /// ENSMUST00000176445 // Gclm /// ENSMUST00000178826 // Gclm
10417869	-0.37525	8.47	-5.15974	2.46912e-05	0.0139301	NM_009674 // Anxa7 /// NM_001110794 // Anxa7 /// L13129 // Anxa7 /// ENSMUST00000065504 // Anxa7 /// ENSMUST00000100844 // Anxa7
10489246	1.278	8.98677	6.30141	1.35843e-06	0.00322003	NM_010658 // Mafb /// BC038256 // Mafb /// ENSMUST00000099126 // Mafb
10474700	1.24575	7.80613	5.71301	5.97625e-06	0.00625545	NM_011580 // Thbs1 /// BC042422 // Thbs1 /// BC050917 // Thbs1 /// M87276 // Thbs1 /// ENSMUST00000039559 // Thbs1
10354374	-1.09125	7.56032	-5.57567	8.48248e-06	0.00754007	NM_016917 // Slc40a1 /// AF231120 // Slc40a1 /// BC003438 // Slc40a1 /// ENSMUST00000027137 // Slc40a1
10449236	0.68725	5.25	4.26603	0.000249742	0.0469626	NM_019731 // Nme4 /// AF153451 // Nme4 /// AF288690 // Nme4 /// BC027277 // Nme4 /// ENSMUST00000025007 // Nme4
10352448	-0.73075	5.96645	-4.54127	0.000122464	0.0340181	NM_022019 // Dusp10 /// AB037908 // Dusp10 /// BC025066 // Dusp10 /// ENSMUST00000048655 // Dusp10
10380571	0.77375	5.69452	4.48126	0.000143074	0.0363368	NM_023121 // Gngt2 /// NM_001284393 // Gngt2 /// ENSMUST00000107714 // Gngt2 /// ENSMUST00000107711 // Gngt2
10504056	-0.4135	9.83516	-4.52786	0.000126795	0.0349482	NM_023305 // Ubap1 /// NM_001290454 // Ubap1 /// AF275549 // Ubap1 /// BC065996 // Ubap1 /// AK160804 // Cep41 /// AK163229 // Ubap1 /// ENSMUST00000072866 // Ubap1 /// ENSMUST00000108060 // Ubap1 /// ENSMUST00000136705 // Ubap1
10365286	-0.6655	5.80097	-4.39374	0.000179477	0.0402181	NM_025499 // Eid3 /// BC099545 // Eid3 /// AK007194 // Eid3
10390186	1.13325	5.36548	6.37251	1.13845e-06	0.00311375	NM_025659 // Abi3 /// NM_001163464 // Abi3 /// ENSMUST00000059026 // Abi3
10547916	0.61025	8.93774	4.97623	3.96733e-05	0.0188083	NM_026988 // Ptms /// BC052699 // Ptms /// ENSMUST00000032216 // Ptms
10421197	-0.49225	7.90419	-6.15022	1.98138e-06	0.00326067	NM_134078 // Chmp7 /// BC024115 // Chmp7 /// BC033365 // Chmp7 /// BC006648 // Chmp7 /// AK180469 // Chmp7 /// AK183729 // Chmp7 /// ENSMUST00000036381 // Chmp7
10581448	0.8395	8.36452	5.67065	6.65697e-06	0.00647085	NR_028478 // Snora75 /// AK089165 // Dpep2 /// ENSMUST00000150001 // Dpep2 /// ENSMUST00000149057 // Dpep2 /// ENSMUST00000082903 // Snora75 /// ENSMUST00000083297 // Gm22972
10502776	0.94275	8.80548	4.24852	0.000261308	0.0479256	XM_006502443 // Lphn2 /// NM_001081298 // Lphn2 /// ENSMUST00000106128 // Lphn2
10546402	-0.3585	7.10323	-4.48476	0.000141779	0.036267	XM_006506769 // Zfyve20 /// NM_030081 // Zfyve20 /// BC049106 // Zfyve20 /// ENSMUST00000014694 // Zfyve20
10440050	-0.41925	8.84935	-4.3678	0.000191942	0.0416141	XM_006522486 // Tbc1d23 /// NM_026254 // Tbc1d23 /// BC031706 // Tbc1d23 /// ENSMUST00000023431 // Tbc1d23
10453575	-0.622	8.01194	-4.73256	7.45817e-05	0.0258639	XM_006526274 // Cul2 /// AK016520 // Cul2 /// ENSMUST00000025073 // Cul2
10558903	-0.5915	8.97129	-4.57533	0.000112114	0.0329449	NM_011528 // Taldo1 /// BC004754 // Taldo1 /// BC094277 // Taldo1 /// U67611 // Taldo1 /// ENSMUST00000026576 // Taldo1
10498064	-0.62975	7.14323	-5.45906	1.14327e-05	0.00864894	NM_080793 // Setd7 /// ENSMUST00000037141 // Setd7
10406334	0.85625	7.78452	6.31572	1.31094e-06	0.00322003	XM_006517472 // Mctp1 /// ENSMUST00000125209 // Mctp1
10474936	1.33625	4.97387	5.25788	1.91718e-05	0.0126236	ENSMUST00000110816 // Spint1
10375380	1.047	4.62516	5.21406	2.14636e-05	0.0131579	ENSMUST00000121695 // Gm12164
10379228	-1.28725	8.2329	-6.46127	9.13825e-07	0.00295382	M87039 // Nos2 /// ENSMUST00000018610 // Nos2
10548535	0.84075	4.18968	4.43211	0.000162502	0.0382644	NM_001289605 // Klra3 /// NM_010648 // Klra3 /// NM_001289604 // Klra3 /// ENSMUST00000111998 // Klra3 /// ENSMUST00000088017 // Klra3
10532711	1.19575	7.65387	4.71135	7.87959e-05	0.0269391	NM_008153 // Cmklr1 /// BC100612 // Cmklr1 /// ENSMUST00000047936 // Cmklr1
10545135	-0.88275	6.42129	-5.17705	2.36127e-05	0.0137635	NM_008354 // Il12rb2 /// BC137745 // Il12rb2 /// U64199 // Il12rb2 /// AK040072 // Il12rb2 /// ENSMUST00000117441 // Il12rb2 /// ENSMUST00000018485 // Il12rb2
10603182	1.037	6.06935	6.87118	3.35073e-07	0.00189875	NM_009707 // Arhgap6 /// ENSMUST00000033721 // Arhgap6
10354168	0.7475	6.71097	6.13012	2.08368e-06	0.00326067	NM_018775 // Tbc1d8 /// U88873 // Tbc1d8 /// ENSMUST00000054462 // Tbc1d8
10360745	-0.86875	7.04774	-4.65435	9.13473e-05	0.0287429	NM_133815 // Lbr /// BC021516 // Lbr /// AK089042 // Lbr /// AK151798 // Lbr /// ENSMUST00000005003 // Lbr
10461878	0.875	5.95935	5.31291	1.66396e-05	0.0113777	NM_181348 // Prune2 /// ENSMUST00000087689 // Prune2
10486102	1.10775	5.31258	5.04741	3.30026e-05	0.0162843	NM_201367 // Gpr176 /// BC052037 // Gpr176 /// ENSMUST00000039160 // Gpr176
10414470	-1.40625	2.82161	-5.64883	7.03767e-06	0.00651662	NM_205819 // Tlr11 /// AY510704 // Tlr11 /// BC109164 // Tlr11 /// ENSMUST00000185091 // Tlr11 /// ENSMUST00000063570 // Tlr11
10401244	0.741	9.17548	6.25662	1.51879e-06	0.00326067	XM_006515384 // Actn1 /// NM_134156 // Actn1 /// BC054830 // Actn1 /// DQ288940 // Actn1 /// BC038919 // Actn1 /// ENSMUST00000021554 // Actn1 /// ENSMUST00000167327 // Actn1
10413338	-1.09375	2.92548	-6.2337	1.60813e-06	0.00326067	XM_006519759 // Dnah12
10549730	0.62475	4.95	5.70127	6.15764e-06	0.00625545	XM_006540016 // Nat14 /// XM_006540017 // Nat14 /// NM_201355 // Nat14 /// BC047219 // Nat14 /// AK163549 // Nat14 /// ENSMUST00000047309 // Nat14
10421184	1.47725	3.6971	6.84507	3.56979e-07	0.00189875	AK037773 // Gm10325
10491753	-1.2505	5.54452	-4.59036	0.00010783	0.0323156	AK040233 // Intu /// ENSMUST00000061590 // Intu
10421186	3.06975	3.24516	9.95305	3.53894e-10	1.2583e-05	AK040372 // Gm10002
10567576	0.6625	4.30806	4.5081	0.000133461	0.0356792	AK079126 // Gm9905 /// ENSMUST00000065740 // Gm9905
10431848	0.62825	2.73355	4.64815	9.28255e-05	0.0289518	AK135992 // D030018L15Rik /// ENSMUST00000139808 // D030018L15Rik /// ENSMUST00000100271 // D030018L15Rik
10485580	-0.7965	4.54194	-4.2751	0.000243959	0.0469626	AK136931 // 9330195I24Rik
10528340	-0.52075	7.01774	-4.34938	0.000201317	0.0426893	BC004043 // Dnajc2
10509113	-0.665	5.83	-5.21794	2.125e-05	0.0131579	BC043060 // Srsf10 /// ENSMUST00000105853 // Srsf10 /// ENSMUST00000097844 // Srsf10 /// ENSMUST00000102544 // Srsf10 /// ENSMUST00000126641 // Srsf10 /// ENSMUST00000030438 // Srsf10
10487685	0.4965	4.2529	4.55923	0.000116893	0.033518	BC051997 // Avp /// ENSMUST00000046001 // Avp
10415084	0.661	1.86548	4.36156	0.00019507	0.0417825	ENSMUST00000082808 // Gm24705
10454731	-0.96675	5.77065	-4.40788	0.000173027	0.0399491	ENSMUST00000082923 // n-R5s25
10507473	-1.36	5.56	-4.46408	0.000149585	0.0371088	ENSMUST00000093716 // Gm25099
10493307	-0.8445	5.56935	-4.2473	0.000262133	0.0479256	ENSMUST00000157979 // Gm25820 /// ENSMUST00000175405 // Gm23370
10522160	-0.846	6.82355	-4.39426	0.000179237	0.0402181	NM_001024917 // N4bp2 /// ENSMUST00000113738 // N4bp2
10593646	0.8015	3.89452	4.7811	6.5763e-05	0.0236189	NM_001033535 // Tnfaip8l3 /// ENSMUST00000098760 // Tnfaip8l3
10374228	-0.614	3.13258	-4.38049	0.000185743	0.0407929	NM_001037928 // Gm11992 /// ENSMUST00000043285 // Gm11992
10491835	-0.8955	5.6671	-4.27042	0.000246928	0.0469626	NM_001040399 // Larp1b /// ENSMUST00000048490 // Larp1b
10478973	0.9005	5.49032	4.43561	0.000161035	0.0381716	NM_001080820 // Cass4 /// NM_001276422 // Cass4 /// NM_001276423 // Cass4 /// AK170726 // Cass4 /// ENSMUST00000099061 // Cass4 /// ENSMUST00000103073 // Cass4
10365559	0.907	9.91323	4.39295	0.000179848	0.0402181	NM_001111275 // Igf1 /// NM_010512 // Igf1 /// AK050118 // Igf1 /// ENSMUST00000095360 // Igf1
10500847	-0.6585	4.95774	-4.34864	0.000201705	0.0426893	NM_001159354 // Magi3 /// NM_133853 // Magi3 /// ENSMUST00000064371 // Magi3 /// ENSMUST00000121198 // Magi3
10437243	1.24275	4.68032	4.86752	5.25695e-05	0.0216426	NM_001161790 // Mefv /// NM_001161791 // Mefv /// NM_019453 // Mefv /// AF143409 // Mefv /// ENSMUST00000023180 // Mefv /// ENSMUST00000100222 // Mefv
10379346	-0.4195	8.19226	-4.44598	0.000156769	0.0376626	NM_001163018 // Suz12 /// NM_199196 // Suz12 /// BC064461 // Suz12 /// ENSMUST00000017692 // Suz12 /// ENSMUST00000163272 // Suz12
10596279	-0.7265	7.26581	-4.8516	5.47822e-05	0.0216426	NM_001163026 // Dnajc13 /// AB490693 // Dnajc13 /// ENSMUST00000035170 // Dnajc13
10497920	0.56875	6.98742	5.19891	2.23182e-05	0.0132504	NM_001167883 // Ankrd50 /// ENSMUST00000120875 // Ankrd50
10406434	0.516	8.07226	4.44924	0.000155448	0.0376626	NM_001170537 // Mef2c /// NM_025282 // Mef2c /// AK009139 // Mef2c /// ENSMUST00000163888 // Mef2c /// ENSMUST00000005722 // Mef2c
10397351	-0.7305	6.67065	-4.48635	0.000141199	0.036267	NM_001205052 // Jdp2 /// BC019780 // Jdp2 /// ENSMUST00000177587 // Jdp2
10437668	-0.68775	5.90871	-4.485	0.000141692	0.036267	NM_001271603 // Socs1 /// NM_009896 // Socs1 /// AF120490 // Socs1 /// AF180302 // Socs1 /// AB000677 // Socs1 /// AB000710 // Socs1 /// BC132366 // Socs1 /// BC132368 // Socs1 /// U88325 // Socs1 /// ENSMUST00000038099 // Socs1
10472820	0.6785	7.75355	4.21904	0.000281975	0.0498802	NM_001277970 // Itga6 /// NM_008397 // Itga6 /// BC058095 // Itga6 /// ENSMUST00000112101 // Itga6
10384672	-0.363	6.42032	-4.31851	0.000218053	0.0448157	NM_001290655 // Ahsa2 /// NM_172391 // Ahsa2 /// NM_001290654 // Ahsa2 /// BC038397 // Ahsa2 /// AK034661 // Ahsa2 /// ENSMUST00000109539 // Ahsa2 /// ENSMUST00000020529 // Ahsa2 /// ENSMUST00000128372 // Ahsa2
10558866	0.52675	3.68742	4.24625	0.000262838	0.0479256	NM_007878 // Drd4 /// BC016086 // Drd4 /// BC051421 // Drd4 /// ENSMUST00000026569 // Drd4
10501586	1.06725	7.9329	6.08751	2.31879e-06	0.00343528	NM_007901 // S1pr1 /// BC051023 // S1pr1 /// ENSMUST00000055676 // S1pr1
10514317	0.8395	3.27419	4.27568	0.000243594	0.0469626	NM_008336 // Ifnab /// BC116862 // Ifnab /// BC116864 // Ifnab /// ENSMUST00000071378 // Ifna6
10454039	-0.501	9.59452	-4.50822	0.000133417	0.0356792	NM_008378 // Impact /// D87973 // Impact /// ENSMUST00000025290 // Impact
10507933	-0.7215	8.34258	-5.04239	3.34334e-05	0.0162843	NM_008385 // Inpp5b /// AY007563 // Inpp5b /// BC028864 // Inpp5b /// ENSMUST00000094782 // Inpp5b /// ENSMUST00000153837 // Inpp5b /// ENSMUST00000184454 // Inpp5b /// ENSMUST00000154229 // Inpp5b
10362487	-0.29375	7.79516	-4.37304	0.000189357	0.0413053	NM_009433 // Tspyl1 /// AF042180 // Tspyl1 /// BC011213 // Tspyl1 /// ENSMUST00000061372 // Tspyl1
10433008	0.546	6.84419	4.28233	0.000239443	0.0469626	NM_009582 // Map3k12 /// NM_001163643 // Map3k12 /// AK166435 // Map3k12 /// AK199632 // Map3k12 /// ENSMUST00000023812 // Map3k12 /// ENSMUST00000171565 // Map3k12
10598013	1.09925	8.87839	4.86849	5.24375e-05	0.0216426	NM_009917 // Ccr5 /// D83648 // Ccr5 /// ENSMUST00000111442 // Ccr5
10590635	1.09925	8.87839	4.86849	5.24375e-05	0.0216426	NM_009917 // Ccr5 /// D83648 // Ccr5 /// ENSMUST00000111442 // Ccr5
10563441	0.432	12.3203	4.57033	0.000113578	0.0331013	NM_010129 // Emp3 /// NM_001146346 // Emp3 /// AF011750 // Emp3 /// BC001999 // Emp3 /// ENSMUST00000038876 // Emp3 /// ENSMUST00000164119 // Emp3
10508772	1.35375	5.30226	5.54042	9.28239e-06	0.00767545	NM_010208 // Fgr /// ENSMUST00000030693 // Fgr
10571274	-0.542	9.00774	-4.31342	0.000220943	0.0449542	NM_010344 // Gsr /// BC056357 // Gsr /// BC057325 // Gsr /// ENSMUST00000033992 // Gsr
10402615	-0.343	11.3232	-5.49393	1.04555e-05	0.00826122	NM_010480 // Hsp90aa1 /// BC046614 // Hsp90aa1 /// BC049124 // Hsp90aa1 /// BC094024 // Hsp90aa1 /// AK158753 // Hsp90aa1 /// AK167165 // Hsp90aa1 /// ENSMUST00000094361 // Hsp90aa1 /// ENSMUST00000021698 // Hsp90aa1
10490946	-0.427	11.0032	-6.48089	8.70594e-07	0.00295382	NM_010480 // Hsp90aa1 /// BC046614 // Hsp90aa1 /// BC049124 // Hsp90aa1 /// BC094024 // Hsp90aa1 /// AK158753 // Hsp90aa1 /// AK167165 // Hsp90aa1 /// ENSMUST00000094361 // Hsp90aa1 /// ENSMUST00000021698 // Hsp90aa1 /// ENSMUST00000145255 // Hsp90aa1 /// ENSMUST00000155242 // Hsp90aa1 /// ENSMUST00000124156 // Hsp90aa1 /// ENSMUST00000119417 // Gm5844 /// ENSMUST00000121455 // Gm12346
10378848	-0.3415	11.4429	-5.24033	2.00584e-05	0.0128846	NM_010480 // Hsp90aa1 /// BC046614 // Hsp90aa1 /// BC049124 // Hsp90aa1 /// BC094024 // Hsp90aa1 /// AK158753 // Hsp90aa1 /// AK167165 // Hsp90aa1 /// ENSMUST00000094361 // Hsp90aa1 /// ENSMUST00000021698 // Hsp90aa1 /// ENSMUST00000145255 // Hsp90aa1 /// ENSMUST00000155242 // Hsp90aa1 /// ENSMUST00000124156 // Hsp90aa1 /// ENSMUST00000119417 // Gm5844 /// ENSMUST00000121455 // Gm12346
10488382	0.54875	9.57548	4.30682	0.000224748	0.0454043	NM_010740 // Cd93 /// AF081789 // Cd93 /// ENSMUST00000099269 // Cd93
10393881	-0.454	7.43581	-4.93289	4.43831e-05	0.0202319	NM_010756 // Mafg /// BC052633 // Mafg /// ENSMUST00000058162 // Mafg
10443332	-0.6015	6.94935	-5.10411	2.85048e-05	0.0146886	NM_011145 // Ppard /// ENSMUST00000002320 // Ppard
10495279	-0.50925	8.73677	-4.46078	0.000150869	0.0371088	NM_011967 // Psma5 /// ENSMUST00000090569 // Psma5
10459375	-0.41525	8.25935	-4.41293	0.000170779	0.0396877	NM_016792 // Txnl1 /// ENSMUST00000025476 // Txnl1
10512480	0.465	2.80323	4.22234	0.000279588	0.0497941	NM_019436 // Sit1 /// BC064055 // Sit1 /// ENSMUST00000030180 // Sit1 /// ENSMUST00000123526 // Sit1
10516081	-0.73875	6.12129	-4.49908	0.000136617	0.0361231	NM_019489 // Ppie /// AF182825 // Ppie /// BC045154 // Ppie /// ENSMUST00000030404 // Ppie /// ENSMUST00000136466 // Ppie
10398695	-0.37275	7.50161	-4.80641	6.15874e-05	0.0232957	NM_021516 // Mark3 /// NM_022801 // Mark3 /// BC066071 // Mark3 /// ENSMUST00000084953 // Mark3 /// ENSMUST00000075281 // Mark3
10584604	1.199	3.95903	4.80659	6.15587e-05	0.0232957	NM_023655 // Trim29 /// BC027353 // Trim29 /// ENSMUST00000034511 // Trim29
10387180	-0.35175	8.74323	-4.89063	4.95152e-05	0.0216069	NM_023668 // Ndel1 /// AF290472 // Ndel1 /// BC046796 // Ndel1 /// ENSMUST00000018880 // Ndel1
10521832	-0.5455	6.67161	-4.28072	0.000240441	0.0469626	NM_025951 // Pi4k2b /// NM_028744 // Pi4k2b /// AY148879 // Pi4k2b /// ENSMUST00000031081 // Pi4k2b /// ENSMUST00000031082 // Pi4k2b /// ENSMUST00000131526 // Pi4k2b
10469457	1.332	7.94387	4.51452	0.000131257	0.0356258	NM_026162 // Plxdc2 /// ENSMUST00000028081 // Plxdc2
10498160	-0.40875	8.47613	-4.54293	0.000121937	0.0340181	NM_026435 // Ufm1 /// BC033280 // Ufm1 /// ENSMUST00000146598 // Ufm1
10553324	0.7505	8.51903	5.47809	1.08884e-05	0.00841626	NM_026436 // Tmem86a /// ENSMUST00000010451 // Tmem86a
10456488	-0.75275	6.67903	-5.93823	3.37671e-06	0.00480249	NM_027556 // Cep192 /// AK158414 // Cep192 /// ENSMUST00000025425 // Cep192
10581421	0.5855	4.89065	4.2722	0.000245794	0.0469626	NM_027960 // Dpep3 /// BC051148 // Dpep3 /// ENSMUST00000034371 // Dpep3
10538753	-0.60075	7.15	-4.69668	8.18522e-05	0.0270634	NM_028035 // Snx10 /// NM_001127348 // Snx10 /// NM_001127349 // Snx10 /// BC010334 // Snx10 /// CT010276 // Snx10 /// AK152949 // Snx10 /// ENSMUST00000049152 // Snx10 /// ENSMUST00000114439 // Snx10 /// ENSMUST00000149024 // Snx10 /// ENSMUST00000179365 // Snx10 /// ENSMUST00000137642 // Gm15534
10390519	0.6045	7.42097	5.15378	2.50738e-05	0.0139301	NM_028199 // Plxdc1 /// NM_001163608 // Plxdc1 /// AF378760 // Plxdc1 /// ENSMUST00000017561 // Plxdc1 /// ENSMUST00000107565 // Plxdc1
10427849	-0.41925	6.35129	-4.31912	0.000217711	0.0448157	NM_029998 // 6030458C11Rik /// AK144748 // 6030458C11Rik /// ENSMUST00000057256 // 6030458C11Rik
10562905	-0.65225	6.66387	-5.66615	6.73364e-06	0.00647085	NM_030693 // Atf5 /// NR_033136 // Atf5 /// AF310624 // Atf5 /// AF312938 // Atf5 /// AF375475 // Atf5 /// AF375476 // Atf5 /// BC010195 // Atf5 /// BC092068 // Atf5 /// ENSMUST00000107893 // Atf5 /// ENSMUST00000047356 // Atf5
10489705	2.36825	5.81516	5.19819	2.23598e-05	0.0132504	NM_054055 // Slc13a3 /// AF306491 // Slc13a3 /// BC026803 // Slc13a3 /// ENSMUST00000029208 // Slc13a3 /// ENSMUST00000109279 // Slc13a3
10481920	-0.5415	8.07806	-4.91146	4.69145e-05	0.0208512	NM_080554 // Psmd5 /// AK220321 // Psmd5 /// BC019112 // Psmd5 /// AK187712 // Psmd5 /// ENSMUST00000028225 // Psmd5 /// ENSMUST00000143456 // Psmd5 /// ENSMUST00000135575 // Psmd5
10514158	-0.66675	6.48258	-4.22841	0.00027524	0.0496773	NM_133948 // Psip1 /// BC043079 // Psip1 /// ENSMUST00000030207 // Psip1
10591563	0.644	5.98871	4.32001	0.000217209	0.0448157	NM_145611 // Kank2 /// BC028803 // Kank2 /// ENSMUST00000034717 // Kank2
10511694	-0.74025	7.61032	-5.11097	2.80038e-05	0.0146886	NM_145950 // Osgin2 /// ENSMUST00000037198 // Osgin2
10385540	-0.54825	3.61645	-4.29306	0.000232892	0.0465209	NM_146337 // Olfr1396 /// BC110470 // Olfr1396 /// BC110471 // Olfr1396 /// ENSMUST00000109201 // Olfr1396 /// ENSMUST00000060398 // Olfr1396
10473489	0.38725	2.58452	4.86568	5.282e-05	0.0216426	NM_146579 // Olfr1032 /// NM_146578 // Olfr1033 /// ENSMUST00000062166 // Olfr1032 /// ENSMUST00000111589 // Olfr1033
10359446	-0.585	7.45484	-4.56048	0.000116516	0.033518	NM_172645 // Suco /// ENSMUST00000048377 // Suco
10385647	0.475	3.32935	4.32436	0.000214779	0.0448157	NM_172794 // Zfp454 /// BC049793 // Zfp454 /// ENSMUST00000050595 // Zfp454 /// ENSMUST00000109131 // Zfp454 /// ENSMUST00000163301 // Zfp454
10586458	-0.358	7.1871	-4.33989	0.000206319	0.0434076	NM_173185 // Csnk1g1 /// AK050473 // Csnk1g1 /// AK149310 // Csnk1g1 /// ENSMUST00000034949 // Csnk1g1 /// ENSMUST00000146069 // Csnk1g1 /// ENSMUST00000124688 // Csnk1g1 /// ENSMUST00000130798 // Csnk1g1 /// ENSMUST00000154589 // Csnk1g1
10514201	-0.82025	6.38677	-6.51199	8.06291e-07	0.00295382	NM_173400 // Haus6 /// AK173206 // Haus6 /// BC068237 // Haus6 /// ENSMUST00000070607 // Haus6
10557450	0.4935	8.34032	4.40505	0.000174299	0.039983	NM_175103 // Bola2 /// BC045523 // Bola2 /// BC061197 // Bola2 /// ENSMUST00000144571 // Bola2 /// ENSMUST00000130498 // Bola2 /// ENSMUST00000052145 // Bola2 /// ENSMUST00000106369 // Bola2
10416371	0.87675	9.15129	5.77903	5.05302e-06	0.00620948	NM_175116 // Lpar6 /// ENSMUST00000044405 // Lpar6
10479297	-0.39175	6.54645	-4.26854	0.000248131	0.0469626	NM_177727 // Lsm14b /// ENSMUST00000055485 // Lsm14b
10379467	-0.38325	9.76161	-5.27476	1.83563e-05	0.0123146	NM_178616 // Psmd11 /// BC090664 // Psmd11 /// BC090980 // Psmd11 /// BC100595 // Psmd11 /// BC119136 // Psmd11 /// BC119138 // Psmd11 /// AK012951 // Psmd11 /// AK168289 // Psmd11 /// ENSMUST00000173938 // Psmd11 /// ENSMUST00000017572 // Psmd11 /// ENSMUST00000147898 // Psmd11 /// ENSMUST00000172615 // Psmd11 /// ENSMUST00000172773 // Psmd11 /// ENSMUST00000173186 // Psmd11 /// ENSMUST000001747…
10352178	-0.68075	6.20839	-4.31288	0.000221256	0.0449542	NM_178653 // Sccpdh /// BC025803 // Sccpdh /// ENSMUST00000040538 // Sccpdh /// ENSMUST00000134287 // Sccpdh
10465244	-0.4705	11.5652	-4.26213	0.000252274	0.0469626	NR_002847 // Malat1 /// BC004722 // Malat1 /// ENSMUST00000172812 // Malat1
10436590	0.98725	6.58968	4.36496	0.000193362	0.0416678	NR_015543 // 2810055G20Rik /// AK012955 // 2810055G20Rik /// AK021336 // 2810055G20Rik /// AK144299 // 2810055G20Rik /// AK148800 // 2810055G20Rik /// ENSMUST00000183099 // 2810055G20Rik /// ENSMUST00000182548 // 2810055G20Rik /// ENSMUST00000182601 // 2810055G20Rik /// ENSMUST00000170849 // 2810055G20Rik /// ENSMUST00000182748 // 2810055G20Rik /// ENSMUST00000182820 // 2810055G20Rik
10416503	-0.75325	6.32387	-4.52325	0.000128322	0.0350969	NR_028481 // Snora31 /// ENSMUST00000083213 // Snora31
10516908	-0.94025	6.69742	-4.96624	4.0712e-05	0.0190468	NR_028512 // Snora73a /// NR_028513 // Snora73b /// ENSMUST00000083419 // Snora73b /// ENSMUST00000082453 // Snora73a /// ENSMUST00000141090 // Snhg3
10516906	-0.92775	6.71	-4.605	0.000103814	0.0318207	NR_028512 // Snora73a /// NR_028513 // Snora73b /// ENSMUST00000083419 // Snora73b /// ENSMUST00000082453 // Snora73a /// ENSMUST00000141090 // Snhg3
10508719	-0.709	7.35161	-4.85192	5.47379e-05	0.0216426	NR_029412 // Snora16a /// FM991911 // Snora16a /// ENSMUST00000083163 // Snora16a
10379710	0.57425	3.83935	4.78799	6.45993e-05	0.0234879	NR_036453 // E230016K23Rik /// NR_036452 // E230016K23Rik /// ENSMUST00000125626 // E230016K23Rik
10353844	0.93775	8.78548	4.66527	8.8797e-05	0.0281899	XM_006495847 // Neurl3 /// NM_153408 // Neurl3 /// AF321278 // Neurl3 /// BC056622 // Neurl3 /// ENSMUST00000056946 // Neurl3
10355141	0.894	7.80871	5.23582	2.02929e-05	0.0128846	XM_006496352 // Klf7 /// XM_006496353 // Klf7 /// NM_033563 // Klf7 /// AF338369 // Klf7 /// BC004700 // Klf7 /// BC019604 // Klf7 /// BC040794 // Klf7 /// AK086122 // Klf7 /// ENSMUST00000114086 // Klf7
10474112	-0.82825	7.4471	-4.74209	7.27617e-05	0.025615	XM_006499156 // Traf6 /// NM_009424 // Traf6 /// BC060705 // Traf6 /// ENSMUST00000004949 // Traf6
10495685	-0.632	3.09968	-4.42943	0.000163633	0.0382772	XM_006501290 // Arhgap29 /// NM_172525 // Arhgap29 /// BC040387 // Arhgap29 /// ENSMUST00000037958 // Arhgap29 /// ENSMUST00000128366 // Arhgap29 /// ENSMUST00000127177 // Arhgap29
10507798	-0.89575	4.46968	-4.57707	0.000111612	0.0329449	XM_006502820 // Mycl /// NM_008506 // Mycl /// BC053059 // Mycl /// BC089346 // Mycl /// ENSMUST00000106252 // Mycl /// ENSMUST00000030407 // Mycl
10516277	0.44175	4.27258	4.44671	0.000156469	0.0376626	XM_006503291 // Sh3d21 /// NM_025856 // Sh3d21 /// NM_001162533 // Sh3d21 /// BC053421 // Sh3d21 /// BC025637 // Sh3d21 /// ENSMUST00000094760 // Sh3d21 /// ENSMUST00000142891 // Sh3d21 /// ENSMUST00000097891 // Sh3d21 /// ENSMUST00000152402 // Sh3d21
10565994	0.92725	3.16097	5.10635	2.83405e-05	0.0146886	XM_006507255 // Art2b /// NM_019915 // Art2b /// AF016463 // Art2b /// AF016465 // Art2b /// ENSMUST00000063920 // Art2b
10395739	-0.596	10.029	-6.82609	3.73812e-07	0.00189875	XM_006515318 // Srp54c /// NM_001100109 // Srp54b /// ENSMUST00000110708 // Srp54b /// ENSMUST00000110708 // Srp54a
10395788	-0.56675	10.2126	-7.00034	2.45275e-07	0.00189875	XM_006515318 // Srp54c /// NM_001100109 // Srp54b /// NM_011899 // Srp54a /// NM_001100110 // Srp54c /// BC005543 // Srp54c /// BC019683 // Srp54a /// AK146826 // Srp54c /// ENSMUST00000110708 // Srp54b /// ENSMUST00000110708 // Srp54a
10408227	0.697	6.97839	4.26651	0.000249435	0.0469626	XM_006516556 // Hfe /// AJ306425 // Hfe /// ENSMUST00000151243 // Hfe
10405822	0.68375	7.72742	4.27496	0.000244048	0.0469626	XM_006517032 // Cdk20 /// XM_006517033 // Cdk20 /// NM_053180 // Cdk20 /// AY005133 // Cdk20 /// BC031907 // Cdk20 /// BC058353 // Cdk20 /// AK044470 // Cdk20 /// AK078262 // Cdk20 /// ENSMUST00000021939 // Cdk20
10411019	-0.805	6.08323	-4.59981	0.000105222	0.0319767	XM_006517544 // Msh3 /// XM_006517545 // Msh3 /// NM_010829 // Msh3 /// BC040784 // Msh3 /// M80360 // Msh3 /// BC025063 // Msh3 /// AK161430 // Msh3 /// ENSMUST00000022220 // Msh3
10415791	-0.74075	7.44065	-7.68734	4.83427e-08	0.000572958	XM_006519440 // Rnaseh2b /// XM_006519442 // Rnaseh2b /// NM_026001 // Rnaseh2b /// BC047997 // Rnaseh2b /// ENSMUST00000022499 // Rnaseh2b /// ENSMUST00000169728 // Rnaseh2b
10441422	0.79725	7.8829	4.24932	0.000260768	0.0479256	XM_006523217 // Zdhhc14 /// XM_006523219 // Zdhhc14 /// NM_146073 // Zdhhc14 /// BC059814 // Zdhhc14 /// ENSMUST00000089185 // Zdhhc14
10458569	-0.37425	8.88065	-4.70635	7.98251e-05	0.0270311	XM_006525658 // Nr3c1 /// XM_006525661 // Nr3c1 /// XM_006525662 // Nr3c1 /// XM_006525663 // Nr3c1 /// NM_008173 // Nr3c1 /// ENSMUST00000115567 // Nr3c1 /// ENSMUST00000025300 // Nr3c1 /// ENSMUST00000115571 // Nr3c1
10461408	1.45975	7.66258	5.15779	2.48159e-05	0.0139301	XM_006527412 // Rab3il1 /// AK132764 // Rab3il1 /// ENSMUST00000121418 // Rab3il1 /// ENSMUST00000137637 // Rab3il1 /// ENSMUST00000149967 // Rab3il1
10349174	0.78475	7.38226	4.54261	0.00012204	0.0340181	XM_006529292 // Serpinb8 /// NM_001159748 // Serpinb8 /// NM_011459 // Serpinb8 /// BC025121 // Serpinb8 /// U96703 // Serpinb8 /// ENSMUST00000000514 // Serpinb8 /// ENSMUST00000112706 // Serpinb8 /// ENSMUST00000151283 // Serpinb8
10349512	-0.37575	9.38484	-5.40734	1.30544e-05	0.00910124	XM_006529830 // Ubxn4 /// NM_026390 // Ubxn4 /// BC019795 // Ubxn4 /// BC030190 // Ubxn4 /// AK029431 // Ubxn4 /// ENSMUST00000027592 // Ubxn4
10579925	1.16575	6.27581	5.64274	7.14783e-06	0.00651662	XM_006530674 // Gab1 /// XM_006530676 // Gab1 /// NM_021356 // Gab1 /// BC007483 // Gab1 /// BC094659 // Gab1 /// ENSMUST00000034150 // Gab1
10378649	0.79025	9.67161	6.12526	2.10922e-06	0.00326067	XM_006532819 // Slc43a2 /// NM_001199284 // Slc43a2 /// NM_173388 // Slc43a2 /// AB120363 // Slc43a2 /// BC042513 // Slc43a2 /// ENSMUST00000042561 // Slc43a2 /// ENSMUST00000108433 // Slc43a2 /// ENSMUST00000149727 // Slc43a2
10509838	0.59175	4.75323	5.06154	3.18189e-05	0.0159345	XM_006534676 // Padi2 /// NM_008812 // Padi2 /// BC040350 // Padi2 /// BC049947 // Padi2 /// D16580 // Padi2 /// ENSMUST00000030765 // Padi2
10450880	1.27475	7.78258	5.13424	2.63709e-05	0.014406	XM_006537260 // H2-M2 /// NM_008204 // H2-M2 /// AY302217 // H2-M2 /// ENSMUST00000016427 // H2-M2 /// ENSMUST00000171139 // H2-M2
10512030	-0.47175	8.9071	-4.26338	0.000251461	0.0469626	XM_006538294 // 3110043O21Rik /// NM_001081343 // 3110043O21Rik /// BC026738 // 3110043O21Rik /// BC076612 // 3110043O21Rik /// ENSMUST00000084724 // 3110043O21Rik /// ENSMUST00000108126 // 3110043O21Rik /// ENSMUST00000108127 // 3110043O21Rik
10509868	0.52675	9.23129	4.66741	8.83056e-05	0.0281899	XM_006539236 // Atp13a2 /// NM_029097 // Atp13a2 /// NM_001164366 // Atp13a2 /// BC023746 // Atp13a2 /// AK171554 // Atp13a2 /// ENSMUST00000168047 // Atp13a2 /// ENSMUST00000037055 // Atp13a2 /// ENSMUST00000127833 // Atp13a2 /// ENSMUST00000151517 // Atp13a2
10493990	0.66525	11.7348	4.4765	0.000144849	0.0365267	XM_006543878 // LOC102637129 /// NM_016740 // S100a11 /// BC021916 // S100a11 /// BC086903 // S100a11 /// ENSMUST00000029515 // Gm12854 /// ENSMUST00000029515 // Gm5068 /// ENSMUST00000029515 // S100a11
10457640	0.65775	11.7329	4.78716	6.47378e-05	0.0234879	XM_006543878 // LOC102637129 /// XM_006542989 // Gm5068 /// NM_016740 // S100a11 /// BC021916 // S100a11 /// BC086903 // S100a11 /// ENSMUST00000029515 // Gm12854 /// ENSMUST00000029515 // Gm5068 /// ENSMUST00000029515 // S100a11
10459854	-0.87275	3.93387	-4.38396	0.00018408	0.0407929	XR_105954 // F830208F22Rik /// AK156688 // F830208F22Rik /// ENSMUST00000143732 // F830208F22Rik /// ENSMUST00000125396 // F830208F22Rik
10426304	0.3905	2.53484	4.39601	0.000178428	0.0402181	XR_396630 // CN725425 /// ENSMUST00000109284 // CN725425
10539649	-0.35925	9.59839	-4.27928	0.000241334	0.0469626	XR_403492 // LOC102641492 /// NM_019766 // Ptges3 /// AB024935 // Ptges3 /// AY281130 // Ptges3 /// BC003708 // Ptges3 /// BC085264 // Ptges3 /// ENSMUST00000052798 // Gm9769 /// ENSMUST00000052798 // Ptges3 /// ENSMUST00000084771 // Gm9769 /// ENSMUST00000084771 // Ptges3

## Sheet: GCH1flflTie2cre vs GCH1fl naive
ProbesetID	logFC	AveExpr	t	P.Value	adj.P.Val	Gene_assignment
10496756	-1.37167	5.49903	-6.60254	6.45274e-07	0.00152956	ENSMUST00000039450 // Mcoln3
10419288	-2.28	7.14484	-14.0768	2.19619e-13	3.90438e-09	NM_008102 // Gch1 /// BC005643 // Gch1 /// ENSMUST00000089959 // Gch1
10445293	-2.08167	9.25774	-9.30523	1.34806e-09	1.19829e-05	NM_013737 // Pla2g7 /// ENSMUST00000024706 // Pla2g7 /// ENSMUST00000167418 // Pla2g7
10463704	-2.22	4.97161	-8.59544	6.21187e-09	3.68115e-05	NM_020577 // As3mt /// ENSMUST00000003655 // As3mt
10421269	-1.88	5.93613	-14.7247	8.01499e-14	2.84981e-09	XM_006518738 // Sorbs3 /// XM_006518742 // Sorbs3 /// XM_006518743 // Sorbs3 /// NM_001271407 // Sorbs3 /// NM_001271408 // Sorbs3 /// NM_001271409 // Sorbs3 /// NM_011366 // Sorbs3 /// AF064806 // Sorbs3 /// AB190911 // Sorbs3 /// BC030933 // Sorbs3 /// U58889 // Sorbs3 /// ENSMUST00000022682 // Sorbs3
10391103	-0.9325	5.7229	-7.13528	1.7744e-07	0.000525755	XM_006532316 // Jup /// NM_010593 // Jup /// BC040757 // Jup /// ENSMUST00000001592 // Jup /// ENSMUST00000151476 // Jup
10362115	-1.3475	4.30387	-9.62561	6.91122e-10	8.19117e-06	ENSMUST00000133289 // Slc18b1
10415413	-0.91	4.27226	-7.48316	7.78397e-08	0.000345959	NM_001040072 // Nynrin /// BC151043 // Nynrin /// ENSMUST00000100529 // Nynrin /// ENSMUST00000168479 // Nynrin
10415411	-1.04167	4.14677	-7.3808	9.90358e-08	0.000391258	NM_001040072 // Nynrin /// BC151043 // Nynrin /// ENSMUST00000100529 // Nynrin /// ENSMUST00000168479 // Nynrin
10365037	-1.00167	5.39452	-7.73548	4.32418e-08	0.000219644	NM_001285855 // Matk /// D45243 // Matk /// AK158883 // Matk /// ENSMUST00000119547 // Matk
10571840	-1.40083	5.24548	-8.85547	3.52215e-09	2.50467e-05	NM_008278 // Hpgd /// BC021157 // Hpgd /// U44389 // Hpgd /// AK051168 // Hpgd /// ENSMUST00000034026 // Hpgd
10347036	-1.17917	3.74774	-7.26349	1.30732e-07	0.00046483	NM_008632 // Map2 /// NM_001039934 // Map2 /// BC052446 // Map2 /// BC150945 // Map2 /// ENSMUST00000156636 // Map2 /// ENSMUST00000114017 // Map2 /// ENSMUST00000114015 // Map2
10565315	-1.265	4.18032	-6.7303	4.71984e-07	0.0011987	NM_010176 // Fah /// BC010767 // Fah /// M84145 // Fah /// AK215090 // Fah /// ENSMUST00000032865 // Fah
10487797	-0.9675	5.17226	-6.96642	2.66166e-07	0.000727984	XM_006498575 // Adam33 /// NM_033615 // Adam33 /// NM_001163529 // Adam33 /// AY054984 // Adam33 /// AK138517 // Adam33 /// ENSMUST00000128828 // Adam33 /// ENSMUST00000110232 // Adam33 /// ENSMUST00000132436 // Adam33
10496262	-1.33833	4.88	-7.18183	1.58772e-07	0.00051321	XM_006502400 // Slc9b2 /// NM_178877 // Slc9b2 /// BC090977 // Slc9b2 /// AK076505 // Slc9b2 /// ENSMUST00000145195 // Slc9b2 /// ENSMUST00000126034 // Slc9b2 /// ENSMUST00000149655 // Slc9b2 /// ENSMUST00000051849 // Slc9b2
10425421	-0.7775	5.13355	-5.71622	5.92763e-06	0.0060218	AK079344 // Fam83f
10365127	-0.643333	6.76613	-4.99412	3.78786e-05	0.0220789	NM_001099917 // Smim24 /// BC036156 // Smim24 /// BC117023 // Smim24 /// BC117027 // Smim24 /// ENSMUST00000105322 // Smim24
10379044	-0.555833	6.03323	-5.03607	3.39842e-05	0.020139	NM_001159482 // Rab34 /// ENSMUST00000002128 // Rab34 /// ENSMUST00000150941 // Rab34
10415052	-1.02167	6.91774	-5.73006	5.72267e-06	0.0060218	NM_008608 // Mmp14 /// BC076638 // Mmp14 /// U54984 // Mmp14 /// AK040968 // Mmp14 /// AK149636 // Mmp14 /// ENSMUST00000089688 // Mmp14
10425866	1.08833	6.14548	4.93624	4.3999e-05	0.0244442	NM_022321 // Parvg /// AF312712 // Parvg /// BC011200 // Parvg /// ENSMUST00000023074 // Parvg /// ENSMUST00000139235 // Parvg /// ENSMUST00000151072 // Parvg
10408693	1.59917	5.65194	5.04867	3.28947e-05	0.020139	NM_028784 // F13a1 /// NM_001166391 // F13a1 /// BC040274 // F13a1 /// ENSMUST00000164727 // F13a1 /// ENSMUST00000037491 // F13a1
10521391	-0.595833	8.59871	-5.22669	2.07762e-05	0.01539	NM_030721 // Acox3 /// BC044725 // Acox3 /// BC055019 // Acox3 /// ENSMUST00000068947 // Acox3 /// ENSMUST00000114237 // Acox3
10492426	-0.671667	5.21645	-4.59555	0.00010639	0.0491273	NM_153807 // Acsf2 /// BC018371 // Acsf2 /// BC063269 // Acsf2 /// ENSMUST00000103164 // Acsf2 /// ENSMUST00000144615 // Acsf2 /// ENSMUST00000155122 // Acsf2 /// ENSMUST00000131852 // Gm5540
10444291	-0.81	10.8758	-4.6037	0.000104165	0.0491273	NM_207105 // H2-Ab1 /// AF119251 // H2-Ab1 /// AF119252 // H2-Ab1 /// AY452202 // H2-Ab1 /// BC008168 // H2-Ab1 /// BC010322 // H2-Ab1 /// BC057998 // H2-Ab1 /// M13539 // H2-Ab1 /// M13540 // H2-Ab1 /// M15848 // H2-Ab1 /// M66213 // H2-Ab1 /// ENSMUST00000040828 // H2-Ab1
10520622	0.9275	5.7829	5.72347	5.81942e-06	0.0060218	NR_003522 // Abhd1 /// AF189764 // Abhd1 /// ENSMUST00000131757 // Abhd1
10347335	-0.393333	11.9697	-5.25403	1.93629e-05	0.0152271	XM_006495774 // Slc11a1 /// NM_013612 // Slc11a1 /// L13732 // Slc11a1 /// AK171343 // Slc11a1 /// ENSMUST00000147233 // Slc11a1 /// ENSMUST00000027368 // Slc11a1 /// ENSMUST00000131511 // Slc11a1 /// ENSMUST00000136786 // Slc11a1
10559248	1.06667	5.46355	6.4944	8.42052e-07	0.00176118	XM_006508624 // Tspan32 /// NM_001128080 // Tspan32 /// AY039000 // Tspan32 /// AK041748 // Tspan32 /// ENSMUST00000009396 // Tspan32 /// ENSMUST00000141186 // Tspan32
10401891	-0.735	5.42839	-5.80553	4.72442e-06	0.00559938	XM_006515377 // Ston2 /// XM_006515381 // Ston2 /// NM_175367 // Ston2 /// BC132531 // Ston2 /// BC138054 // Ston2 /// ENSMUST00000052969 // Ston2
10405400	-0.376667	8.35194	-5.09384	2.92712e-05	0.0188483	XM_006517148 // Nsd1 /// XR_382424 // Nsd1 /// NM_008739 // Nsd1 /// AK145783 // Nsd1 /// ENSMUST00000099490 // Nsd1
10460603	-0.514167	6.29903	-4.84503	5.57225e-05	0.0300192	XM_006531810 // Efemp2 /// XM_006531811 // Efemp2 /// NM_021474 // Efemp2 /// ENSMUST00000165485 // Efemp2 /// ENSMUST00000166558 // Efemp2
10604694	-0.601667	3.07806	-5.04018	3.36253e-05	0.020139	BC096764 // Mtap7d3 /// ENSMUST00000114766 // Mtap7d3
10450038	-0.71	4.3271	-5.07241	3.09376e-05	0.0192985	ENSMUST00000002360 // Angptl4
10512063	0.5125	5.59806	4.76733	6.81529e-05	0.035636	ENSMUST00000083410 // Gm25581
10485716	0.513333	2.28	4.59819	0.000105664	0.0491273	ENSMUST00000099624 // Gm10794
10411680	-0.939167	3.89903	-6.16692	1.90023e-06	0.00293759	NM_001038602 // Marveld2 /// NM_178410 // Marveld2 /// BC049919 // Marveld2 /// ENSMUST00000022137 // Marveld2 /// ENSMUST00000163163 // Marveld2
10415408	-1.04667	3.75935	-5.99607	2.91835e-06	0.00415059	NM_001040072 // Nynrin /// BC151043 // Nynrin /// ENSMUST00000100529 // Nynrin /// ENSMUST00000168479 // Nynrin
10504194	-0.469167	6.10419	-4.94677	4.28158e-05	0.0241644	NM_001199959 // Ccl27b /// NM_001199965 // Gm2506 /// NM_001267704 // LOC100861978 /// NM_001164046 // Gm13306 /// ENSMUST00000177785 // LOC100861978 /// ENSMUST00000177785 // Ccl27b /// ENSMUST00000177785 // Gm2506 /// ENSMUST00000177785 // Gm13306 /// ENSMUST00000098122 // LOC100861978 /// ENSMUST00000098122 // Ccl27b /// ENSMUST00000098122 // Gm2506 /// ENSMUST00000098122 // Gm13306 /// ENSMUS…
10504164	-0.469167	6.10419	-4.94677	4.28158e-05	0.0241644	NM_001199959 // Ccl27b /// NM_001199965 // Gm2506 /// NM_001267704 // LOC100861978 /// NM_001164046 // Gm13306 /// ENSMUST00000177785 // LOC100861978 /// ENSMUST00000177785 // Ccl27b /// ENSMUST00000177785 // Gm2506 /// ENSMUST00000177785 // Gm13306 /// ENSMUST00000098122 // LOC100861978 /// ENSMUST00000098122 // Ccl27b /// ENSMUST00000098122 // Gm2506 /// ENSMUST00000098122 // Gm13306 /// ENSMUS…
10468239	0.516667	3.60774	5.38384	1.38665e-05	0.0120253	NM_007809 // Cyp17a1 /// BC064793 // Cyp17a1 /// M64863 // Cyp17a1 /// ENSMUST00000026012 // Cyp17a1
10600814	0.633333	3.94129	4.6463	9.3273e-05	0.0452632	NM_008179 // Gspt2 /// AK050859 // Gspt2 /// ENSMUST00000096368 // Gspt2 /// ENSMUST00000137033 // Gspt2
10606369	-0.606667	3.40194	-5.15357	2.50874e-05	0.0168303	NM_008409 // Itm2a /// BC031420 // Itm2a /// L38971 // Itm2a /// ENSMUST00000033591 // Itm2a
10427369	0.611667	8.3129	6.51694	7.96526e-07	0.00176118	NM_008800 // Pde1b /// BC058531 // Pde1b
10458906	0.8325	6.13613	5.1621	2.45413e-05	0.0167806	NM_008908 // Ppic /// M74227 // Ppic /// ENSMUST00000025419 // Ppic
10489204	-0.5425	8.19032	-5.74686	5.48332e-06	0.0060218	NM_009373 // Tgm2 /// BC016492 // Tgm2 /// M55154 // Tgm2 /// ENSMUST00000103122 // Tgm2
10447799	-0.515833	8.61065	-4.64941	9.25242e-05	0.0452632	NM_010515 // Igf2r /// BC150817 // Igf2r /// BC171973 // Igf2r /// U04710 // Igf2r /// ENSMUST00000024599 // Igf2r
10507677	-0.5725	5.84032	-5.24733	1.96998e-05	0.0152271	NM_010657 // Hivep3 /// AY454348 // Hivep3 /// BC024097 // Hivep3 /// BC058336 // Hivep3 /// AK013707 // Hivep3 /// ENSMUST00000141605 // Hivep3 /// ENSMUST00000136547 // Hivep3 /// ENSMUST00000106307 // Hivep3
10580061	-1.01667	5.36871	-5.52249	9.71814e-06	0.00937178	NM_016671 // Il27ra /// AF053005 // Il27ra /// BC032878 // Il27ra /// AK040457 // Il27ra /// ENSMUST00000005601 // Il27ra
10522530	0.839167	4.31968	5.23371	2.04033e-05	0.01539	NM_021099 // Kit /// NM_001122733 // Kit /// AY536430 // Kit /// AY536431 // Kit /// BC052457 // Kit /// BC075716 // Kit /// ENSMUST00000144270 // Kit /// ENSMUST00000005815 // Kit
10546024	-0.709167	5.3371	-4.58389	0.000109656	0.0499862	NM_021381 // Prokr1 /// BC059003 // Prokr1 /// ENSMUST00000050887 // Prokr1
10387890	-0.330833	10.7326	-4.64247	9.42029e-05	0.0452632	NM_023158 // Cxcl16 /// ENSMUST00000019064 // Cxcl16 /// ENSMUST00000126391 // Cxcl16
10564849	-0.665833	6.6471	-5.75586	5.35941e-06	0.0060218	NM_027420 // 2610034B18Rik /// AK156013 // 2610034B18Rik /// ENSMUST00000048731 // 2610034B18Rik
10561128	-1.29667	4.77419	-5.83754	4.35611e-06	0.00534089	NM_028775 // Cyp2s1 /// BC039770 // Cyp2s1 /// BC064733 // Cyp2s1 /// ENSMUST00000043314 // Cyp2s1 /// ENSMUST00000108395 // Cyp2s1
10600205	-0.7775	4.78871	-6.2993	1.36558e-06	0.00242773	NM_029352 // Dusp9 /// AY316312 // Dusp9 /// BC100309 // Dusp9 /// ENSMUST00000019701 // Dusp9
10604135	-0.655833	4.06355	-6.35496	1.18914e-06	0.00234895	NM_139218 // Dppa3 /// AF490347 // Dppa3 /// AY082485 // Dppa3 /// AY134859 // Dppa3 /// BC099433 // Dppa3 /// BC100331 // Dppa3 /// BC107340 // Dppa3 /// BC107341 // Dppa3 /// ENSMUST00000049644 // Dppa3 /// ENSMUST00000123429 // Dppa3
10541515	-1.13333	3.48548	-5.51985	9.78415e-06	0.00937178	NM_139218 // Dppa3 /// AF490347 // Dppa3 /// AY082485 // Dppa3 /// AY134859 // Dppa3 /// ENSMUST00000049644 // Dppa3
10416273	-0.595833	3.85968	-5.20298	2.20854e-05	0.0154822	NM_145981 // Phyhip /// BC030494 // Phyhip /// BC139360 // Phyhip /// ENSMUST00000003561 // Phyhip
10521626	-0.8975	3.79968	-6.01099	2.81069e-06	0.00415059	NM_172274 // Cc2d2a /// BC032290 // Cc2d2a /// ENSMUST00000048150 // Cc2d2a
10466712	-1.51167	4.98387	-6.21122	1.701e-06	0.00288004	NM_174857 // Mamdc2 /// ENSMUST00000036069 // Mamdc2
10422059	-0.513333	9.75871	-5.24951	1.95895e-05	0.0152271	NM_177715 // Kctd12 /// ENSMUST00000184744 // Kctd12 /// ENSMUST00000183756 // Kctd12
10524234	-1.10417	4.73613	-5.20085	2.2207e-05	0.0154822	NM_198306 // Galnt9 /// ENSMUST00000040001 // Galnt9
10558090	-0.716667	4.47097	-5.5107	1.0016e-05	0.00937178	NM_206856 // Tacc2 /// NM_001004468 // Tacc2 /// AY177410 // Tacc2 /// ENSMUST00000059145 // Tacc2 /// ENSMUST00000084513 // Tacc2
10441787	-0.793333	7.44452	-4.70786	7.95132e-05	0.0409735	NR_027784 // Airn /// NR_002853 // Airn /// ENSMUST00000079529 // Airn
10484987	-1.01167	7.59161	-5.96275	3.17403e-06	0.00423348	XM_006499168 // Nr1h3 /// NM_013839 // Nr1h3 /// NM_001177730 // Nr1h3 /// AF085745 // Nr1h3 /// AY195870 // Nr1h3 /// AY195871 // Nr1h3 /// BC012646 // Nr1h3 /// ENSMUST00000150654 // Nr1h3 /// ENSMUST00000111356 // Nr1h3 /// ENSMUST00000002177 // Nr1h3 /// ENSMUST00000111355 // Nr1h3 /// ENSMUST00000111354 // Nr1h3 /// ENSMUST00000130031 // Nr1h3
10474223	-0.655833	3.10774	-5.32178	1.62645e-05	0.0134488	XM_006499802 // Cd59b /// XM_006499807 // Cd59b /// BC038128 // Cd59b /// BC059731 // Cd59b /// ENSMUST00000111131 // Cd59b /// ENSMUST00000111132 // Cd59b /// ENSMUST00000129749 // Cd59b
10495562	-0.5525	4.13903	-4.77929	6.60722e-05	0.0350637	XM_006500860 // Lrrc39 /// XM_006500862 // Lrrc39 /// NM_027321 // Lrrc39 /// NM_175413 // Lrrc39 /// BC119529 // Lrrc39 /// BC119530 // Lrrc39 /// ENSMUST00000123785 // Lrrc39 /// ENSMUST00000029573 // Lrrc39
10546010	-0.499167	9.54258	-5.87352	3.97676e-06	0.00504992	XM_006505979 // Arhgap25 /// XM_006505980 // Arhgap25 /// NM_175476 // Arhgap25 /// NM_001037727 // Arhgap25 /// NM_001286610 // Arhgap25 /// NR_104483 // Arhgap25 /// ENSMUST00000145128 // Arhgap25
10567825	-0.85	4.97484	-5.10047	2.87737e-05	0.0188483	XM_006507396 // Lat /// NM_010689 // Lat /// AF036907 // Lat /// BC013337 // Lat /// BC052340 // Lat /// AK134003 // Lat /// ENSMUST00000032997 // Lat
10567086	-1.16583	4.63	-6.18118	1.83366e-06	0.00293759	XM_006507838 // Cyp2r1 /// XM_006507839 // Cyp2r1 /// NM_177382 // Cyp2r1 /// NR_110407 // Cyp2r1 /// NR_110408 // Cyp2r1 /// AY323818 // Cyp2r1 /// ENSMUST00000032908 // Cyp2r1
10409629	-1.22083	4.28774	-4.85338	5.45306e-05	0.0298291	XM_006517008 // Klhl3 /// NM_001195075 // Klhl3 /// ENSMUST00000160860 // Klhl3 /// ENSMUST00000091583 // Klhl3
10416340	-0.958333	3.89581	-5.9577	3.21476e-06	0.00423348	XM_006518557 // Gfra2 /// NM_008115 // Gfra2 /// ENSMUST00000022699 // Gfra2
10423505	-0.945833	4.34032	-6.32828	1.27062e-06	0.0023778	XM_006520177 // Cmbl /// NM_181588 // Cmbl /// BC024580 // Cmbl /// ENSMUST00000162532 // Cmbl /// ENSMUST00000070918 // Cmbl
10438572	-0.863333	6.28355	-5.20765	2.18213e-05	0.0154822	XM_006522599 // 2510009E07Rik /// NM_001001881 // 2510009E07Rik /// BC072629 // 2510009E07Rik /// ENSMUST00000053336 // 2510009E07Rik
10601062	-0.483333	4.68097	-5.08839	2.96858e-05	0.0188483	XM_006528126 // Dlg3 /// NM_001177778 // Dlg3 /// NM_016747 // Dlg3 /// NM_001290402 // Dlg3 /// BC060713 // Dlg3 /// BC094368 // Dlg3 /// D87117 // Dlg3 /// ENSMUST00000000901 // Dlg3 /// ENSMUST00000113736 // Dlg3 /// ENSMUST00000087984 // Dlg3 /// ENSMUST00000147863 // Dlg3
10460666	-0.935	6.40677	-5.48445	1.07123e-05	0.00976628	XM_006531669 // Ltbp3 /// XM_006531674 // Ltbp3 /// NM_008520 // Ltbp3 /// L40459 // Ltbp3 /// AK038587 // Ltbp3 /// AK080869 // Ltbp3 /// ENSMUST00000081496 // Ltbp3
10464905	-0.704167	4.28903	-5.38586	1.37948e-05	0.0120253	XM_006531721 // Npas4 /// NM_153553 // Npas4 /// AB049835 // Npas4 /// AY730724 // Npas4 /// BC129861 // Npas4 /// AK032607 // Npas4 /// ENSMUST00000056129 // Npas4
10512356	-0.601667	6.13871	-4.68171	8.50904e-05	0.0426123	XM_006537625 // Il11ra2 /// NM_001172054 // Il11ra1 /// NM_001099348 // Gm13305 /// NM_010549 // Il11ra1 /// NM_010550 // Il11ra2 /// NM_001163401 // Il11ra1 /// BC004619 // Il11ra1 /// BC057664 // Il11ra1 /// BC069984 // Il11ra1 /// U14412 // Il11ra1 /// U69491 // Il11ra2 /// U69491 // Gm2002 /// ENSMUST00000098121 // LOC100861969 /// ENSMUST00000098121 // Gm13305 /// ENSMUST00000098121 // Gm200…
10512334	-0.601667	6.13871	-4.68171	8.50904e-05	0.0426123	XM_006537625 // Il11ra2 /// NM_001172054 // Il11ra1 /// NM_001099348 // Gm13305 /// NM_010549 // Il11ra1 /// NM_010550 // Il11ra2 /// NM_001163401 // Il11ra1 /// BC004619 // Il11ra1 /// BC057664 // Il11ra1 /// BC069984 // Il11ra1 /// U14412 // Il11ra1 /// U69491 // Il11ra2 /// U69491 // Gm2002 /// ENSMUST00000098121 // LOC100861969 /// ENSMUST00000098121 // Gm13305 /// ENSMUST00000098121 // Gm200…

## Sheet: Nos2KO vs Nos2WT naive
ProbesetID	logFC	AveExpr	t	P.Value	adj.P.Val	Gene_assignment
10418185	0.985	7.1529	8.54027	7.01466e-09	9.23149e-05	NM_025311 // Tmem254a /// NM_026679 // Tmem254a /// NM_001270495 // Tmem254b /// NM_001270496 // Tmem254b /// NM_001270498 // Tmem254c /// NM_001270499 // Tmem254c /// ENSMUST00000185006 // Tmem254b /// ENSMUST00000185006 // Tmem254c /// ENSMUST00000185006 // Tmem254a /// ENSMUST00000022418 // Tmem254b /// ENSMUST00000022418 // Tmem254c /// ENSMUST00000022418 // Tmem254a
10412394	-0.71	7.60806	-8.36338	1.03853e-08	9.23149e-05	NM_008710 // Nnt
10418210	0.9475	6.90968	7.99184	2.40015e-08	0.000106675	NM_025311 // Tmem254a /// NM_026679 // Tmem254a /// NM_001270495 // Tmem254b /// NM_001270496 // Tmem254b /// NM_001270498 // Tmem254c /// NM_001270499 // Tmem254c /// ENSMUST00000185006 // Tmem254b /// ENSMUST00000185006 // Tmem254c /// ENSMUST00000185006 // Tmem254a /// ENSMUST00000022418 // Tmem254b /// ENSMUST00000022418 // Tmem254c /// ENSMUST00000022418 // Tmem254a
10395770	-0.46	10.3623	-6.77538	4.22865e-07	0.00115657	XM_006516277 // Fam177a /// BC049669 // Fam177a /// BC049669 // 1700047I17Rik2 /// ENSMUST00000177978 // LOC100503822 /// ENSMUST00000177978 // 1700047I17Rik2 /// ENSMUST00000177978 // Fam177a
10395780	-0.46	10.3623	-6.77538	4.22865e-07	0.00115657	XM_006516277 // Fam177a /// BC049669 // Fam177a /// BC049669 // 1700047I17Rik2 /// ENSMUST00000177978 // LOC100503822 /// ENSMUST00000177978 // 1700047I17Rik2 /// ENSMUST00000177978 // Fam177a
10441511	0.3525	7.25839	6.26556	1.48531e-06	0.00352077	XM_006523254 // Tmem181a /// XM_006523257 // Tmem181a /// AK122507 // Tmem181a
10528183	-0.7125	5.01871	-5.88389	3.87373e-06	0.00724534	XM_006503517 // Gm10354 /// XM_006535607 // Gm1979 /// XM_006535787 // Gm7361 /// XM_006535788 // Gm7361 /// XM_003688813 // Gm21190 /// XM_973024 // Gm7347 /// NM_001122661 // Speer4e /// NM_025759 // Speer4d /// NM_001134299 // Gm10220 /// NM_182957 // Gm17019 /// NM_198666 // Gm9758 /// NR_073011 // 4930572O03Rik /// NM_207657 // 5031410I06Rik /// BC145097 // Gm10471 /// BC100449 // Speer4e //…
10447594	0.575	10.0468	8.15187	1.66937e-08	0.000106675	NM_009342 // Dynlt1b /// NM_001166627 // Dynlt1f /// NM_001166629 // Dynlt1a /// NM_001166630 // Dynlt1c /// BC043018 // Dynlt1b /// BC087868 // Dynlt1a /// BC089472 // Dynlt1b /// M25825 // Dynlt1b /// ENSMUST00000169415 // Dynlt1a /// ENSMUST00000169415 // Dynlt1c /// ENSMUST00000169415 // Dynlt1f /// ENSMUST00000169415 // Dynlt1b /// ENSMUST00000179554 // Dynlt1a /// ENSMUST00000179554 // Dynl…
10576391	-1.0875	5.95548	-8.08016	1.9635e-08	0.000106675	XM_006530773 // Rab4a /// NM_009003 // Rab4a /// BC138508 // Rab4a /// D86563 // Rab4a /// AK145452 // Rab4a /// ENSMUST00000118535 // Rab4a /// ENSMUST00000117702 // Rab4a
10418198	0.95	7.16742	8.03056	2.19759e-08	0.000106675	NM_025311 // Tmem254a /// NM_026679 // Tmem254a /// NM_001270495 // Tmem254b /// NM_001270496 // Tmem254b /// NM_001270498 // Tmem254c /// NM_001270499 // Tmem254c /// BC031854 // Tmem254a /// BC031854 // Tmem254c /// BC031854 // Tmem254b /// ENSMUST00000100819 // Tmem254b /// ENSMUST00000100819 // Tmem254c /// ENSMUST00000100819 // Tmem254a /// ENSMUST00000100818 // Tmem254b /// ENSMUST000001008…
10548785	0.5575	10.2403	7.36052	1.03894e-07	0.000369405	NM_009342 // Dynlt1b /// NM_001166627 // Dynlt1f /// NM_001166629 // Dynlt1a /// NM_001166630 // Dynlt1c /// BC043018 // Dynlt1b /// BC087868 // Dynlt1a /// BC089472 // Dynlt1b /// M25825 // Dynlt1b /// ENSMUST00000169415 // Dynlt1a /// ENSMUST00000169415 // Dynlt1c /// ENSMUST00000169415 // Dynlt1f /// ENSMUST00000169415 // Dynlt1b /// ENSMUST00000179554 // Dynlt1a /// ENSMUST00000179554 // Dynl…
10395805	-0.4375	11.1468	-5.86384	4.07546e-06	0.00724534	BC048158 // Fam177a /// BC048158 // 1700047I17Rik2 /// BC049669 // Fam177a /// BC049669 // 1700047I17Rik2 /// ENSMUST00000177978 // LOC100503822 /// ENSMUST00000177978 // 1700047I17Rik2 /// ENSMUST00000177978 // Fam177a /// ENSMUST00000177768 // LOC100503822 /// ENSMUST00000177768 // 1700047I17Rik2 /// ENSMUST00000177768 // Fam177a
10519811	-0.9325	6.36968	-5.61681	7.63667e-06	0.0123423	XR_389755 // LOC102632308 /// XR_389757 // LOC102632308 /// XR_389761 // LOC102632774 /// XR_406768 // LOC102632774 /// NR_001584 // Speer8-ps1 /// NR_001585 // Speer7-ps1 /// AK016672 // Speer8-ps1 /// ENSMUST00000178227 // Gm21847 /// ENSMUST00000162113 // Speer7-ps1
10378572	1.395	6.84613	8.60298	6.10977e-09	9.23149e-05	XM_006533633 // Tlcd2 /// NM_027249 // Tlcd2 /// NM_001291156 // Tlcd2 /// BC021945 // Tlcd2 /// ENSMUST00000043598 // Tlcd2 /// ENSMUST00000108435 // Tlcd2
10355974	-1.0725	7.18387	-8.41198	9.32005e-09	9.23149e-05	XM_006496543 // Wdfy1 /// NM_001111279 // Wdfy1 /// BC025226 // Wdfy1 /// ENSMUST00000113512 // Wdfy1 /// ENSMUST00000113513 // Wdfy1 /// ENSMUST00000113515 // Wdfy1 /// ENSMUST00000113514 // Wdfy1
10451145	-0.9225	3.10161	-7.75459	4.13726e-08	0.000163449	XM_006524338 // Capn11 /// NM_001013767 // Capn11 /// AY578330 // Capn11 /// ENSMUST00000120717 // Capn11
10519805	-0.825	5.06355	-6.20823	1.71376e-06	0.00380841	XM_006503517 // Gm10354 /// XM_006503599 // Gm17019 /// XM_003688813 // Gm21190 /// XM_973024 // Gm7347 /// XM_003688808 // Gm21680 /// NM_001122661 // Speer4e /// NM_001177579 // Gm10471 /// NM_025759 // Speer4d /// NM_028561 // Speer4b /// NM_001134299 // Gm10220 /// NM_029376 // Speer4a /// NM_001281511 // Speer4c /// NM_182957 // Gm17019 /// NM_001281514 // Gm10354 /// NM_198666 // Gm9758 ///…
10424676	-0.8175	11.7268	-5.62827	7.41659e-06	0.0123423	NM_008529 // Ly6e /// NM_001164036 // Ly6e /// NM_001164037 // Ly6e /// NM_001164039 // Ly6e /// NM_001164038 // Ly6e /// NM_001164040 // Ly6e /// BC002116 // Ly6e /// BC003926 // Ly6e /// BC005684 // Ly6e /// BC019113 // Ly6e /// BC037143 // Ly6e /// BC040691 // Ly6e /// BC053523 // Ly6e /// BC080711 // Ly6e /// U04268 // Ly6e /// U09192 // Ly6e /// ENSMUST00000051698 // Ly6e /// ENSMUST00000169…
10429564	-1.715	8.54419	-5.49871	1.03283e-05	0.0159667	NM_001271446 // Ly6a /// NM_001271417 // Ly6a /// NM_010738 // Ly6a /// NM_001271418 // Ly6a /// NM_001271419 // Ly6a /// NM_001271416 // Ly6a /// BC002070 // Ly6a /// M18184 // Ly6a /// ENSMUST00000023248 // Ly6a
10569102	-1.0475	10.2668	-6.38465	1.10468e-06	0.00280557	XM_006536214 // Irf7 /// NM_001252600 // Irf7 /// NM_001252601 // Irf7 /// NM_016850 // Irf7 /// BC138799 // Irf7 /// U73037 // Irf7 /// AK158378 // Irf7 /// ENSMUST00000106023 // Irf7 /// ENSMUST00000026571 // Irf7 /// ENSMUST00000097952 // Irf7 /// ENSMUST00000155744 // Irf7
10528177	-0.955	4.53581	-5.9925	2.94472e-06	0.00615898	XM_006503517 // Gm10354 /// XM_006503599 // Gm17019 /// XM_006535607 // Gm1979 /// XM_006535610 // Speer4c /// XM_006535787 // Gm7361 /// XM_006535788 // Gm7361 /// XM_003688813 // Gm21190 /// XM_973024 // Gm7347 /// NM_001122661 // Speer4e /// NM_025759 // Speer4d /// NM_001134299 // Gm10220 /// NM_001281511 // Speer4c /// NM_182957 // Gm17019 /// NM_001281514 // Gm10354 /// NM_198666 // Gm9758 …
10524621	-0.61	11.0948	-5.86539	4.05946e-06	0.00724534	NM_011854 // Oasl2 /// AF068835 // Oasl2 /// ENSMUST00000031542 // Oasl2 /// ENSMUST00000146072 // Oasl2
10528191	-0.78	4.69548	-5.148	2.54507e-05	0.0377052	XM_003688813 // Gm21190 /// NM_001122661 // Speer4e /// NM_025759 // Speer4d /// NM_182957 // Gm17019 /// NM_198666 // Gm9758 /// NR_073011 // 4930572O03Rik /// BC100449 // Speer4e /// ENSMUST00000096953 // Gm10354 /// ENSMUST00000092696 // 4930572O03Rik /// ENSMUST00000095006 // Speer4d /// ENSMUST00000035980 // Gm9758 /// ENSMUST00000167908 // Gm17019 /// ENSMUST00000095005 // Speer4c /// ENSMU…
10598586	-0.6	3.60613	-5.06688	3.13826e-05	0.0446336	NM_023500 // Xk /// AY534248 // Xk /// BC027097 // Xk /// ENSMUST00000015486 // Xk
10492755	0.5475	2.80871	4.93587	4.40411e-05	0.0602279	NM_010196 // Fga /// NM_001111048 // Fga /// ENSMUST00000166581 // Fga /// ENSMUST00000029630 // Fga
10516956	-0.47	8.55774	-4.81967	5.95071e-05	0.0783642	NM_133888 // Smpdl3b /// BC009087 // Smpdl3b /// ENSMUST00000030709 // Smpdl3b

## Sheet: Key
		Probeset ID	Probeset indentifier
		log FC	Log Fold change
		AveExpr	Average Expression
		t	t value
		P.value	P value
		adj. P. value	False Dsicover Rate P value, adjusted for multiple comparions
		Gene_assignment	Gene covered by probeset
		Sheet1	Genes signifcantly regulated FDR p<0.05 in BCG infected BMDM Gch1fl/fl vs Gch1fl/flTie2cre
		Sheet2	Genes signifcantly regulated FDR p<0.05 in BCG infected BMDM Nos2+/+ vs Nos2-/-
		Sheet2	Genes signifcantly regulated FDR p<0.05 uninfected BMDM Gch1fl/fl vs Gch1fl/flTie2cre
		Sheet4	Genes signifcantly regulated FDR p<0.05 uninfected BMDM Nos2+/+ vs Nos2-/-
