# Supplementary material for: Regulation of mycobacterial infection by macrophage Gch1 and tetrahydrobiopterin
Source: Nat Commun. 2018 Dec 20;9:5409. doi: 10.1038/s41467-018-07714-9 (PMC6302098; doi:10.1038/s41467-018-07714-9)
Supplement: Supplementary file 9 — Supplementary Dataset 6 [file 41467_2018_7714_MOESM9_ESM.xlsx]

## Sheet: Key
NAME	Name of gene set
SIZE	Size of gene set
NES	Normalised Enrichment Score
FDR q-val	False Discovery Rate adjusted P value
NOM p-val	Nominal p value - a p vlaue of 0 indicates an actual p value of less than 1/number of permutations.
Canonical'	GSEA Preranked analysis of GCH1fl/fl vs GCH1fl/flTie2cre or Nos2+/+ vs Nos2-/- BMDM infected with BCG using curated/canonical pathways databses
GO BP'	GSEA Preranked analysis of GCH1fl/fl vs GCH1fl/flTie2cre or Nos2+/+ vs Nos2-/- BMDM infected with BCG using All GO BP terms

## Sheet: Canonical GCH unique
Gene Set	NES - Gch1	FDR q value - Gch1	NOM p value - Gch1
KEGG_LYSOSOME	-2.4695	0	0
REACTOME_ PACKAGING_OF_ TELOMERE_ENDS	-2.347	0.0002	0
REACTOME_RNA_POL_I_ PROMOTER_OPENING	-2.1005	0.0044	0
REACTOME_DNA_ STRAND_ ELONGATION	-2.0791	0.0048	0
REACTOME_ EXTENSION_OF_ TELOMERES	-2.0587	0.0054	0
REACTOME_ TRANSCRIPTION_ COUPLED_NER_TC_NER	-2.0166	0.0084	0
REACTOME_ MITOCHONDRIAL_ PROTEIN_IMPORT	-1.9998	0.0091	0
REACTOME_MEIOTIC_ SYNAPSIS	-1.9168	0.0192	0
REACTOME_GLOBAL_ GENOMIC_NER_GG_NER	-1.8881	0.024	0
REACTOME_G2_M_ CHECKPOINTS	-1.8876	0.0234	0
REACTOME_PIP3_ ACTIVATES_AKT_ SIGNALING	-1.8824	0.0238	0.0022
BIOCARTA_ATRBRCA_ PATHWAY	-1.8691	0.0263	0.0046
REACTOME_ METABOLISM_OF_ VITAMINS_AND_ COFACTORS	-1.8583	0.0286	0
KEGG_P53_ SIGNALING_ PATHWAY	-1.8244	0.0359	0.0045
PID_P53_ DOWNSTREAM_ PATHWAY	-1.7826	0.0493	0
REACTOME_PHASE_II_ CONJUGATION	-1.7587	0.0574	0.0022
KEGG_METABOLISM_ OF_XENOBIOTICS_BY_ CYTOCHROME_P450	-1.7506	0.0594	0.0023
REACTOME_ENOS_ ACTIVATION_AND_ REGULATION	-1.7488	0.0592	0.0044
REACTOME_PI3K_ EVENTS_IN_ERBB4_ SIGNALING	-1.7419	0.0614	0.0045
REACTOME_GLUCOSE_ METABOLISM	-1.7418	0.06	0.0021
REACTOME_ DOWNSTREAM_TCR_ SIGNALING	-1.6917	0.0812	0.0044
REACTOME_ BIOLOGICAL_ OXIDATIONS	-1.6847	0.081	0
KEGG_TGF_BETA_ SIGNALING_ PATHWAY	1.7279	0.0825	0.0018
KEGG_JAK_STAT_ SIGNALING_ PATHWAY	1.7361	0.0798	0
REACTOME_ STRIATED_MUSCLE_ CONTRACTION	1.756	0.0753	0.0038
REACTOME_ ACTIVATION_OF_THE_ MRNA_UPON_BINDING_ OF_THE_CAP_BINDING_ COMPLEX_AND_EIFS_ AND_SUBSEQUENT_ BINDING_TO_43S	1.7842	0.0585	0.0019
BIOCARTA_ CYTOKINE_PATHWAY	1.7919	0.0568	0
REACTOME_PEPTIDE_ LIGAND_BINDING_ RECEPTORS	1.7952	0.0577	0
REACTOME_ FORMATION_OF_THE_ TERNARY_COMPLEX_ AND_SUBSEQUENTLY_ THE_43S_COMPLEX	1.9642	0.0092	0.0018
BIOCARTA_INFLAM_ PATHWAY	1.9781	0.0086	0
REACTOME_CGMP_ EFFECTS	1.9821	0.0088	0
REACTOME_FATTY_ ACYL_COA_ BIOSYNTHESIS	2.0177	0.0062	0
REACTOME_ CHEMOKINE_ RECEPTORS_BIND_ CHEMOKINES	2.0627	0.003	0
BIOCARTA_NKT_ PATHWAY	2.096	0.0022	0
REACTOME_ CHOLESTEROL_ BIOSYNTHESIS	2.232	0.0005	0

## Sheet: Canonical common to both
Gene Set	NES - Gch1	FDR q value - Gch1	NOM p value - Gch1	NES - iNOS	FDR q value - iNOS	NOM p value - iNOS
REACTOME_ TELOMERE_ MAINTENANCE	-2.601	0	0	-1.8794	0.0093	0
KEGG_GLUTATHIONE_ METABOLISM	-2.4752	0	0	-1.7832	0.0195	0.0048
REACTOME_ GLUTATHIONE_ CONJUGATION	-2.3784	0.0003	0	-1.9656	0.0041	0
KEGG_DNA_ REPLICATION	-2.2786	0.0007	0	-1.9705	0.004	0
REACTOME_ CHROMOSOME_ MAINTENANCE	-2.2258	0.0011	0	-1.7247	0.0266	0
REACTOME_LAGGING_ STRAND_SYNTHESIS	-2.1973	0.002	0	-1.9577	0.0045	0.0024
REACTOME_MEIOTIC_ RECOMBINATION	-2.1854	0.0019	0	-1.7897	0.0185	0
REACTOME_ DEPOSITION_OF_NEW_ CENPA_CONTAINING_ NUCLEOSOMES_AT_ THE_CENTROMERE	-2.1766	0.0019	0	-1.7691	0.0206	0
PID_FANCONI_ PATHWAY	-2.1101	0.0041	0	-1.9193	0.0063	0
REACTOME_NOD1_2_ SIGNALING_ PATHWAY	-2.0697	0.0055	0	-2.033	0.0024	0
KEGG_MISMATCH_ REPAIR	-2.0693	0.0051	0	-1.9704	0.004	0
REACTOME_DNA_ REPAIR	-2.0108	0.0087	0	-1.5479	0.0767	0.0049
REACTOME_ NUCLEOTIDE_ EXCISION_REPAIR	-2.0033	0.0094	0	-1.6241	0.0501	0.0045
REACTOME_TRNA_ AMINOACYLATION	-1.9857	0.0108	0	-2.5333	0	0
REACTOME_MEIOSIS	-1.9702	0.0124	0	-1.673	0.0383	0
KEGG_AMINOACYL_ TRNA_ BIOSYNTHESIS	-1.9204	0.0201	0.0023	-2.4405	0	0
REACTOME_RNA_POL_I_ TRANSCRIPTION	-1.9174	0.0199	0	-1.8003	0.0171	0.0048
REACTOME_ MITOCHONDRIAL_ TRNA_ AMINOACYLATION	-1.8473	0.0318	0.0022	-2.0296	0.0023	0
KEGG_NUCLEOTIDE_ EXCISION_REPAIR	-1.8167	0.0373	0.0021	-1.9817	0.0036	0.0023
REACTOME_RNA_POL_I_ RNA_POL_III_AND_ MITOCHONDRIAL_ TRANSCRIPTION	-1.7823	0.0481	0	-1.6393	0.0472	0.0025
REACTOME_ NUCLEOTIDE_ BINDING_DOMAIN_ LEUCINE_RICH_ REPEAT_ CONTAINING_ RECEPTOR_NLR_ SIGNALING_ PATHWAYS	-1.767	0.0548	0	-1.7261	0.0265	0
REACTOME_ TRANSCRIPTION	-1.7229	0.0696	0	-2.3156	0	0
REACTOME_ UNFOLDED_PROTEIN_ RESPONSE	-1.6988	0.0797	0.0022	-1.8724	0.0096	0
KEGG_ECM_RECEPTOR_ INTERACTION	1.71	0.0874	0.0018	1.9789	0.0089	0
KEGG_CYTOKINE_ CYTOKINE_ RECEPTOR_ INTERACTION	1.9736	0.0086	0	1.6993	0.0687	0
KEGG_ HEMATOPOIETIC_ CELL_LINEAGE	2.0683	0.0032	0	2.0582	0.0061	0
REACTOME_ INFLUENZA_VIRAL_ RNA_ TRANSCRIPTION_ AND_REPLICATION	2.099	0.0024	0	2.019	0.0061	0
REACTOME_ NONSENSE_ MEDIATED_DECAY_ ENHANCED_BY_THE_ EXON_JUNCTION_ COMPLEX	2.1234	0.0024	0	1.7722	0.0456	0
REACTOME_ TRANSLATION	2.218	0.0006	0	1.6898	0.0717	0
REACTOME_3_UTR_ MEDIATED_ TRANSLATIONAL_ REGULATION	2.276	0.0004	0	2.0357	0.0058	0
KEGG_RIBOSOME	2.2813	0.0006	0	2.4261	0	0
REACTOME_SRP_ DEPENDENT_ COTRANSLATIONAL_ PROTEIN_ TARGETING_TO_ MEMBRANE	2.3582	0.0004	0	2.1823	0.0005	0
REACTOME_PEPTIDE_ CHAIN_ELONGATION	2.3708	0	0	2.5196	0	0

## Sheet: Canonical INOS unique
Gene Set	NES - iNOS	FDR q value - iNOS	NOM p value - iNOS
REACTOME_P53_ DEPENDENT_G1_DNA_ DAMAGE_RESPONSE	-2.6536	0	0
REACTOME_ SIGNALING_BY_WNT	-2.5973	0	0
REACTOME_CDK_ MEDIATED_ PHOSPHORYLATION_ AND_REMOVAL_OF_ CDC6	-2.5519	0	0
REACTOME_ REGULATION_OF_ ORNITHINE_ DECARBOXYLASE_ ODC	-2.5452	0	0
REACTOME_ APOPTOSIS	-2.5441	0	0
KEGG_PROTEASOME	-2.5428	0	0
REACTOME_ AUTODEGRADATION_ OF_THE_E3_ UBIQUITIN_LIGASE_ COP1	-2.5326	0	0
REACTOME_ DOWNSTREAM_ SIGNALING_EVENTS_ OF_B_CELL_RECEPTOR_ BCR	-2.5091	0	0
REACTOME_ REGULATION_OF_ APOPTOSIS	-2.4907	0	0
REACTOME_SCF_BETA_ TRCP_MEDIATED_ DEGRADATION_OF_ EMI1	-2.4868	0	0
REACTOME_ER_ PHAGOSOME_ PATHWAY	-2.4804	0	0
REACTOME_ SIGNALING_BY_THE_B_ CELL_RECEPTOR_BCR	-2.4666	0	0
REACTOME_ ACTIVATION_OF_NF_ KAPPAB_IN_B_CELLS	-2.4552	0	0
REACTOME_P53_ INDEPENDENT_G1_S_ DNA_DAMAGE_ CHECKPOINT	-2.4301	0	0
REACTOME_CDT1_ ASSOCIATION_WITH_ THE_CDC6_ORC_ ORIGIN_COMPLEX	-2.4228	0	0
REACTOME_ SYNTHESIS_OF_DNA	-2.421	0	0
REACTOME_SCFSKP2_ MEDIATED_ DEGRADATION_OF_ P27_P21	-2.4203	0	0
REACTOME_DNA_ REPLICATION	-2.4128	0	0
REACTOME_MITOTIC_ M_M_G1_PHASES	-2.4049	0	0
REACTOME_ DESTABILIZATION_ OF_MRNA_BY_AUF1_ HNRNP_D0	-2.4046	0	0
REACTOME_ORC1_ REMOVAL_FROM_ CHROMATIN	-2.3952	0	0
BIOCARTA_ PROTEASOME_ PATHWAY	-2.3941	0	0
REACTOME_VIF_ MEDIATED_ DEGRADATION_OF_ APOBEC3G	-2.3855	0.0001	0
REACTOME_S_PHASE	-2.3734	0.0001	0
REACTOME_CROSS_ PRESENTATION_OF_ SOLUBLE_ EXOGENOUS_ ANTIGENS_ ENDOSOMES	-2.3647	0	0
REACTOME_HIV_ INFECTION	-2.3624	0	0
REACTOME_ ASSEMBLY_OF_THE_ PRE_REPLICATIVE_ COMPLEX	-2.3607	0	0
REACTOME_CELL_ CYCLE_ CHECKPOINTS	-2.3561	0	0
REACTOME_ REGULATION_OF_ MITOTIC_CELL_ CYCLE	-2.352	0	0
REACTOME_RNA_POL_ II_TRANSCRIPTION	-2.3433	0	0
REACTOME_M_G1_ TRANSITION	-2.3414	0	0
REACTOME_ AUTODEGRADATION_ OF_CDH1_BY_CDH1_APC_ C	-2.3247	0	0
REACTOME_LATE_ PHASE_OF_HIV_LIFE_ CYCLE	-2.3122	0	0
REACTOME_CELL_ CYCLE_MITOTIC	-2.3117	0	0
REACTOME_APC_C_ CDH1_MEDIATED_ DEGRADATION_OF_ CDC20_AND_OTHER_ APC_C_CDH1_ TARGETED_ PROTEINS_IN_LATE_ MITOSIS_EARLY_G1	-2.2957	0.0001	0
REACTOME_ CYTOSOLIC_TRNA_ AMINOACYLATION	-2.2761	0.0001	0
REACTOME_CELL_ CYCLE	-2.2749	0.0001	0
REACTOME_CYCLIN_E_ ASSOCIATED_ EVENTS_DURING_G1_S_ TRANSITION	-2.2614	0.0001	0
REACTOME_G1_S_ TRANSITION	-2.2565	0.0001	0
REACTOME_APC_C_ CDC20_MEDIATED_ DEGRADATION_OF_ MITOTIC_PROTEINS	-2.2518	0.0001	0
ST_TUMOR_NECROSIS_ FACTOR_PATHWAY	-2.2293	0.0001	0
REACTOME_ TRANSPORT_OF_ MATURE_ TRANSCRIPT_TO_ CYTOPLASM	-2.2226	0.0001	0
REACTOME_ REGULATION_OF_ MRNA_STABILITY_BY_ PROTEINS_THAT_ BIND_AU_RICH_ ELEMENTS	-2.1686	0.0002	0
REACTOME_ANTIGEN_ PROCESSING_CROSS_ PRESENTATION	-2.1663	0.0003	0
PID_NFKAPPAB_ CANONICAL_ PATHWAY	-2.1527	0.0004	0
PID_ATR_PATHWAY	-2.1464	0.0005	0
REACTOME_MITOTIC_ G1_G1_S_PHASES	-2.1391	0.0005	0
REACTOME_HOST_ INTERACTIONS_OF_ HIV_FACTORS	-2.1221	0.0006	0
REACTOME_ANTIGEN_ PROCESSING_ UBIQUITINATION_ PROTEASOME_ DEGRADATION	-2.0745	0.0015	0
REACTOME_RNA_POL_ II_TRANSCRIPTION_ PRE_INITIATION_ AND_PROMOTER_ OPENING	-2.0583	0.0019	0.0025
REACTOME_ RECRUITMENT_OF_ MITOTIC_ CENTROSOME_ PROTEINS_AND_ COMPLEXES	-2.0527	0.002	0
REACTOME_ CLEAVAGE_OF_ GROWING_ TRANSCRIPT_IN_THE_ TERMINATION_ REGION	-2.0447	0.0022	0
BIOCARTA_ MITOCHONDRIA_ PATHWAY	-2.0368	0.0024	0
KEGG_BASAL_ TRANSCRIPTION_ FACTORS	-2.0346	0.0024	0
REACTOME_RNA_POL_ II_PRE_ TRANSCRIPTION_ EVENTS	-2.0304	0.0024	0
REACTOME_NEP_NS2_ INTERACTS_WITH_ THE_CELLULAR_ EXPORT_MACHINERY	-2.0262	0.0024	0
REACTOME_CLASS_I_ MHC_MEDIATED_ ANTIGEN_ PROCESSING_ PRESENTATION	-2.0217	0.0025	0
REACTOME_MRNA_3_ END_PROCESSING	-2.0113	0.0028	0.0024
PID_HIV_NEF_ PATHWAY	-2.0043	0.003	0
REACTOME_HIV_LIFE_ CYCLE	-2.0033	0.003	0
REACTOME_MRNA_ PROCESSING	-2.0017	0.003	0
REACTOME_LOSS_OF_ NLP_FROM_MITOTIC_ CENTROSOMES	-1.987	0.0035	0
REACTOME_ANTIGEN_ PRESENTATION_ FOLDING_ASSEMBLY_ AND_PEPTIDE_ LOADING_OF_CLASS_I_ MHC	-1.9734	0.0039	0
PID_MTOR_4PATHWAY	-1.966	0.0041	0
REACTOME_ INTRINSIC_ PATHWAY_FOR_ APOPTOSIS	-1.9476	0.005	0.0023
REACTOME_ BRANCHED_CHAIN_ AMINO_ACID_ CATABOLISM	-1.9377	0.0054	0
REACTOME_ PROCESSING_OF_ CAPPED_INTRON_ CONTAINING_PRE_ MRNA	-1.9368	0.0053	0
REACTOME_CD28_ DEPENDENT_PI3K_ AKT_SIGNALING	-1.9368	0.0053	0.0022
REACTOME_MITOTIC_ G2_G2_M_PHASES	-1.936	0.0052	0
BIOCARTA_HIVNEF_ PATHWAY	-1.9289	0.0056	0
REACTOME_MITOTIC_ PROMETAPHASE	-1.8795	0.0094	0
REACTOME_ METABOLISM_OF_ AMINO_ACIDS_AND_ DERIVATIVES	-1.8751	0.0094	0
REACTOME_ ANTIVIRAL_ MECHANISM_BY_IFN_ STIMULATED_GENES	-1.8719	0.0095	0.0025
BIOCARTA_STRESS_ PATHWAY	-1.8635	0.0104	0
PID_HEDGEHOG_GLI_ PATHWAY	-1.8604	0.0105	0
REACTOME_ ADAPTIVE_IMMUNE_ SYSTEM	-1.8577	0.0107	0
REACTOME_E2F_ MEDIATED_ REGULATION_OF_DNA_ REPLICATION	-1.8574	0.0106	0.0023
REACTOME_ PROLONGED_ERK_ ACTIVATION_ EVENTS	-1.8203	0.0148	0.0023
PID_CD40_PATHWAY	-1.8193	0.0148	0.0023
REACTOME_LATENT_ INFECTION_OF_HOMO_ SAPIENS_WITH_ MYCOBACTERIUM_ TUBERCULOSIS	-1.8029	0.017	0
REACTOME_ SIGNALLING_TO_ ERKS	-1.8028	0.0168	0
BIOCARTA_CASPASE_ PATHWAY	-1.7811	0.0195	0
PID_ATM_PATHWAY	-1.7802	0.0196	0.0046
PID_CD8_TCR_ PATHWAY	-1.7774	0.0199	0
BIOCARTA_FCER1_ PATHWAY	-1.7766	0.0198	0.0024
PID_P38_ALPHA_BETA_ DOWNSTREAM_ PATHWAY	-1.7736	0.0202	0
BIOCARTA_PYK2_ PATHWAY	-1.769	0.0202	0.0024
BIOCARTA_DEATH_ PATHWAY	-1.769	0.0204	0
KEGG_UBIQUITIN_ MEDIATED_ PROTEOLYSIS	-1.7637	0.0209	0
PID_IL2_1PATHWAY	-1.753	0.0224	0.0046
REACTOME_MRNA_ SPLICING	-1.74	0.0243	0
PID_PI3KCI_AKT_ PATHWAY	-1.7377	0.0245	0
REACTOME_ TRANSPORT_OF_ RIBONUCLEOPROTEINS_ INTO_THE_HOST_ NUCLEUS	-1.7301	0.0258	0.0046
PID_FOXO_PATHWAY	-1.7115	0.0293	0.0025
REACTOME_PERK_ REGULATED_GENE_ EXPRESSION	-1.7046	0.031	0.0044
REACTOME_CD28_CO_ STIMULATION	-1.6991	0.0315	0.0049
REACTOME_IL1_ SIGNALING	-1.6543	0.0432	0.0023
REACTOME_ CYTOKINE_ SIGNALING_IN_ IMMUNE_SYSTEM	-1.6341	0.0488	0
REACTOME_ INTERFERON_ SIGNALING	-1.6025	0.0572	0
REACTOME_ SIGNALING_BY_SCF_ KIT	-1.5893	0.0613	0.0048
REACTOME_RIG_I_ MDA5_MEDIATED_ INDUCTION_OF_IFN_ ALPHA_BETA_ PATHWAYS	-1.5878	0.0608	0.0049
REACTOME_NGF_ SIGNALLING_VIA_ TRKA_FROM_THE_ PLASMA_MEMBRANE	-1.5593	0.0712	0.0026
REACTOME_ DIABETES_ PATHWAYS	-1.545	0.0775	0.0025
REACTOME_ METABOLISM_OF_NON_ CODING_RNA	-1.5395	0.0791	0.0049
REACTOME_ METABOLISM_OF_RNA	-1.5292	0.082	0
REACTOME_ SIGNALING_BY_ ERBB2	-1.4953	0.0942	0.0049
REACTOME_GASTRIN_ CREB_SIGNALLING_ PATHWAY_VIA_PKC_ AND_MAPK	1.6147	0.0962	0
REACTOME_ INFLUENZA_LIFE_ CYCLE	1.6371	0.0857	0
REACTOME_G_ALPHA_Q_ SIGNALLING_ EVENTS	1.6388	0.0861	0
NABA_CORE_ MATRISOME	1.6568	0.0757	0
KEGG_ ARRHYTHMOGENIC_ RIGHT_ VENTRICULAR_ CARDIOMYOPATHY_ ARVC	1.6637	0.0774	0.005
KEGG_HUNTINGTONS_ DISEASE	1.6685	0.0758	0
NABA_ECM_ REGULATORS	1.6722	0.0749	0
REACTOME_ AQUAPORIN_ MEDIATED_ TRANSPORT	1.6738	0.0772	0.0017
REACTOME_G_ALPHA_S_ SIGNALLING_ EVENTS	1.6956	0.0697	0
KEGG_ HYPERTROPHIC_ CARDIOMYOPATHY_ HCM	1.7269	0.0548	0
BIOCARTA_AMI_ PATHWAY	1.734	0.0546	0.0037
REACTOME_G_ALPHA_I_ SIGNALLING_ EVENTS	1.7367	0.0567	0
REACTOME_GPCR_ DOWNSTREAM_ SIGNALING	1.7572	0.0499	0
REACTOME_GPCR_ LIGAND_BINDING	1.772	0.044	0
PID_INTEGRIN2_ PATHWAY	1.7756	0.0474	0.0017
KEGG_DILATED_ CARDIOMYOPATHY	1.7844	0.0452	0
REACTOME_ EXTRACELLULAR_ MATRIX_ ORGANIZATION	1.8188	0.0325	0.0017
REACTOME_FGFR_ LIGAND_BINDING_ AND_ACTIVATION	1.8217	0.0329	0.0035
REACTOME_ RESPIRATORY_ ELECTRON_ TRANSPORT	1.824	0.0337	0
REACTOME_VOLTAGE_ GATED_POTASSIUM_ CHANNELS	1.8265	0.0345	0
REACTOME_ NUCLEOTIDE_LIKE_ PURINERGIC_ RECEPTORS	1.8275	0.0361	0
NABA_ECM_ AFFILIATED	1.8788	0.0217	0
REACTOME_ POTASSIUM_ CHANNELS	1.9111	0.0155	0
KEGG_CARDIAC_ MUSCLE_ CONTRACTION	1.918	0.0154	0
REACTOME_ RESPIRATORY_ ELECTRON_ TRANSPORT_ATP_ SYNTHESIS_BY_ CHEMIOSMOTIC_ COUPLING_AND_HEAT_ PRODUCTION_BY_ UNCOUPLING_ PROTEINS	1.9188	0.0163	0
REACTOME_CLASS_B_2_ SECRETIN_FAMILY_ RECEPTORS	1.9403	0.0132	0
PID_INTEGRIN1_ PATHWAY	1.9675	0.0099	0
PID_INTEGRIN_CS_ PATHWAY	2.0132	0.006	0
PID_GLYPICAN_ 1PATHWAY	2.0278	0.0057	0
PID_INTEGRIN5_ PATHWAY	2.038	0.0063	0.0017
KEGG_ GLYCOSPHINGOLIPID_ BIOSYNTHESIS_ LACTO_AND_ NEOLACTO_SERIES	2.2346	0.0005	0

## Sheet: GO BP common to both
Gene Set	NES - Gch1	FDR q value - Gch1	p value - Gch1	NES - iNOS	FDR q value - iNOS	p value - iNOS
GO_TELOMERE_ ORGANIZATION	-2.3519	0.0022	0	-1.6704	0.0472	0
GO_GLUTATHIONE_ METABOLIC_ PROCESS	-2.265	0.0015	0	-1.6442	0.053	0
GO_MITOCHONDRIAL_ TRANSLATION	-2.252	0.0011	0	-1.613	0.0624	0
GO_NONRIBOSOMAL_ PEPTIDE_ BIOSYNTHETIC_ PROCESS	-2.1291	0.0121	0	-1.8741	0.0173	0.0044
GO_CHROMOSOME_ TELOMERIC_REGION	-2.1106	0.015	0	-1.6723	0.0466	0
GO_DNA_ REPLICATION	-2.0428	0.0241	0	-1.7641	0.0278	0
GO_TRNA_METABOLIC_ PROCESS	-2.0404	0.0231	0	-2.023	0.0063	0
GO_DNA_STRAND_ ELONGATION_ INVOLVED_IN_DNA_ REPLICATION	-2.0342	0.0239	0.0021	-1.9605	0.0097	0.0024
GO_UBIQUITIN_LIKE_ PROTEIN_LIGASE_ ACTIVITY	-1.9957	0.0241	0	-2.3363	0.0003	0
GO_NEGATIVE_ REGULATION_OF_ CELL_CYCLE_G2_M_ PHASE_TRANSITION	-1.9948	0.0238	0.0023	-2.0942	0.0035	0
GO_DNA_ BIOSYNTHETIC_ PROCESS	-1.9713	0.0275	0	-1.7278	0.0338	0
GO_ENDONUCLEASE_ ACTIVITY_ACTIVE_ WITH_EITHER_RIBO_ OR_ DEOXYRIBONUCLEIC_ ACIDS_AND_ PRODUCING_5_ PHOSPHOMONOESTERS	-1.9707	0.0267	0	-1.9102	0.014	0
GO_DNA_STRAND_ ELONGATION	-1.97	0.0261	0	-1.8247	0.0205	0.0024
GO_MITOCHONDRIAL_ MATRIX	-1.9655	0.0262	0	-1.6724	0.0467	0
GO_ OXIDOREDUCTASE_ ACTIVITY_ACTING_ ON_A_SULFUR_GROUP_ OF_DONORS	-1.9578	0.0265	0	-1.7253	0.0344	0.0023
GO_MITOTIC_G2_M_ TRANSITION_ CHECKPOINT	-1.9504	0.027	0	-2.092	0.0034	0
GO_SINGLE_ ORGANISM_ MEMBRANE_BUDDING	-1.947	0.0274	0	-1.8506	0.0185	0
GO_DNA_REPAIR	-1.9092	0.0346	0	-1.7496	0.0296	0
GO_AMINO_ACID_ ACTIVATION	-1.9043	0.0357	0.0023	-2.3571	0.0002	0
GO_ACID_AMINO_ACID_ LIGASE_ACTIVITY	-1.8982	0.0364	0.0021	-1.8716	0.0172	0.0045
GO_NUCLEOTIDE_ EXCISION_REPAIR	-1.8847	0.0394	0	-1.7157	0.0362	0.0025
GO_MICROTUBULE_ POLYMERIZATION	-1.88	0.0401	0.0022	-1.9611	0.0099	0.0024
GO_GOLGI_VESICLE_ TRANSPORT	-1.8695	0.0429	0	-1.8839	0.0163	0
GO_DNA_DEPENDENT_ DNA_REPLICATION	-1.8446	0.0499	0	-1.8372	0.02	0.0026
GO_PROTEIN_ LOCALIZATION_TO_ MITOCHONDRION	-1.8427	0.0503	0.0023	-1.8215	0.0209	0
GO_MICROTUBULE_ PLUS_END	-1.8381	0.0502	0	-1.9867	0.0085	0
GO_MAINTENANCE_OF_ PROTEIN_ LOCALIZATION_IN_ ORGANELLE	-1.8347	0.048	0.0022	-2.1005	0.0032	0
GO_PROTEIN_ AUTOUBIQUITINATION	-1.8267	0.0506	0.0043	-1.7529	0.0291	0.0024
GO_CHROMATIN_ ASSEMBLY_OR_ DISASSEMBLY	-1.825	0.0509	0	-1.6622	0.0487	0
GO_DISULFIDE_ OXIDOREDUCTASE_ ACTIVITY	-1.8162	0.0521	0.0045	-1.8602	0.0179	0.0049
GO_NUCLEIC_ACID_ PHOSPHODIESTER_ BOND_HYDROLYSIS	-1.8133	0.0531	0	-1.7565	0.0287	0
GO_CHROMOSOMAL_ REGION	-1.8041	0.0559	0	-1.8084	0.0224	0
GO_VESICLE_ TARGETING	-1.7915	0.0599	0.0047	-1.9765	0.009	0
GO_RESPONSE_TO_UV	-1.7913	0.0594	0	-1.9606	0.0098	0
GO_RETROGRADE_ VESICLE_MEDIATED_ TRANSPORT_GOLGI_ TO_ER	-1.7729	0.0656	0	-1.6138	0.0623	0.0046
GO_ RIBONUCLEOPROTEIN_ COMPLEX_BINDING	-1.7661	0.0671	0.0023	-1.9795	0.0089	0
GO_PROTEIN_ CATABOLIC_ PROCESS	-1.7648	0.0675	0	-2.4792	0	0
GO_PROTEIN_ HETEROOLIGOMERIZATION	-1.7615	0.0691	0	-1.7935	0.0239	0
GO_DNA_ REPLICATION_ INDEPENDENT_ NUCLEOSOME_ ORGANIZATION	-1.7572	0.0685	0.0021	-1.8357	0.0202	0
GO_UBIQUITIN_ LIGASE_COMPLEX	-1.7548	0.0687	0	-1.8213	0.0208	0
GO_UBIQUITIN_LIKE_ PROTEIN_ TRANSFERASE_ ACTIVITY	-1.7518	0.0684	0	-2.1356	0.0021	0
GO_INTRINSIC_ APOPTOTIC_ SIGNALING_ PATHWAY	-1.7482	0.0701	0	-1.7184	0.0354	0
GO_PROTEASOMAL_ PROTEIN_ CATABOLIC_ PROCESS	-1.7476	0.0698	0	-2.4922	0	0
GO_TRANSCRIPTION_ COUPLED_ NUCLEOTIDE_ EXCISION_REPAIR	-1.7441	0.0715	0.0046	-1.7038	0.0388	0.0025
GO_DNA_PACKAGING	-1.7275	0.0795	0	-1.8346	0.02	0
GO_LIGASE_ ACTIVITY	-1.723	0.0798	0	-2.1175	0.0028	0
GO_DNA_INTEGRITY_ CHECKPOINT	-1.7226	0.0795	0	-1.8302	0.0201	0
GO_MITOTIC_DNA_ INTEGRITY_ CHECKPOINT	-1.7195	0.0792	0.0022	-1.6764	0.0455	0
GO_REPLICATION_ FORK	-1.7082	0.082	0	-1.805	0.0227	0
GO_REGULATION_OF_ TRANSCRIPTION_ INVOLVED_IN_G1_S_ TRANSITION_OF_ MITOTIC_CELL_ CYCLE	-1.7053	0.0819	0.0042	-1.7988	0.0232	0.0045
GO_MEMBRANE_ BUDDING	-1.7048	0.0813	0	-1.7741	0.0266	0
GO_THIOL_ DEPENDENT_ UBIQUITIN_ SPECIFIC_ PROTEASE_ ACTIVITY	-1.7029	0.082	0	-2.5588	0	0
GO_ NUCLEOTIDYLTRANSFERASE_ ACTIVITY	-1.699	0.0833	0	-1.6019	0.0649	0
GO_PROTEIN_DNA_ COMPLEX_SUBUNIT_ ORGANIZATION	-1.6979	0.0835	0	-2.0267	0.0063	0
GO_PROTEIN_ POLYUBIQUITINATION	-1.6897	0.0854	0	-2.4004	0.0003	0
GO_INTRACELLULAR_ RECEPTOR_ SIGNALING_ PATHWAY	-1.6891	0.0853	0	-1.6067	0.0641	0
GO_CELLULAR_ RESPONSE_TO_UV	-1.683	0.0872	0.0022	-2.0379	0.0055	0
GO_CYSTEINE_TYPE_ PEPTIDASE_ ACTIVITY	-1.6691	0.0906	0	-2.33	0.0003	0
GO_MITOTIC_CELL_ CYCLE_CHECKPOINT	-1.6632	0.0931	0	-1.7453	0.0305	0
GO_CELL_CYCLE_G1_S_ PHASE_TRANSITION	-1.6612	0.0932	0.0022	-1.815	0.0216	0
GO_CYTOSOLIC_ RIBOSOME	1.9572	0.08	0	2.1664	0.0122	0
GO_CYTOKINE_ RECEPTOR_ ACTIVITY	2.0185	0.0391	0	1.9139	0.0807	0
GO_PROTEIN_ LOCALIZATION_TO_ ENDOPLASMIC_ RETICULUM	2.0682	0.0225	0	1.8715	0.0716	0
GO_CYTOSOLIC_ LARGE_RIBOSOMAL_ SUBUNIT	2.2814	0.0019	0	2.2666	0.003	0
GO_ESTABLISHMENT_ OF_PROTEIN_ LOCALIZATION_TO_ ENDOPLASMIC_ RETICULUM	2.2853	0.0028	0	2.1362	0.0119	0

## Sheet: GO BP Gch1 unique
Gene Set	NES - Gch1	FDR q value - Gch1	NOM p value - Gch1
GO_SINGLE_ ORGANISM_ MEMBRANE_FUSION	-1.7075	0.0819	0.0023
GO_DNA_CATABOLIC_ PROCESS	-1.8235	0.0499	0.0046
GO_NUCLEASE_ ACTIVITY	-1.7948	0.0593	0
GO_TRNA_ MODIFICATION	-1.7691	0.0661	0.0023
GO_DNA_SYNTHESIS_ INVOLVED_IN_DNA_ REPAIR	-1.9912	0.0238	0
GO_ DEOXYRIBONUCLEASE_ ACTIVITY	-2.1394	0.0118	0
GO_QUINONE_ METABOLIC_ PROCESS	-1.9262	0.0315	0
GO_NEGATIVE_ REGULATION_OF_ INTRINSIC_ APOPTOTIC_ SIGNALING_ PATHWAY_BY_P53_ CLASS_MEDIATOR	-1.7885	0.0585	0.0046
GO_NUCLEAR_ NUCLEOSOME	-1.8249	0.0504	0
GO_MITOCHONDRION_ ORGANIZATION	-1.9644	0.0259	0
GO_ OXIDOREDUCTASE_ ACTIVITY_ACTING_ ON_PEROXIDE_AS_ ACCEPTOR	-1.8808	0.0404	0.0022
GO_TRANSLATIONAL_ ELONGATION	-1.9543	0.0268	0
GO_PROTEIN_ HETERODIMERIZATION_ ACTIVITY	-1.6652	0.0921	0
GO_NEGATIVE_ REGULATION_OF_ ANTIGEN_RECEPTOR_ MEDIATED_ SIGNALING_ PATHWAY	-1.753	0.0688	0.0043
GO_GLUTATHIONE_ PEROXIDASE_ ACTIVITY	-2.0002	0.0245	0
GO_NEGATIVE_ REGULATION_OF_ GENE_EXPRESSION_ EPIGENETIC	-1.9276	0.0315	0
GO_ DEOXYRIBONUCLEOSIDE_ TRIPHOSPHATE_ METABOLIC_ PROCESS	-1.7912	0.0588	0.0042
GO_NON_ RECOMBINATIONAL_ REPAIR	-1.8608	0.0464	0
GO_ POSTREPLICATION_ REPAIR	-1.8399	0.0502	0
GO_MITOCHONDRIAL_ MEMBRANE_PART	-1.8902	0.0382	0
GO_TELOMERE_ MAINTENANCE_VIA_ TELOMERASE	-1.8458	0.0499	0.0044
GO_LYTIC_VACUOLE_ MEMBRANE	-1.714	0.0807	0
GO_ MACROMOLECULAR_ COMPLEX_ DISASSEMBLY	-1.8591	0.0463	0
GO_TELOMERE_ MAINTENANCE_VIA_ RECOMBINATION	-2.006	0.0253	0
GO_MITOTIC_ RECOMBINATION	-1.9164	0.0333	0
GO_PROTEIN_DNA_ COMPLEX	-2.0973	0.0137	0
GO_RESPONSE_TO_ IONIZING_ RADIATION	-1.6543	0.0972	0
GO_CELL_AGING	-1.8853	0.0399	0
GO_APOPTOTIC_ MITOCHONDRIAL_ CHANGES	-1.7298	0.0786	0.0023
GO_GLUTATHIONE_ DERIVATIVE_ METABOLIC_ PROCESS	-2.2776	0.0011	0
GO_REGULATION_OF_ SEQUENCE_ SPECIFIC_DNA_ BINDING_ TRANSCRIPTION_ FACTOR_ACTIVITY	-1.6852	0.0866	0
GO_RETINOIC_ACID_ RECEPTOR_BINDING	-1.7255	0.0797	0.0023
GO_NEGATIVE_ REGULATION_OF_NF_ KAPPAB_ TRANSCRIPTION_ FACTOR_ACTIVITY	-1.7518	0.0689	0.0022
GO_VACUOLAR_ MEMBRANE	-1.7177	0.0789	0
GO_CYCLIN_ DEPENDENT_ PROTEIN_SERINE_ THREONINE_KINASE_ REGULATOR_ ACTIVITY	-1.8378	0.0497	0
GO_MEMBRANE_ FUSION	-1.8358	0.0486	0
GO_INTRINSIC_ COMPONENT_OF_ MITOCHONDRIAL_ INNER_MEMBRANE	-1.7535	0.069	0.0043
GO_MITOCHONDRIAL_ PROTEIN_COMPLEX	-1.855	0.0471	0
GO_INTRINSIC_ APOPTOTIC_ SIGNALING_ PATHWAY_IN_ RESPONSE_TO_DNA_ DAMAGE	-1.707	0.0817	0.0022
GO_VACUOLE_ ORGANIZATION	-1.9325	0.0303	0
GO_REGULATION_OF_ NITRIC_OXIDE_ SYNTHASE_ ACTIVITY	-1.7064	0.0817	0
GO_POSITIVE_ REGULATION_OF_ GENE_EXPRESSION_ EPIGENETIC	-1.6974	0.0829	0
GO_NUCLEOSIDE_ TRIPHOSPHATE_ METABOLIC_ PROCESS	-1.7601	0.0689	0
GO_COENZYME_ BIOSYNTHETIC_ PROCESS	-1.6755	0.0891	0
GO_TRANSITION_ METAL_ION_ TRANSMEMBRANE_ TRANSPORTER_ ACTIVITY	-1.6947	0.0843	0.0023
GO_NEGATIVE_ REGULATION_OF_ SEQUENCE_ SPECIFIC_DNA_ BINDING_ TRANSCRIPTION_ FACTOR_ACTIVITY	-1.7103	0.0817	0
GO_RESPIRATORY_ CHAIN	-1.7131	0.0807	0
GO_PROTEIN_ HETEROTETRAMERIZATION	-2.0231	0.024	0
GO_4_IRON_4_SULFUR_ CLUSTER_BINDING	-1.9168	0.0339	0
GO_ATP_DEPENDENT_ CHROMATIN_ REMODELING	-1.6533	0.0975	0.0023
GO_POSITIVE_ REGULATION_OF_ SEQUENCE_ SPECIFIC_DNA_ BINDING_ TRANSCRIPTION_ FACTOR_ACTIVITY	-1.6659	0.0926	0
GO_REGULATION_OF_ TOR_SIGNALING	-1.6703	0.0912	0.0044
GO_LYSOSOMAL_ TRANSPORT	-1.6808	0.0878	0.0023
GO_GLUTATHIONE_ TRANSFERASE_ ACTIVITY	-2.0262	0.0247	0
GO_TRANSLATIONAL_ TERMINATION	-1.98	0.0258	0
GO_NUCLEAR_ CHROMOSOME_ TELOMERIC_REGION	-2.0047	0.0244	0
GO_LYTIC_VACUOLE_ ORGANIZATION	-1.8574	0.0465	0
GO_CELLULAR_ PROTEIN_COMPLEX_ DISASSEMBLY	-1.872	0.0424	0
GO_ DETOXIFICATION	-1.8243	0.0501	0
GO_S_ ADENOSYLMETHIONINE_ DEPENDENT_ METHYLTRANSFERASE_ ACTIVITY	-1.6695	0.0908	0
GO_NUCLEAR_ TRANSCRIBED_MRNA_ CATABOLIC_ PROCESS_ DEADENYLATION_ DEPENDENT_DECAY	-1.6621	0.0933	0.0045
GO_NADH_METABOLIC_ PROCESS	-1.7027	0.0816	0.0044
GO_ASPARTATE_ FAMILY_AMINO_ACID_ METABOLIC_ PROCESS	-1.7321	0.0776	0
GO_CARBOHYDRATE_ KINASE_ACTIVITY	-1.9146	0.0333	0
GO_PH_REDUCTION	-1.8984	0.0375	0.0022
GO_NEGATIVE_ REGULATION_OF_ SIGNAL_ TRANSDUCTION_BY_ P53_CLASS_ MEDIATOR	-1.836	0.0491	0.0022
GO_OXIDATIVE_ PHOSPHORYLATION	-2.0105	0.0259	0
GO_MITOCHONDRIAL_ FUSION	-2.1891	0.0057	0
GO_NUCLEOTIDE_ EXCISION_REPAIR_ DNA_GAP_FILLING	-1.7585	0.0688	0.0041
GO_POST_GOLGI_ VESICLE_MEDIATED_ TRANSPORT	-1.6902	0.0856	0.0045
GO_TRNA_ METHYLTRANSFERASE_ ACTIVITY	-1.9366	0.0292	0
GO_NEGATIVE_ REGULATION_OF_ INNATE_IMMUNE_ RESPONSE	-1.9892	0.0239	0
GO_COFACTOR_ BIOSYNTHETIC_ PROCESS	-1.8505	0.0483	0
GO_NAD_METABOLIC_ PROCESS	-1.6714	0.0908	0.0022
GO_DNA_POLYMERASE_ ACTIVITY	-1.7871	0.0587	0
GO_NUCLEAR_ TRANSCRIBED_MRNA_ CATABOLIC_ PROCESS_ EXONUCLEOLYTIC	-1.9445	0.0274	0
GO_ACUTE_PHASE_ RESPONSE	2.1815	0.0046	0
GO_STEROL_ BIOSYNTHETIC_ PROCESS	2.1504	0.0062	0
GO_ORGANELLAR_ RIBOSOME	-2.0124	0.0267	0
GO_PML_BODY	-1.7899	0.059	0
GO_LYTIC_VACUOLE	-1.724	0.0802	0
GO_DNA_DIRECTED_ DNA_POLYMERASE_ ACTIVITY	-1.7349	0.0764	0.0043
GO_POSITIVE_ REGULATION_OF_B_ CELL_ PROLIFERATION	-1.7234	0.08	0
GO_TELOMERE_ MAINTENANCE_VIA_ TELOMERE_ LENGTHENING	-2.0504	0.0238	0
GO_POSITIVE_ REGULATION_OF_ MICROTUBULE_ POLYMERIZATION_ OR_ DEPOLYMERIZATION	-1.7989	0.0575	0.0047
GO_DAMAGED_DNA_ BINDING	-1.6556	0.0967	0.0049
GO_POSITIVE_ REGULATION_OF_ MICROTUBULE_ POLYMERIZATION	-2.0086	0.0255	0
GO_TELOMERE_ CAPPING	-2.099	0.0149	0
GO_SNARE_COMPLEX	-1.9262	0.0308	0
GO_HISTONE_ EXCHANGE	-1.8022	0.0563	0.0044
GO_ORGANELLE_ INNER_MEMBRANE	-1.966	0.0268	0
GO_VOLTAGE_GATED_ SODIUM_CHANNEL_ ACTIVITY	1.9451	0.074	0
GO_INTRINSIC_ COMPONENT_OF_ MITOCHONDRIAL_ MEMBRANE	-2.2545	0.0014	0
GO_INTRINSIC_ COMPONENT_OF_ MITOCHONDRIAL_ OUTER_MEMBRANE	-1.8908	0.0386	0.0023
GO_CHROMATIN_ SILENCING_AT_RDNA	-2.102	0.0159	0
GO_ ENDODEOXYRIBONUCLEASE_ ACTIVITY	-1.9996	0.0238	0
GO_OUTER_MEMBRANE	-1.7695	0.0665	0
GO_ELECTRON_ CARRIER_ACTIVITY	-1.7423	0.0722	0
GO_ESTABLISHMENT_ OF_PROTEIN_ LOCALIZATION_TO_ PLASMA_MEMBRANE	-1.808	0.0549	0
GO_ OXIDOREDUCTION_ COENZYME_ METABOLIC_ PROCESS	-1.8366	0.0495	0
GO_GTP_RHO_BINDING	-1.8174	0.0521	0.0023
GO_CELLULAR_ SENESCENCE	-1.8419	0.0499	0.0021
GO_NEGATIVE_ REGULATION_OF_ CELL_CYCLE_ARREST	-1.835	0.0485	0.0022
GO_CHROMATIN_ SILENCING	-1.8984	0.0369	0
GO_FATTY_ACID_BETA_ OXIDATION	-1.7717	0.0657	0.0022
GO_SULFUR_AMINO_ ACID_METABOLIC_ PROCESS	-1.7225	0.079	0
GO_ENDONUCLEASE_ ACTIVITY	-1.7183	0.0795	0
GO_TRNA_ PROCESSING	-1.9591	0.0268	0
GO_COFACTOR_ METABOLIC_ PROCESS	-1.7224	0.0784	0
GO_ORGANELLE_ FUSION	-1.7599	0.0683	0
GO_COENZYME_ BINDING	-1.6614	0.0934	0
GO_DNA_PACKAGING_ COMPLEX	-2.0598	0.0223	0.0023
GO_CULLIN_RING_ UBIQUITIN_LIGASE_ COMPLEX	-1.6737	0.0901	0
GO_CYTOKINE_ ACTIVITY	1.9527	0.0752	0

## Sheet: GO BP INOS unique
Gene Set	NES - iNOS	FDR q value - iNOS	NOM p value - iNOS
GO_ANTIGEN_ RECEPTOR_ MEDIATED_ SIGNALING_ PATHWAY	-1.825	0.0206	0
GO_NIK_NF_KAPPAB_ SIGNALING	-2.525	0	0
GO_CELLULAR_ RESPONSE_TO_ RADIATION	-1.8388	0.0197	0
GO_MICROTUBULE_ ORGANIZING_ CENTER_PART	-1.8635	0.0174	0
GO_POSITIVE_ REGULATION_OF_ RESPONSE_TO_ EXTRACELLULAR_ STIMULUS	-1.7292	0.0338	0.0047
GO_POSITIVE_ REGULATION_OF_ ANION_TRANSPORT	1.6971	0.0883	0
GO_ PERICENTRIOLAR_ MATERIAL	-1.9514	0.0101	0.0022
GO_BONE_ MORPHOGENESIS	1.8198	0.0827	0.0035
GO_PROTEIN_ SUMOYLATION	-2.0264	0.0063	0
GO_MESENCHYMAL_ CELL_ DIFFERENTIATION	1.6852	0.0933	0
GO_POTASSIUM_ION_ TRANSPORT	1.7143	0.0828	0
GO_REGULATION_OF_ CENTROSOME_ DUPLICATION	-2.2613	0.0004	0
GO_ORGANELLE_ FISSION	-1.6113	0.0625	0
GO_DNA_TEMPLATED_ TRANSCRIPTION_ TERMINATION	-1.7854	0.0252	0
GO_REGULATION_OF_ TRANSLATION_IN_ RESPONSE_TO_ STRESS	-1.885	0.0163	0.0043
GO_REGULATION_OF_ TRANSLATIONAL_ INITIATION	-1.693	0.0414	0.0026
GO_RESPONSE_TO_ ARSENIC_ CONTAINING_ SUBSTANCE	-1.7723	0.0268	0.0024
GO_VOLTAGE_GATED_ CALCIUM_CHANNEL_ ACTIVITY	1.7798	0.0867	0
GO_DNA_DOUBLE_ STRAND_BREAK_ PROCESSING	-1.9714	0.0092	0
GO_EXTERNAL_SIDE_ OF_PLASMA_ MEMBRANE	1.7813	0.0877	0
GO_SISTER_ CHROMATID_ SEGREGATION	-1.8017	0.0232	0
GO_ATPASE_ ACTIVITY	-1.5221	0.1	0
GO_POSITIVE_ REGULATION_OF_ PROTEOLYSIS	-1.9407	0.0114	0
GO_REGULATION_OF_ NEUTROPHIL_ MIGRATION	1.7067	0.085	0.0018
GO_NUCLEAR_ TRANSPORT	-1.9109	0.014	0
GO_PROTEIN_K48_ LINKED_ UBIQUITINATION	-1.905	0.0139	0
GO_MISFOLDED_OR_ INCOMPLETELY_ SYNTHESIZED_ PROTEIN_ CATABOLIC_ PROCESS	-1.9077	0.0137	0
GO_DENDRITIC_CELL_ MIGRATION	1.8679	0.063	0
GO_CENTRIOLE	-1.8814	0.0163	0
GO_CHANNEL_ REGULATOR_ ACTIVITY	1.6726	0.096	0.0016
GO_MEMBRANE_ DEPOLARIZATION	1.7806	0.0873	0.0035
GO_REGULATION_OF_T_ CELL_ DIFFERENTIATION	1.6773	0.0931	0.0032
GO_SISTER_ CHROMATID_ COHESION	-1.9085	0.0139	0
GO_NEGATIVE_ REGULATION_OF_ LIPASE_ACTIVITY	1.8842	0.0842	0.0018
GO_EXTRACELLULAR_ MATRIX	1.855	0.0707	0
GO_REGULATION_OF_ PROTEASOMAL_ PROTEIN_ CATABOLIC_ PROCESS	-1.9788	0.0088	0
GO_REGULATION_OF_ CHEMOTAXIS	1.8735	0.0756	0
GO_IMMUNE_ RESPONSE_ REGULATING_CELL_ SURFACE_RECEPTOR_ SIGNALING_ PATHWAY	-1.8217	0.021	0
GO_POSITIVE_ REGULATION_OF_ HEMOPOIESIS	1.7082	0.0844	0
GO_REGULATION_OF_ INTERLEUKIN_4_ PRODUCTION	1.6708	0.0959	0.0035
GO_NUCLEAR_IMPORT	-1.913	0.014	0
GO_NUCLEAR_PORE	-2.0878	0.0036	0
GO_CELLULAR_ EXTRAVASATION	1.8707	0.0672	0
GO_REGULATION_OF_ TELOMERE_ MAINTENANCE	-1.7668	0.0274	0.0025
GO_REGULATION_OF_ LIPASE_ACTIVITY	1.9686	0.071	0
GO_ER_NUCLEUS_ SIGNALING_ PATHWAY	-1.8337	0.02	0.0025
GO_ACTIVATION_OF_ INNATE_IMMUNE_ RESPONSE	-1.9726	0.0092	0
GO_GLANDULAR_ EPITHELIAL_CELL_ DIFFERENTIATION	1.7563	0.0765	0
GO_CYTOPLASMIC_ PATTERN_ RECOGNITION_ RECEPTOR_ SIGNALING_ PATHWAY	-1.7989	0.0233	0.0022
GO_TUMOR_NECROSIS_ FACTOR_MEDIATED_ SIGNALING_ PATHWAY	-1.98	0.009	0
GO_REGULATION_OF_ CELLULAR_PROTEIN_ CATABOLIC_ PROCESS	-2.1454	0.0019	0
GO_U4_U6_X_U5_TRI_ SNRNP_COMPLEX	-1.9386	0.0115	0.0023
GO_UNFOLDED_ PROTEIN_BINDING	-2.0556	0.0048	0
GO_CENTROSOME_ CYCLE	-1.8323	0.02	0
GO_TAXIS	1.7466	0.0758	0
GO_ACTIN_BASED_ CELL_PROJECTION	1.7499	0.0755	0
GO_REGULATION_OF_ CELL_CYCLE_PHASE_ TRANSITION	-1.8576	0.0182	0
GO_REGULATION_OF_ CARTILAGE_ DEVELOPMENT	1.7844	0.088	0
GO_EXOCYTIC_ VESICLE_MEMBRANE	1.7872	0.0882	0
GO_ANTIGEN_ PROCESSING_AND_ PRESENTATION_OF_ PEPTIDE_ANTIGEN	-2.0568	0.0049	0
GO_POSITIVE_ REGULATION_OF_ PHOSPHOLIPID_ METABOLIC_ PROCESS	1.7183	0.0828	0.0034
GO_VASCULAR_ ENDOTHELIAL_ GROWTH_FACTOR_ RECEPTOR_ SIGNALING_ PATHWAY	-1.7426	0.0309	0
GO_POSITIVE_ REGULATION_OF_ SMOOTH_MUSCLE_ CELL_MIGRATION	1.8733	0.0728	0
GO_REGULATION_OF_ ORGANELLE_ ASSEMBLY	-1.5783	0.0748	0
GO_SEX_CHROMOSOME	-1.8807	0.0163	0
GO_PROTEIN_ TARGETING_TO_ MITOCHONDRION	-1.8003	0.0232	0.0047
GO_APOPTOTIC_CELL_ CLEARANCE	1.8075	0.0845	0.0034
GO_LIGASE_ ACTIVITY_FORMING_ CARBON_OXYGEN_ BONDS	-2.3244	0.0002	0
GO_PURINE_NTP_ DEPENDENT_ HELICASE_ ACTIVITY	-1.7622	0.028	0.0026
GO_HELICASE_ ACTIVITY	-1.8021	0.0232	0
GO_ENDODERM_ FORMATION	1.8142	0.0838	0.0018
GO_PROTEIN_ UBIQUITINATION_ INVOLVED_IN_ UBIQUITIN_ DEPENDENT_ PROTEIN_ CATABOLIC_ PROCESS	-1.8404	0.0198	0
GO_RNA_SECONDARY_ STRUCTURE_ UNWINDING	-1.844	0.0194	0.0023
GO_POSITIVE_ REGULATION_OF_ LIPID_TRANSPORT	1.7189	0.0836	0.0034
GO_REGULATION_OF_ PHOSPHOLIPID_ METABOLIC_ PROCESS	1.7103	0.0846	0.0048
GO_PRE_ AUTOPHAGOSOMAL_ STRUCTURE	-2.144	0.0019	0
GO_INTEGRIN_ BINDING	1.6814	0.0924	0
GO_MICROTUBULE_ ORGANIZING_ CENTER_ ORGANIZATION	-1.7448	0.0304	0.0024
GO_HISTONE_ METHYLATION	-1.782	0.0256	0.0026
GO_PROTEIN_ MONOUBIQUITINATION	-1.8678	0.017	0
GO_PROTEIN_ MODIFICATION_BY_ SMALL_PROTEIN_ REMOVAL	-2.3071	0.0002	0
GO_EXOCYST	-1.8007	0.0232	0
GO_INO80_TYPE_ COMPLEX	-1.8591	0.018	0.0047
GO_ACTIN_FILAMENT	1.6879	0.0916	0.0017
GO_ANAPHASE_ PROMOTING_ COMPLEX_ DEPENDENT_ CATABOLIC_ PROCESS	-2.282	0.0004	0
GO_ARTERY_ MORPHOGENESIS	1.7087	0.0847	0.0017
GO_REGULATION_OF_ CELL_CYCLE_ PROCESS	-1.7589	0.0283	0
GO_CARBOXY_ TERMINAL_DOMAIN_ PROTEIN_KINASE_ COMPLEX	-1.7423	0.0309	0.0045
GO_REGULATION_OF_ DNA_TEMPLATED_ TRANSCRIPTION_ INITIATION	-1.8687	0.0169	0.0022
GO_CELL_CYCLE_G2_M_ PHASE_TRANSITION	-1.9311	0.0121	0
GO_DNA_TEMPLATED_ TRANSCRIPTION_ ELONGATION	-1.9396	0.0114	0
GO_EMBRYONIC_ ORGAN_ MORPHOGENESIS	1.6879	0.0921	0
GO_SINGLE_ STRANDED_DNA_ BINDING	-1.7545	0.029	0
GO_SPLICEOSOMAL_ COMPLEX	-1.7834	0.0253	0
GO_HISTONE_ METHYLTRANSFERASE_ COMPLEX	-1.7901	0.0246	0
GO_TRANSFERASE_ COMPLEX_ TRANSFERRING_ PHOSPHORUS_ CONTAINING_ GROUPS	-1.6524	0.051	0
GO_NUCLEAR_SPECK	-1.8515	0.0185	0
GO_DNA_ RECOMBINATION	-1.7218	0.035	0
GO_TRANSCRIPTION_ ELONGATION_FROM_ RNA_POLYMERASE_II_ PROMOTER	-1.9564	0.0099	0
GO_ METHYLTRANSFERASE_ COMPLEX	-1.6694	0.0473	0
GO_PURINERGIC_ RECEPTOR_ SIGNALING_ PATHWAY	1.7915	0.0916	0.0036
GO_RNA_SPLICING	-1.7506	0.0295	0
GO_CHANNEL_ INHIBITOR_ ACTIVITY	1.8354	0.0776	0
GO_NLS_BEARING_ PROTEIN_IMPORT_ INTO_NUCLEUS	-1.8828	0.0162	0.0022
GO_CHROMOSOME_ SEGREGATION	-1.7189	0.0355	0
GO_NUCLEAR_ PERIPHERY	-1.655	0.0504	0.0026
GO_HIGH_DENSITY_ LIPOPROTEIN_ PARTICLE	1.9719	0.078	0
GO_PROTEIN_ LOCALIZATION_TO_ CILIUM	-1.9058	0.0139	0.0046
GO_NON_CANONICAL_ WNT_SIGNALING_ PATHWAY	-1.8528	0.0184	0
GO_CHROMATIN	-1.7856	0.0253	0
GO_NUCLEAR_ ENVELOPE_ ORGANIZATION	-1.8415	0.0197	0
GO_HEAT_SHOCK_ PROTEIN_BINDING	-1.5744	0.0766	0.005
GO_POSITIVE_ REGULATION_OF_ CELL_CELL_ ADHESION	1.7639	0.0789	0
GO_NCRNA_ TRANSCRIPTION	-1.6432	0.0531	0.0026
GO_CENTRIOLE_ ASSEMBLY	-1.9112	0.0141	0.0023
GO_MULTICELLULAR_ ORGANISMAL_ MACROMOLECULE_ METABOLIC_ PROCESS	1.8714	0.0691	0
GO_NEGATIVE_ REGULATION_OF_ MITOTIC_CELL_ CYCLE	-1.5403	0.0919	0
GO_POSITIVE_ REGULATION_OF_ TELOMERE_ MAINTENANCE	-1.9084	0.0138	0
GO_NEGATIVE_ REGULATION_OF_ LIPID_CATABOLIC_ PROCESS	1.7534	0.0756	0.0036
GO_POLYUBIQUITIN_ BINDING	-2.0921	0.0035	0
GO_VESICLE_ COATING	-1.78	0.0255	0.0027
GO_NEGATIVE_ REGULATION_OF_ ENDOTHELIAL_CELL_ PROLIFERATION	1.7509	0.0763	0.0018
GO_CELL_CYCLE_ CHECKPOINT	-1.7717	0.0267	0
GO_SIGNAL_ SEQUENCE_BINDING	-1.8146	0.0214	0.0022
GO_PROTEIN_IMPORT	-1.966	0.0095	0
GO_ERAD_PATHWAY	-2.4541	0.0001	0
GO_SODIUM_CHANNEL_ REGULATOR_ ACTIVITY	1.7611	0.0776	0.0018
GO_REGULATION_OF_ PHOSPHATASE_ ACTIVITY	-1.6062	0.0642	0
GO_CHROMOSOME_ CENTROMERIC_ REGION	-1.7875	0.0249	0
GO_CARTILAGE_ DEVELOPMENT_ INVOLVED_IN_ ENDOCHONDRAL_ BONE_ MORPHOGENESIS	1.7299	0.0794	0.0036
GO_REGULATION_OF_ STRIATED_MUSCLE_ CELL_ DIFFERENTIATION	1.7741	0.0846	0
GO_SPINDLE	-1.6778	0.0451	0
GO_ACTIVATION_OF_ PHOSPHOLIPASE_C_ ACTIVITY	1.9141	0.0867	0
GO_CENTROSOME_ DUPLICATION	-1.9908	0.0082	0
GO_POSITIVE_ REGULATION_OF_ PROTEIN_KINASE_B_ SIGNALING	1.6848	0.093	0.0017
GO_REGULATION_OF_ MEMBRANE_PROTEIN_ ECTODOMAIN_ PROTEOLYSIS	1.7912	0.0902	0.0035
GO_PROTEIN_EXPORT_ FROM_NUCLEUS	-2.0721	0.0044	0
GO_POSITIVE_ REGULATION_OF_ OSSIFICATION	1.678	0.0931	0
GO_POSITIVE_ REGULATION_OF_ LIGASE_ACTIVITY	-2.3773	0.0002	0
GO_ RIBONUCLEOPROTEIN_ COMPLEX_ LOCALIZATION	-2.3266	0.0002	0
GO_TRNA_TRANSPORT	-1.9159	0.0138	0
GO_POSITIVE_ REGULATION_OF_ NEURON_APOPTOTIC_ PROCESS	-1.8154	0.0216	0.0023
GO_REGULATION_OF_ RESPONSE_TO_ EXTRACELLULAR_ STIMULUS	-1.7816	0.0255	0
GO_INTRINSIC_ COMPONENT_OF_ EXTERNAL_SIDE_OF_ PLASMA_MEMBRANE	1.8975	0.0789	0
GO_PROTEIN_ LOCALIZATION_TO_ ORGANELLE	-1.5784	0.0749	0
GO_ENDOPLASMIC_ RETICULUM_GOLGI_ INTERMEDIATE_ COMPARTMENT	-1.6441	0.0529	0.0025
GO_POSITIVE_ REGULATION_OF_ PROTEIN_ MODIFICATION_BY_ SMALL_PROTEIN_ CONJUGATION_OR_ REMOVAL	-2.1348	0.0021	0
GO_ANTIGEN_ PROCESSING_AND_ PRESENTATION_OF_ EXOGENOUS_ PEPTIDE_ANTIGEN_ VIA_MHC_CLASS_I	-2.2505	0.0005	0
GO_REGULATION_OF_ ESTABLISHMENT_OF_ PLANAR_POLARITY	-2.0087	0.0069	0
GO_UBIQUITIN_LIKE_ PROTEIN_SPECIFIC_ PROTEASE_ ACTIVITY	-2.4547	0.0001	0
GO_REGULATION_OF_ HYDROGEN_ PEROXIDE_INDUCED_ CELL_DEATH	1.7711	0.0824	0.0034
GO_NEGATIVE_ REGULATION_OF_ CELL_CYCLE_ PROCESS	-1.5603	0.0816	0
GO_RIBOSOME_ BINDING	-1.7017	0.0393	0.005
GO_EMBRYONIC_ CAMERA_TYPE_EYE_ MORPHOGENESIS	1.7909	0.0889	0.0036
GO_T_CELL_RECEPTOR_ SIGNALING_ PATHWAY	-2.1898	0.001	0
GO_BONE_GROWTH	1.8689	0.0662	0.0036
GO_MRNA_BINDING	-1.6864	0.0426	0
GO_NEURON_ APOPTOTIC_ PROCESS	-1.8694	0.0171	0.0044
GO_REGULATION_OF_ LIGASE_ACTIVITY	-2.198	0.001	0
GO_PROTEIN_ REFOLDING	-1.903	0.014	0
GO_DNA_DAMAGE_ RESPONSE_ DETECTION_OF_DNA_ DAMAGE	-1.9132	0.0141	0
GO_CELL_REDOX_ HOMEOSTASIS	-1.9522	0.0102	0.0024
GO_ANTIGEN_ PROCESSING_AND_ PRESENTATION_OF_ PEPTIDE_ANTIGEN_ VIA_MHC_CLASS_I	-2.3098	0.0002	0
GO_REGULATION_OF_ CENTROSOME_CYCLE	-2.3199	0.0002	0
GO_MITOTIC_ NUCLEAR_DIVISION	-1.617	0.0616	0
GO_NUCLEAR_ CHROMOSOME	-1.6467	0.0522	0
GO_NUCLEAR_ ENVELOPE	-1.6392	0.0539	0
GO_MICROTUBULE_ NUCLEATION	-2.1995	0.001	0
GO_NUCLEAR_ CHROMATIN	-1.724	0.0347	0
GO_VOLTAGE_GATED_ CATION_CHANNEL_ ACTIVITY	1.961	0.07	0
GO_TRANSLATION_ INITIATION_ FACTOR_ACTIVITY	-1.8107	0.0221	0.0027
GO_DNA_ CONFORMATION_ CHANGE	-1.8009	0.0232	0
GO_UDP_ GALACTOSYLTRANSFERASE_ ACTIVITY	1.8768	0.0796	0
GO_RNA_POLYMERASE_ COMPLEX	-1.8256	0.0206	0.0025
GO_CILIARY_BASAL_ BODY	-1.8396	0.0198	0
GO_CELLULAR_ RESPONSE_TO_ TOPOLOGICALLY_ INCORRECT_ PROTEIN	-1.8832	0.0163	0
GO_PROTEIN_ LOCALIZATION_TO_ GOLGI_APPARATUS	-1.8547	0.0182	0.0023
GO_GLANDULAR_ EPITHELIAL_CELL_ DEVELOPMENT	1.7224	0.0814	0.0036
GO_MICROTUBULE_ CYTOSKELETON_ ORGANIZATION	-1.5303	0.0966	0
GO_INNATE_IMMUNE_ RESPONSE_ ACTIVATING_CELL_ SURFACE_RECEPTOR_ SIGNALING_ PATHWAY	-2.1958	0.001	0
GO_POSITIVE_ REGULATION_OF_ CYTOKINE_ SECRETION	1.8296	0.0771	0
GO_RNA_SPLICING_ VIA_ TRANSESTERIFICATION_ REACTIONS	-1.8692	0.017	0
GO_FC_RECEPTOR_ SIGNALING_ PATHWAY	-2.215	0.0007	0
GO_PROTEIN_K63_ LINKED_ DEUBIQUITINATION	-1.9662	0.0096	0
GO_PROTEIN_ ALKYLATION	-1.5803	0.074	0.0048
GO_COLLAGEN_ TRIMER	1.6845	0.0927	0.0017
GO_RESPONSE_TO_ TOPOLOGICALLY_ INCORRECT_ PROTEIN	-2.0224	0.0062	0
GO_HISTONE_H3_K4_ METHYLATION	-1.8484	0.0188	0
GO_CARTILAGE_ DEVELOPMENT	1.7019	0.0866	0
GO_ANDROGEN_ RECEPTOR_BINDING	-1.7617	0.028	0
GO_N_ ACETYLTRANSFERASE_ ACTIVITY	-1.5276	0.098	0.0027
GO_UBIQUITIN_LIKE_ PROTEIN_LIGASE_ BINDING	-1.9762	0.0089	0
GO_GOLGI_TO_PLASMA_ MEMBRANE_ TRANSPORT	-1.8438	0.0194	0.0024
GO_ORGANELLE_ ASSEMBLY	-1.633	0.0563	0
GO_RESPONSE_TO_ CADMIUM_ION	-1.9334	0.012	0
GO_REGULATION_OF_ ENDOTHELIAL_CELL_ CHEMOTAXIS	1.7896	0.0872	0.0018
GO_NUCLEAR_ LOCALIZATION_ SEQUENCE_BINDING	-1.9713	0.0091	0.0023
GO_NUCLEAR_EXPORT	-2.4243	0.0001	0
GO_POSITIVE_ REGULATION_OF_ PROTEASOMAL_ PROTEIN_ CATABOLIC_ PROCESS	-2.091	0.0034	0
GO_CELLULAR_ RESPONSE_TO_LIGHT_ STIMULUS	-1.8312	0.0201	0
GO_NUCLEOTIDE_ BINDING_DOMAIN_ LEUCINE_RICH_ REPEAT_ CONTAINING_ RECEPTOR_ SIGNALING_ PATHWAY	-1.813	0.0216	0.0049
GO_ER_ASSOCIATED_ UBIQUITIN_ DEPENDENT_ PROTEIN_ CATABOLIC_ PROCESS	-2.4709	0.0002	0
GO_NEGATIVE_ REGULATION_OF_ PROTEIN_ MODIFICATION_BY_ SMALL_PROTEIN_ CONJUGATION_OR_ REMOVAL	-2.0691	0.0044	0
GO_NUCLEUS_ ORGANIZATION	-1.9092	0.014	0
GO_MYELOID_ LEUKOCYTE_ MIGRATION	1.6817	0.0928	0.0016
GO_MULTI_ORGANISM_ METABOLIC_ PROCESS	1.6808	0.0918	0.0048
GO_CHROMATIN_ MODIFICATION	-1.7211	0.0352	0
GO_POSITIVE_ REGULATION_OF_ PROTEIN_ CATABOLIC_ PROCESS	-2.01	0.0069	0
GO_EMBRYONIC_ SKELETAL_SYSTEM_ MORPHOGENESIS	1.8775	0.0824	0
GO_POSITIVE_ REGULATION_OF_ LEUKOCYTE_ DIFFERENTIATION	1.7254	0.0823	0
GO_RELEASE_OF_ CYTOCHROME_C_FROM_ MITOCHONDRIA	-1.8567	0.0181	0.0045
GO_UBIQUITIN_LIKE_ PROTEIN_ CONJUGATING_ ENZYME_BINDING	-1.8349	0.0202	0.0024
GO_ORGANIC_ HYDROXY_COMPOUND_ TRANSPORT	1.7942	0.0905	0
GO_REGULATION_OF_ INTERFERON_GAMMA_ PRODUCTION	1.8134	0.0811	0
GO_TRNA_BINDING	-1.866	0.0172	0.0025
GO_REGULATION_OF_ PHOSPHOPROTEIN_ PHOSPHATASE_ ACTIVITY	-1.658	0.0496	0.0024
GO_CELL_MATRIX_ ADHESION	1.7793	0.0859	0
GO_INTRINSIC_ APOPTOTIC_ SIGNALING_ PATHWAY_IN_ RESPONSE_TO_ ENDOPLASMIC_ RETICULUM_STRESS	-2.2909	0.0004	0
GO_NUCLEOBASE_ CONTAINING_ COMPOUND_ TRANSPORT	-1.9631	0.0098	0
GO_MYD88_ INDEPENDENT_TOLL_ LIKE_RECEPTOR_ SIGNALING_ PATHWAY	-1.7133	0.0366	0.005
GO_POSITIVE_ REGULATION_OF_ INNATE_IMMUNE_ RESPONSE	-1.8211	0.0207	0
GO_POTASSIUM_ CHANNEL_ACTIVITY	1.761	0.0768	0
GO_VENTRICULAR_ CARDIAC_MUSCLE_ CELL_ DIFFERENTIATION	1.7868	0.0873	0.0018
GO_CILIUM_ ORGANIZATION	-1.6306	0.057	0
GO_REGULATION_OF_ PROTEIN_COMPLEX_ DISASSEMBLY	-1.5592	0.0818	0.0027
GO_HISTONE_ BINDING	-2.0984	0.0033	0
GO_LEUKOCYTE_ CHEMOTAXIS	1.7622	0.0778	0
GO_REGULATION_OF_ RESPONSE_TO_ REACTIVE_OXYGEN_ SPECIES	1.7673	0.0812	0.0035
GO_LACTATION	1.8033	0.0871	0.0017
GO_TERMINATION_OF_ RNA_POLYMERASE_II_ TRANSCRIPTION	-2.1654	0.0015	0
GO_POSITIVE_ REGULATION_OF_I_ KAPPAB_KINASE_NF_ KAPPAB_SIGNALING	-1.665	0.0483	0
GO_POSITIVE_ REGULATION_OF_ CHEMOTAXIS	1.8187	0.0819	0
GO_UBIQUITIN_LIKE_ PROTEIN_BINDING	-1.8527	0.0183	0
GO_STRAND_ DISPLACEMENT	-1.7482	0.0299	0
GO_ ENDORIBONUCLEASE_ ACTIVITY_ PRODUCING_5_ PHOSPHOMONOESTERS	-1.8772	0.0168	0.0045
GO_REGULATION_OF_ CARDIAC_MUSCLE_ CONTRACTION_BY_ CALCIUM_ION_ SIGNALING	-1.7199	0.0353	0.0047
GO_HISTONE_ UBIQUITINATION	-1.7593	0.0283	0.0045
GO_REGULATION_OF_ DNA_BIOSYNTHETIC_ PROCESS	-1.5537	0.0848	0.005
GO_TBP_CLASS_ PROTEIN_BINDING	-1.8976	0.0145	0
GO_REGULATION_OF_ PROTEIN_ MODIFICATION_BY_ SMALL_PROTEIN_ CONJUGATION_OR_ REMOVAL	-2.0461	0.005	0
GO_REGULATION_OF_ MITOTIC_CELL_ CYCLE	-1.7927	0.024	0
GO_PROTEIN_ ACETYLATION	-1.7812	0.0255	0
GO_REGULATION_OF_ CHROMOSOME_ SEGREGATION	-1.893	0.0152	0
GO_POSITIVE_ REGULATION_OF_DNA_ TEMPLATED_ TRANSCRIPTION_ INITIATION	-1.7705	0.0268	0
GO_POSITIVE_ REGULATION_OF_ SMALL_GTPASE_ MEDIATED_SIGNAL_ TRANSDUCTION	1.7324	0.0795	0.0018
GO_REGULATION_OF_ LIPID_CATABOLIC_ PROCESS	1.8023	0.0863	0.0017
GO_POSITIVE_ REGULATION_OF_ LIPASE_ACTIVITY	1.8225	0.0819	0
GO_POSITIVE_ REGULATION_OF_ LEUKOCYTE_ CHEMOTAXIS	1.6973	0.0888	0.0016
GO_NEGATIVE_ REGULATION_OF_ CELL_SUBSTRATE_ ADHESION	1.7111	0.0846	0.0035
GO_B_CELL_ PROLIFERATION	1.7156	0.0832	0.0035
GO_CELL_SUBSTRATE_ ADHESION	1.6947	0.0897	0
GO_LEUKOCYTE_ MIGRATION	1.8681	0.065	0
GO_PROTON_ TRANSPORTING_ATP_ SYNTHASE_COMPLEX	1.7717	0.0831	0.0018
GO_ PRENYLTRANSFERASE_ ACTIVITY	-1.781	0.0254	0.0023
GO_POSITIVE_ REGULATION_OF_ VASODILATION	-1.5958	0.0673	0.0047
GO_UDP_ GLYCOSYLTRANSFERASE_ ACTIVITY	1.7237	0.0809	0
GO_G_PROTEIN_ COUPLED_ CHEMOATTRACTANT_ RECEPTOR_ ACTIVITY	1.7031	0.087	0.0035
GO_PROTEIN_ COMPLEX_INVOLVED_ IN_CELL_ADHESION	1.9285	0.0849	0.0018
GO_ER_TO_GOLGI_ VESICLE_MEDIATED_ TRANSPORT	-1.7984	0.0231	0
GO_POSITIVE_ REGULATION_OF_ SODIUM_ION_ TRANSPORT	1.7168	0.0833	0.0034
GO_GTPASE_ ACTIVITY	-1.77	0.0268	0
GO_FUCOSYLATION	1.8013	0.0854	0
GO_PROTEIN_ ACYLATION	-1.7597	0.0283	0
GO_CILIUM_ MORPHOGENESIS	-1.6425	0.0531	0
GO_MULTI_ORGANISM_ LOCALIZATION	-1.8259	0.0207	0
GO_POSITIVE_ REGULATION_OF_ ORGAN_GROWTH	1.9063	0.0835	0
GO_EMBRYONIC_ ORGAN_ DEVELOPMENT	1.7459	0.0748	0
GO_POSITIVE_ REGULATION_OF_ LIPID_METABOLIC_ PROCESS	1.7607	0.0763	0
GO_PROTEIN_ TRANSPORTER_ ACTIVITY	-1.9188	0.0135	0
GO_HEART_PROCESS	1.6753	0.0942	0
GO_REGULATION_OF_ SPINDLE_ ORGANIZATION	-1.8292	0.0202	0.0024
GO_VOLTAGE_GATED_ POTASSIUM_ CHANNEL_ACTIVITY	1.7748	0.0865	0.0016
GO_EXTRACELLULAR_ MATRIX_ STRUCTURAL_ CONSTITUENT	1.8549	0.0686	0.0017
GO_PEPTIDE_N_ ACETYLTRANSFERASE_ ACTIVITY	-1.7636	0.0277	0
GO_ENDOCHONDRAL_ BONE_ MORPHOGENESIS	1.931	0.0896	0
GO_CELL_CYCLE_ PHASE_TRANSITION	-2.0466	0.0051	0
GO_POSITIVE_ REGULATION_OF_ CELLULAR_PROTEIN_ CATABOLIC_ PROCESS	-2.2989	0.0002	0
GO_REGULATION_OF_ MICROTUBULE_ BASED_PROCESS	-1.7138	0.0366	0
GO_EMBRYONIC_ SKELETAL_SYSTEM_ DEVELOPMENT	1.771	0.0814	0.0017
GO_REGULATION_OF_ CELLULAR_AMINE_ METABOLIC_ PROCESS	-1.8335	0.0199	0
GO_POSITIVE_ REGULATION_OF_ CHROMOSOME_ ORGANIZATION	-1.6316	0.0568	0
GO_RAN_GTPASE_ BINDING	-1.9993	0.0074	0
GO_MITOCHONDRIAL_ MEMBRANE_ ORGANIZATION	-1.6412	0.0532	0.0025
GO_CELL_ CHEMOTAXIS	1.88	0.0837	0
GO_KINETOCHORE	-1.6221	0.0598	0
GO_PITUITARY_ GLAND_ DEVELOPMENT	1.7245	0.0823	0
GO_REGULATION_OF_ CELLULAR_ RESPONSE_TO_HEAT	-1.7513	0.0294	0
GO_REGULATION_OF_ NEURAL_PRECURSOR_ CELL_ PROLIFERATION	1.6645	0.0985	0.0017
GO_EXTRACELLULAR_ MATRIX_BINDING	1.7586	0.0763	0.0033
GO_PEPTIDYL_ LYSINE_ MODIFICATION	-2.0679	0.0044	0
GO_NEGATIVE_ REGULATION_OF_ LIPID_TRANSPORT	1.765	0.0811	0.0018
GO_NUCLEOID	-1.8161	0.0216	0.005
GO_RNA_ LOCALIZATION	-2.2911	0.0004	0
GO_HEART_VALVE_ DEVELOPMENT	1.9264	0.0802	0
GO_POSITIVE_ REGULATION_OF_ CATABOLIC_ PROCESS	-1.8724	0.0174	0
GO_ANCHORED_ COMPONENT_OF_ MEMBRANE	1.844	0.0743	0
GO_RNA_3_END_ PROCESSING	-1.6614	0.0488	0
GO_GANGLIOSIDE_ METABOLIC_ PROCESS	1.7535	0.0771	0.0035
GO_EPITHELIAL_TO_ MESENCHYMAL_ TRANSITION	1.777	0.0868	0
GO_NUCLEAR_ CHROMOSOME_ SEGREGATION	-1.7121	0.0367	0
GO_SKELETAL_ SYSTEM_ MORPHOGENESIS	1.7649	0.0802	0
GO_ANTIGEN_ PROCESSING_AND_ PRESENTATION	-2.0156	0.0066	0
GO_POSITIVE_ REGULATION_OF_ CHROMOSOME_ SEGREGATION	-1.7398	0.0312	0
GO_POSITIVE_ REGULATION_OF_ CELL_ACTIVATION	1.7398	0.0779	0
GO_NUCLEAR_ TRANSCRIBED_MRNA_ CATABOLIC_ PROCESS_NONSENSE_ MEDIATED_DECAY	1.7627	0.0782	0
GO_ACTIVATION_OF_ IMMUNE_RESPONSE	-1.5707	0.0774	0
GO_INTEGRIN_ MEDIATED_ SIGNALING_ PATHWAY	1.7102	0.0841	0
GO_PROTEASOME_ COMPLEX	-2.6075	0	0
GO_CONDENSED_ CHROMOSOME	-1.6598	0.0491	0
GO_CYSTEINE_TYPE_ ENDOPEPTIDASE_ ACTIVITY	-2.0061	0.007	0
GO_REGULATION_OF_ PROTEIN_ UBIQUITINATION_ INVOLVED_IN_ UBIQUITIN_ DEPENDENT_ PROTEIN_ CATABOLIC_ PROCESS	-2.2753	0.0004	0
GO_REGULATION_OF_ MONONUCLEAR_CELL_ MIGRATION	2.0111	0.0509	0
GO_MOVEMENT_IN_ ENVIRONMENT_OF_ OTHER_ORGANISM_ INVOLVED_IN_ SYMBIOTIC_ INTERACTION	1.6684	0.0971	0.0016
GO_RESPONSE_TO_ ENDOPLASMIC_ RETICULUM_STRESS	-2.3296	0.0002	0
GO_PROTEASOME_ ACCESSORY_ COMPLEX	-2.2232	0.0007	0
GO_ ACETYLTRANSFERASE_ COMPLEX	-1.8576	0.018	0
GO_DNA_DIRECTED_ RNA_POLYMERASE_II_ HOLOENZYME	-1.7879	0.025	0
GO_REGULATION_OF_ INNATE_IMMUNE_ RESPONSE	-1.8094	0.0223	0
GO_ATPASE_ REGULATOR_ ACTIVITY	-1.6964	0.0406	0.0048
GO_REGULATION_OF_I_ KAPPAB_KINASE_NF_ KAPPAB_SIGNALING	-1.8056	0.0227	0
GO_ARTERY_ DEVELOPMENT	1.6941	0.0896	0
GO_CELLULAR_ DEFENSE_RESPONSE	1.814	0.0823	0.0017
GO_LEUKOCYTE_ APOPTOTIC_ PROCESS	-1.7416	0.0308	0.0045
GO_NEGATIVE_ REGULATION_OF_ CHROMOSOME_ ORGANIZATION	-1.6241	0.0591	0
GO_REGULATION_OF_ RNA_STABILITY	-2.0248	0.0063	0
GO_EMBRYONIC_EYE_ MORPHOGENESIS	1.8742	0.0781	0
GO_REVERSE_ CHOLESTEROL_ TRANSPORT	1.8304	0.0784	0.0038
GO_REGULATION_OF_ PHOSPHOLIPASE_ ACTIVITY	1.7579	0.076	0.0017
GO_CHAPERONE_ BINDING	-1.5743	0.0765	0.0049
GO_MULTICELLULAR_ ORGANISM_ METABOLIC_ PROCESS	1.7239	0.0815	0
GO_REGULATION_OF_ NUCLEASE_ ACTIVITY	-1.87	0.0171	0.0024
GO_GOLGI_ ORGANIZATION	-2.1573	0.0017	0
GO_CARDIAC_ EPITHELIAL_TO_ MESENCHYMAL_ TRANSITION	1.7486	0.0757	0.0036
GO_PROTEIN_ LOCALIZATION_TO_ NUCLEUS	-1.9285	0.0123	0
GO_COVALENT_ CHROMATIN_ MODIFICATION	-1.6127	0.0621	0
GO_EXECUTION_ PHASE_OF_ APOPTOSIS	-1.65	0.0516	0.0025
GO_BASAL_PART_OF_ CELL	1.7397	0.0772	0.0017
GO_POSITIVE_ REGULATION_OF_ OSTEOBLAST_ DIFFERENTIATION	1.8307	0.0801	0
GO_POSITIVE_ REGULATION_OF_ LEUKOCYTE_ MIGRATION	1.6822	0.0929	0
GO_PROTEINACEOUS_ EXTRACELLULAR_ MATRIX	1.9011	0.084	0
GO_EXTRACELLULAR_ STRUCTURE_ ORGANIZATION	1.8364	0.0786	0
GO_PROTEIN_ FOLDING	-1.8739	0.0172	0
GO_NUCLEAR_BODY	-1.8149	0.0215	0
GO_SENSORY_ PERCEPTION_OF_ PAIN	1.6809	0.0923	0.0016
GO_LARGE_ RIBOSOMAL_ SUBUNIT	1.8874	0.0855	0
GO_REGULATION_OF_ CHONDROCYTE_ DIFFERENTIATION	1.7759	0.0866	0.0017
GO_ POSTTRANSCRIPTIONAL_ REGULATION_OF_ GENE_EXPRESSION	-1.8348	0.0201	0
GO_ENDODERM_ DEVELOPMENT	1.7742	0.0857	0.0017
GO_DNA_DEPENDENT_ ATPASE_ACTIVITY	-1.8078	0.0224	0.0023
GO_MRNA_3_END_ PROCESSING	-2.0544	0.0048	0
GO_CENTROSOME	-1.8882	0.0159	0
GO_FC_EPSILON_ RECEPTOR_ SIGNALING_ PATHWAY	-2.4398	0.0001	0
GO_RIBOSOMAL_ SUBUNIT	1.8549	0.0667	0
GO_PHOSPHATASE_ COMPLEX	-1.87	0.0173	0
GO_POSITIVE_ REGULATION_OF_ STEROID_ METABOLIC_ PROCESS	1.9366	0.0934	0
GO_REGULATION_OF_ PROTEASOMAL_ UBIQUITIN_ DEPENDENT_ PROTEIN_ CATABOLIC_ PROCESS	-1.8983	0.0145	0
GO_MRNA_ PROCESSING	-1.7679	0.0272	0
GO_REGULATION_OF_ CELLULAR_AMINO_ ACID_METABOLIC_ PROCESS	-2.2336	0.0005	0
GO_REGULATION_OF_ CHROMOSOME_ ORGANIZATION	-1.7419	0.0308	0
GO_GUANYL_ NUCLEOTIDE_ BINDING	-1.6646	0.0483	0
GO_REGULATION_OF_ LIPID_TRANSPORT	1.7352	0.0793	0
GO_SPINDLE_POLE	-1.8559	0.0181	0
GO_POSITIVE_ REGULATION_OF_ LIPID_CATABOLIC_ PROCESS	1.7239	0.0821	0.0034
GO_REGULATION_OF_ AUTOPHAGY	-1.7727	0.0269	0
GO_CHOLESTEROL_ EFFLUX	1.7841	0.0867	0.0018
GO_POSITIVE_ REGULATION_OF_ NUCLEASE_ ACTIVITY	-1.8272	0.0206	0.0023
GO_REGULATION_OF_ LEUKOCYTE_ CHEMOTAXIS	1.7479	0.0755	0
GO_ METALLOENDOPEPTIDASE_ ACTIVITY	1.7677	0.0819	0
GO_PEPTIDYL_ LYSINE_ METHYLATION	-1.8394	0.0197	0
GO_REGULATION_OF_ NEUTROPHIL_ CHEMOTAXIS	1.7465	0.0751	0.0018
GO_REGULATION_OF_ CELLULAR_KETONE_ METABOLIC_ PROCESS	-1.5742	0.0763	0.003
GO_MICROTUBULE_ END	-1.9581	0.0099	0.0024
GO_THREONINE_TYPE_ PEPTIDASE_ ACTIVITY	-2.0196	0.0063	0
GO_TRANSLATION_ FACTOR_ACTIVITY_ RNA_BINDING	-1.941	0.0115	0
GO_POSITIVE_ REGULATION_OF_ LYMPHOCYTE_ DIFFERENTIATION	1.8996	0.081	0
GO_REGULATION_OF_ LIPOPROTEIN_ LIPASE_ACTIVITY	2.0709	0.0237	0
GO_REGULATION_OF_ PROTEIN_ CATABOLIC_ PROCESS	-1.8722	0.0173	0
GO_REGULATION_OF_ PROTEIN_ STABILITY	-1.5346	0.0949	0
GO_SPINDLE_ ASSEMBLY	-1.8454	0.0193	0.0025
